# Supplementary material for: Identification of QTLs for grain yield and other traits in tropical maize under Striga infestation
Source: PLoS One. 2020 Sep 14;15(9):e0239205. doi: 10.1371/journal.pone.0239205 (PMC7489516; doi:10.1371/journal.pone.0239205)
Supplement: S1 Table — (CSV) [file pone.0239205.s004.csv]

Sample ID/Primer	umc1568	Phi072
P1: TZEEI 23	a	c
P2: TZEEI 29	b	d
F1 - 1	ab	cd
F1 - 2	ab	cd
F1 - 3	ab	cd
F1 - 4	ab	cd
F1 - 5	ab	cd
F1 - 6	ab	cd
F1 - 7	ab	cd
F1 - 8	ab	cd
F1 - 9	ab	cd
F1 - 10	ab	cd
F1 - 11	ab	cd
F1 - 12	ab	cd
F1 - 13	ab	cd
F1 - 14	ab	cd
F1 - 15	ab	cd
F1 - 16	ab	cd
F1 - 17	ab	cd
F1 - 18	ab	cd
F1 - 20	ab	cd
F1 - 21	ab	cd
F1 - 22	ab	cd
F1 - 23	ab	cd
F1 - 24	ab	cd
F1 - 25	ab	cd
F1 - 26	ab	cd
F1 - 27	ab	cd
F1 - 28	ab	cd
F1 - 29	ab	cd
F1 - 30	ab	cd
F1 - 31	ab	cd
F1 - 32	ab	cd
F1 - 33	ab	cd
F1 - 34	ab	cd
F1 - 35	ab	cd
F1 - 36	ab	cd
F1 - 37	ab	cd
F1 - 38	ab	cd
F1 - 39	ab	cd
F1 - 40	ab	cd
F1 - 41	ab	cd
F1 - 42	ab	cd
F1 - 43	ab	cd
F1 - 44	ab	cd
F1 - 45	ab	cd
F1 - 46	ab	cd
F1 - 47	ab	cd
F1 - 48	ab	cd
F1 - 49	ab	cd
F1 - 50	ab	cd
F1 - 51	ab	cd
F1 - 52	ab	cd
F1 - 53	ab	cd
F1 - 54	ab	cd
F1 - 55	ab	cd
F1 - 56	ab	cd
F1 - 57	ab	cd
F1 - 58	ab	cd
F1 - 59	ab	cd
F1 - 60	ab	cd
F1 - 61	ab	cd
F1 - 62	ab	cd
F1 - 63	ab	cd
F1 - 64	ab	cd
F1 - 65	ab	cd
F1 - 66	ab	cd
F1 - 67	ab	cd
F1 - 68	ab	cd
F1 - 69	ab	cd
F1 - 70	ab	cd
F1 - 71	ab	cd
F1 - 72	ab	cd
F1 - 73	ab	cd
F1 - 74	ab	cd
F1 - 75	ab	cd
F1 - 76	ab	cd
F1 - 77	ab	cd
F1 - 78	ab	cd
F1 - 79	ab	cd
F1 - 80	ab	cd
F1 - 81	ab	cd
F1 - 82	ab	cd
F1 - 83	ab	cd
F1 - 84	ab	cd
F1 - 85	ab	cd
F1 - 86	ab	cd
F1 - 87	ab	cd
F1 - 88	ab	cd
F1 - 89	ab	cd
F1 - 90	ab	cd
F1 - 91	ab	cd
F1 - 92	ab	cd
F1 - 93	ab	cd
F1 - 94	ab	cd
F1 - 95	ab	cd
F1 - 96	ab	cd
F1 - 97	ab	cd
F1 - 98	ab	cd
F1 - 99	ab	cd
F1 - 100	ab	cd
F1 - 101	ab	cd
F1 - 102	ab	cd
F1 - 103	ab	cd
F1 - 104	ab	cd
F1 - 105	ab	cd
F1 - 106	ab	cd
F1 - 107	ab	cd
F1 - 108	ab	cd
F1 - 109	ab	cd
F1 - 110	ab	cd
F1 - 111	ab	cd
F1 - 112	ab	cd
F1 - 113	ab	cd
F1 - 114	ab	cd
F1 - 115	ab	cd
F1 - 116	ab	cd
F1 - 117	ab	cd
F1 - 118	ab	cd
F1 - 119	ab	cd
F1 - 120	ab	cd
F1 - 121	ab	cd
F1 - 122	ab	cd
F1 - 123	ab	cd
F1 - 124	ab	cd
F1 - 125	ab	cd
F1 - 126	ab	cd
F1 - 127	ab	cd
F1 - 128	ab	cd
F1 - 129	ab	cd
F1 - 130	ab	cd
F1 - 131	ab	cd
F1 - 132	ab	cd
F1 - 133	ab	cd
F1 - 134	ab	cd
F1 - 135	ab	cd
F1 - 136	ab	cd
F1 - 137	ab	cd
F1 - 138	ab	cd
F1 - 139	ab	cd
F1 - 140	ab	cd
F1 - 141	ab	cd
F1 - 142	ab	cd
F1 - 143	ab	cd
F1 - 144	ab	cd
F1 - 145	ab	cd
F1 - 146	ab	cd
F1 - 147	ab	cd
F1 - 148	ab	cd
F1 - 149	ab	cd
F1 - 150	ab	cd
F1 - 151	ab	cd
F1 - 152	ab	cd
F1 - 153	ab	cd
F1 - 154	ab	cd
F1 - 155	ab	cd
F1 - 156	ab	cd
F1 - 157	ab	cd
F1 - 158	ab	cd
F1 - 159	ab	cd
F1 - 160	ab	cd
F1 - 161	ab	cd
F1 - 162	ab	cd
F1 - 163	ab	cd
F1 - 164	ab	cd
F1 - 165	ab	cd
F1 - 166	ab	cd
F1 - 167	ab	cd
F1 - 168	ab	cd
F1 - 169	ab	cd
F1 - 170	ab	cd
F1 - 171	ab	cd
F1 - 172	ab	cd
F1 - 173	ab	cd
F1 - 174	ab	cd
F1 - 175	ab	cd
F1 - 176	ab	cd
F1 - 177	ab	cd
F1 - 178	ab	cd
F1 - 179	ab	cd
F1 - 180	ab	cd
F1 - 181	ab	cd
F1 - 182	ab	cd
F1 - 183	ab	cd
F1 - 184	ab	cd
F1 - 185	ab	cd
F1 - 186	ab	cd
F1 - 187	ab	cd
F1 - 188	ab	cd
F1 - 189	ab	cd
F1 - 190	ab	cd
F1 - 191	ab	cd
F1 - 192	ab	cd
F1 - 193	ab	cd
F1 - 194	ab	cd
F1 - 195	ab	cd
F1 - 196	ab	cd
F1 - 197	ab	cd
F1 - 198	ab	cd
F1 - 199	ab	cd
F1 - 200	ab	cd
F1 - 201	ab	cd
F1 - 202	ab	cd
F1 - 203	ab	cd
F1 - 204	ab	cd
F1 - 205	ab	cd
F1 - 206	ab	cd
F1 - 207	ab	cd
F1 - 208	ab	cd
F1 - 209	ab	cd
F1 - 210	ab	cd
F1 - 211	ab	cd
F1 - 212	ab	cd
F1 - 213	ab	cd
F1 - 214	ab	cd
F1 - 215	ab	cd
F1 - 216	ab	cd
F1 - 217	ab	cd
F1 - 218	ab	cd
F1 - 219	ab	cd
F1 - 220	ab	cd
F1 - 221	ab	cd
F1 - 222	ab	cd
F1 - 223	ab	cd
F1 - 224	ab	cd
F1 - 225	ab	cd
F1 - 226	ab	cd
F1 - 227	ab	cd
F1 - 228	ab	cd
F1 - 229	ab	cd
F1 - 230	ab	cd
F1 - 231	ab	cd
F1 - 232	ab	cd
F1 - 233	ab	cd
F1 - 234	ab	cd
F1 - 235	ab	cd
F1 - 236	ab	cd
F1 - 237	ab	cd
F1 - 238	ab	cd
F1 - 239	ab	cd
F1 - 240	ab	cd
F1 - 241	ab	cd
F1 - 242	ab	cd
F1 - 243	ab	cd
F1 - 244	ab	cd
F1 - 245	ab	cd
F1 - 246	ab	cd
F1 - 247	ab	cd
F1 - 248	ab	cd
F1 - 249	ab	cd
F1 - 250	ab	cd
F1 - 251	ab	cd
F1 - 252	ab	cd
F1 - 253	ab	cd
F1 - 254	ab	cd
F1 - 255	ab	cd
F1 - 256	ab	cd
F1 - 257	ab	cd
F1 - 258	ab	cd
F1 - 259	ab	cd
F1 - 260	ab	cd
F1 - 261	ab	cd
F1 - 262	ab	cd
F1 - 263	ab	cd
F1 - 264	ab	cd
F1 - 265	ab	cd
F1 - 266	ab	cd
F1 - 267	ab	cd
F1 - 268	ab	cd
F1 - 269	ab	cd
F1 - 270	ab	cd
F1 - 271	ab	cd
F1 - 272	ab	cd
F1 - 273	ab	cd
F1 - 274	ab	cd
F1 - 275	ab	cd
F1 - 276	ab	cd
F1 - 277	ab	cd
F1 - 278	ab	cd
F1 - 279	ab	cd
F1 - 280	ab	cd
F1 - 281	ab	cd
F1 - 282	ab	cd
F1 - 283	ab	cd
F1 - 284	ab	cd
F1 - 285	ab	cd
F1 - 286	ab	cd
F1 - 287	ab	cd
F1 - 288	ab	cd
F1 - 289	ab	cd
F1 - 290	ab	cd
F1 - 291	ab	cd
F1 - 292	ab	cd
F1 - 293	ab	cd
F1 - 294	ab	cd
F1 - 295	ab	cd
F1 - 296	ab	cd
F1 - 297	ab	cd
F1 - 298	ab	cd
F1 - 299	ab	cd
F1 - 300	ab	cd
F1 - 301	ab	cd
F1 - 302	ab	cd
F1 - 303	ab	cd
F1 - 304	ab	cd
F1 - 305	ab	cd
F1 - 306	ab	cd
F1 - 307	ab	cd
F1 - 308	ab	cd
F1 - 309	ab	cd
F1 - 310	ab	cd
F1 - 311	ab	cd
F1 - 312	ab	cd
F1 - 313	ab	cd
F1 - 314	ab	cd
F1 - 315	ab	cd
F1 - 316	ab	cd
F1 - 317	ab	cd
F1 - 318	ab	cd
F1 - 319	ab	cd
F1 - 320	ab	cd
F1 - 321	ab	cd
F1 - 322	ab	cd
F1 - 323	ab	cd
F1 - 324	ab	cd
F1 - 325	ab	cd
F1 - 326	ab	cd
F1 - 327	ab	cd
F1 - 328	ab	cd
F1 - 329	ab	cd
F1 - 330	ab	cd
F1 - 331	ab	cd
F1 - 332	ab	cd
F1 - 333	ab	cd
F1 - 334	ab	cd
F1 - 335	ab	cd
F1 - 336	ab	cd
F1 - 337	ab	cd
F1 - 338	ab	cd
F1 - 339	ab	cd
F1 - 340	ab	cd
F1 - 341	ab	cd
F1 - 342	ab	cd
F1 - 343	ab	cd
F1 - 344	ab	cd
F1 - 345	ab	cd
F1 - 346	ab	cd
F1 - 347	ab	cd
F1 - 348	ab	cd
F1 - 349	ab	cd
F1 - 350	ab	cd
F1 - 351	ab	cd
F1 - 352	ab	cd
F1 - 353	ab	cd
F1 - 354	ab	cd
F1 - 355	ab	cd
F1 - 356	ab	cd
F1 - 357	ab	cd
F1 - 358	ab	cd
F1 - 359	ab	cd
F1 - 360	ab	cd
F1 - 361	ab	cd
F1 - 362	ab	cd
F1 - 363	ab	cd
F1 - 364	ab	cd
F1 - 365	ab	cd
F1 - 366	ab	cd
F1 - 367	ab	cd
F1 - 368	ab	cd
F1 - 369	ab	cd
F1 - 370	ab	cd
F1 - 371	ab	cd
F1 - 372	ab	cd
F1 - 373	ab	cd
F1 - 374	ab	cd
F1 - 375	ab	cd
F1 - 376	ab	cd
F1 - 377	ab	cd
F1 - 378	ab	cd
F1 - 379	ab	cd
F1 - 380	ab	cd
F1 - 381	ab	cd
F1 - 382	ab	cd
F1 - 383	ab	cd
F1 - 384	ab	cd
F1 - 385	ab	cd
F1 - 386	ab	cd
F1 - 387	ab	cd
F1 - 388	ab	cd
F1 - 389	ab	cd
F1 - 390	ab	cd
F1 - 391	ab	cd
F1 - 392	ab	cd
F1 - 393	ab	cd
F1 - 394	ab	cd
F1 - 395	ab	cd
F1 - 396	ab	cd
F1 - 397	ab	cd
F1 - 398	ab	cd
F1 - 399	ab	cd
F1 - 400	ab	cd
F1 - 401	ab	cd
F1 - 402	ab	cd
F1 - 403	ab	cd
F1 - 404	ab	cd
F1 - 405	ab	cd
F1 - 406	ab	cd
F1 - 407	ab	cd
F1 - 408	ab	cd
F1 - 409	ab	cd
F1 - 410	ab	cd
F1 - 411	ab	cd
F1 - 412	ab	cd
F1 - 413	ab	cd
F1 - 414	ab	cd
F1 - 415	ab	cd
F1 - 416	ab	cd
F1 - 417	ab	cd
F1 - 418	ab	cd
F1 - 419	ab	cd
F1 - 420	ab	cd
F1 - 421	ab	cd
F1 - 422	ab	cd
F1 - 423	ab	cd
F1 - 424	ab	cd
F1 - 425	ab	cd
F1 - 426	ab	cd
F1 - 427	ab	cd
F1 - 428	ab	cd
F1 - 429	ab	cd
F1 - 430	ab	cd
F1 - 431	ab	cd
F1 - 432	ab	cd
F1 - 433	ab	cd
F1 - 434	ab	cd
F1 - 435	ab	cd
F1 - 436	ab	cd
F1 - 437	ab	cd
F1 - 438	ab	cd
F1 - 439	ab	cd
F1 - 440	ab	cd
F1 - 441	ab	cd
F1 - 442	ab	cd
F1 - 443	ab	cd
F1 - 444	ab	cd
F1 - 445	ab	cd
F1 - 446	ab	cd
F1 - 447	ab	cd
F1 - 448	ab	cd
F1 - 449	ab	cd
F1 - 450	ab	cd
F1 - 451	ab	cd
F1 - 452	ab	cd
F1 - 453	ab	cd
F1 - 454	ab	cd
F1 - 455	ab	cd
F1 - 456	ab	cd
F1 - 457	ab	cd
F1 - 458	ab	cd
F1 - 459	ab	cd
F1 - 460	ab	cd
F1 - 461	ab	cd
F1 - 462	ab	cd
F1 - 463	ab	cd
F1 - 464	ab	cd
F1 - 465	ab	cd
F1 - 466	ab	cd
F1 - 467	ab	cd
F1 - 468	ab	cd
F1 - 469	ab	cd
F1 - 470	ab	cd
F1 - 471	ab	cd
F1 - 472	ab	cd
F1 - 473	ab	cd
F1 - 474	ab	cd
F1 - 475	ab	cd
F1 - 476	ab	cd
F1 - 477	ab	cd
F1 - 478	ab	cd
F1 - 479	ab	cd
F1 - 480	ab	cd
F1 - 481	ab	cd
F1 - 482	ab	cd
F1 - 483	ab	cd
F1 - 484	ab	cd
F1 - 485	ab	cd
F1 - 486	ab	cd
F1 - 487	ab	cd
F1 - 488	ab	cd
F1 - 489	ab	cd
F1 - 490	ab	cd
F1 - 491	ab	cd
F1 - 492	ab	cd
F1 - 493	ab	cd
F1 - 494	ab	cd
F1 - 495	ab	cd
F1 - 496	ab	cd
F1 - 497	ab	cd
F1 - 498	ab	cd
F1 - 499	ab	cd
F1 - 500	ab	cd
F1 - 501	ab	cd
F1 - 502	ab	cd
F1 - 503	ab	cd
F1 - 504	ab	cd
F1 - 505	ab	cd
F1 - 506	ab	cd
F1 - 507	ab	cd
F1 - 508	ab	cd
F1 - 509	ab	cd
F1 - 510	ab	cd
F1 - 511	ab	cd
F1 - 512	ab	cd
F1 - 513	ab	cd
F1 - 514	ab	cd
F1 - 515	ab	cd
F1 - 516	ab	cd
F1 - 517	ab	cd
F1 - 518	ab	cd
F1 - 519	ab	cd
F1 - 520	ab	cd
F1 - 521	ab	cd
F1 - 522	ab	cd
F1 - 523	ab	cd
F1 - 524	ab	cd
F1 - 525	ab	cd
F1 - 526	ab	cd
F1 - 527	ab	cd
F1 - 528	ab	cd
F1 - 529	ab	cd
F1 - 530	ab	cd
F1 - 531	ab	cd
F1 - 532	ab	cd
F1 - 533	ab	cd
F1 - 534	ab	cd
F1 - 535	ab	cd
F1 - 536	ab	cd
F1 - 537	ab	cd
F1 - 538	ab	cd
F1 - 539	ab	cd
F1 - 540	ab	cd
F1 - 541	ab	cd
F1 - 542	ab	cd
F1 - 543	ab	cd
F1 - 544	ab	cd
F1 - 545	ab	cd
F1 - 546	ab	cd
F1 - 548	ab	cd
F1 - 549	ab	cd
F1 - 550	ab	cd
F1 - 551	ab	cd
F1 - 552	ab	cd
F1 - 553	ab	cd
F1 - 554	ab	cd
F1 - 555	ab	cd
F1 - 556	ab	cd
F1 - 557	ab	cd
F1 - 558	ab	cd
F1 - 559	ab	cd
F1 - 560	ab	cd
F1 - 561	ab	cd
F1 - 562	ab	cd
F1 - 563	ab	cd
F1 - 564	ab	cd
F1 - 565	ab	cd
F1 - 566	ab	cd
F1 - 567	ab	cd
F1 - 568	ab	cd
F1 - 569	ab	cd
F1 - 570	ab	cd
F1 - 571	ab	cd
F1 - 572	ab	cd
F1 - 573	ab	cd
F1 - 574	ab	cd
F1 - 575	ab	cd
F1 - 576	ab	cd
F1 - 577	ab	cd
F1 - 578	ab	cd
F1 - 579	ab	cd
F1 - 580	ab	cd
F1 - 581	ab	cd
F1 - 582	ab	cd
F1 - 583	ab	cd
F1 - 584	ab	cd
F1 - 585	ab	cd
F1 - 586	ab	cd
F1 - 587	ab	cd
F1 - 588	ab	cd
F1 - 590	ab	cd
F1 - 591	ab	cd
F1 - 592	ab	cd
F1 - 593	ab	cd
F1 - 594	ab	cd
F1 - 595	ab	cd
F1 - 596	ab	cd
F1 - 597	ab	cd
F1 - 600	ab	cd
F1 - 601	ab	cd
F1 - 602	ab	cd
F1 - 603	ab	cd
F1 - 604	ab	cd
F1 - 605	ab	cd
F1 - 606	ab	cd
F1 - 607	ab	cd
F1 - 608	ab	cd
F1 - 609	ab	cd
F1 - 610	ab	cd
F1 - 611	ab	cd
F1 - 612	ab	cd
F1 - 613	ab	cd
F1 - 614	ab	cd
F1 - 615	ab	cd
F1 - 616	ab	cd
F1 - 617	ab	cd
F1 - 618	ab	cd
F1 - 619	ab	cd
F1 - 620	ab	cd
F1 - 621	ab	cd
F1 - 622	ab	cd
F1 - 623	ab	cd
F1 - 624	ab	cd
F1 - 625	ab	cd
F1 - 626	ab	cd
F1 - 627	ab	cd
F1 - 628	ab	cd
F1 - 629	ab	cd
F1 - 630	ab	cd
F1 - 631	ab	cd
F1 - 632	ab	cd
F1 - 633	ab	cd
F1 - 634	ab	cd
F1 - 635	ab	cd
F1 - 636	ab	cd
F1 - 637	ab	cd
F1 - 638	ab	cd
F1 - 639	ab	cd
F1 - 640	ab	cd
F1 - 641	ab	cd
F1 - 642	ab	cd
F1 - 643	ab	cd
F1 - 644	ab	cd
F1 - 645	ab	cd
F1 - 646	ab	cd
F1 - 647	ab	cd
F1 - 648	ab	cd
F1 - 649	ab	cd
F1 - 650	ab	cd
F1 - 701	ab	cd
F1 - 702	ab	cd
F1 - 703	ab	cd
F1 - 704	ab	cd
F1 - 705	ab	cd
