# Supplementary material for: Identification of QTLs for grain yield and other traits in tropical maize under Striga infestation
Source: PLoS One. 2020 Sep 14;15(9):e0239205. doi: 10.1371/journal.pone.0239205 (PMC7489516; doi:10.1371/journal.pone.0239205)
Supplement: S2 Table — (XLSX) [file pone.0239205.s005.xlsx]

## Sheet: Sheet1
Line	Data Count	% Data	Het Count	% Het	% Deviation from Expected	% Similarity to P1	% Similarity to P2	Count Allele Match to Expected	% Allele Match to Expected	Selected
TZEEI23	1386	100	0	0	100	1	0	0	0	TRUE
TZEEI29	1386	100	0	0	100	0	1	0	0	TRUE
Exp F1:TZEEI23xTZEEI29	1386	100	1386	100	0	0.5	0.5	1386	100	TRUE
BC1-10	1384	99.8557	847	61.1994	38.8006	0.64899	0.349567	847	61.1994	TRUE
BC1-102	1373	99.062	709	51.6387	48.3613	0.69733	0.29329	709	51.6387	TRUE
BC1-104	1380	99.5671	847	61.3768	38.6232	0.656205	0.339466	847	61.3768	TRUE
BC1-105	1379	99.4949	814	59.0283	40.9717	0.654401	0.340548	814	59.0283	TRUE
BC1-106	1383	99.7835	819	59.2191	40.7809	0.676407	0.321429	819	59.2191	TRUE
BC1-107	1376	99.2785	539	39.1715	60.8285	0.777417	0.215368	539	39.1715	TRUE
BC1-11	1382	99.7114	642	46.4544	53.5456	0.741703	0.255411	642	46.4544	TRUE
BC1-110	1382	99.7114	691	50	50	0.719697	0.277417	691	50	TRUE
BC1-111	1379	99.4949	405	29.3691	70.6309	0.827922	0.167027	405	29.3691	TRUE
BC1-115	1379	99.4949	829	60.116	39.884	0.666306	0.328644	829	60.116	TRUE
BC1-118	1381	99.6392	678	49.0949	50.9051	0.715729	0.280664	678	49.0949	TRUE
BC1-121	1380	99.5671	822	59.5652	40.4348	0.659452	0.336219	822	59.5652	TRUE
BC1-125	1379	99.4949	643	46.628	53.372	0.737013	0.257937	643	46.628	TRUE
BC1-126	1383	99.7835	732	52.9284	47.0716	0.708514	0.289322	732	52.9284	TRUE
BC1-129	1380	99.5671	996	72.1739	27.8261	0.599567	0.396104	996	72.1739	TRUE
BC1-13	1382	99.7114	898	64.9783	35.0217	0.62987	0.367244	898	64.9783	TRUE
BC1-131	1376	99.2785	657	47.7471	52.2529	0.72114	0.271645	657	47.7471	TRUE
BC1-133	1382	99.7114	557	40.3039	59.6961	0.765152	0.231962	557	40.3039	TRUE
BC1-137	1374	99.1342	692	50.3639	49.6361	0.703463	0.287879	692	50.3639	TRUE
BC1-139	1383	99.7835	502	36.2979	63.7021	0.784993	0.212843	502	36.2979	TRUE
BC1-14	1384	99.8557	844	60.9827	39.0173	0.660895	0.337662	844	60.9827	TRUE
BC1-140	1384	99.8557	852	61.5607	38.4393	0.655123	0.343434	852	61.5607	TRUE
BC1-144	1380	99.5671	624	45.2174	54.7826	0.74026	0.255411	624	45.2174	TRUE
BC1-146	1383	99.7835	537	38.8286	61.1714	0.765873	0.231962	537	38.8286	TRUE
BC1-149	1384	99.8557	706	51.0116	48.9884	0.700577	0.29798	706	51.0116	TRUE
BC1-15	1384	99.8557	908	65.6069	34.3931	0.620491	0.378066	908	65.6069	TRUE
BC1-153	1376	99.2785	572	41.5698	58.4302	0.753247	0.239538	572	41.5698	TRUE
BC1-154	1383	99.7835	963	69.6312	30.3688	0.604257	0.393579	963	69.6312	TRUE
BC1-155	1379	99.4949	556	40.3191	59.6809	0.769841	0.225108	556	40.3191	TRUE
BC1-156	1376	99.2785	406	29.5058	70.4942	0.821789	0.170996	406	29.5058	TRUE
BC1-157	1380	99.5671	580	42.029	57.971	0.747475	0.248196	580	42.029	TRUE
BC1-16	1376	99.2785	781	56.7587	43.2413	0.671356	0.321429	781	56.7587	TRUE
BC1-160	1383	99.7835	876	63.3406	36.6594	0.645743	0.352092	876	63.3406	TRUE
BC1-161	1381	99.6392	671	48.588	51.412	0.718975	0.277417	671	48.588	TRUE
BC1-162	1379	99.4949	824	59.7534	40.2466	0.674603	0.320346	824	59.7534	TRUE
BC1-166	1376	99.2785	723	52.5436	47.4564	0.700938	0.291847	723	52.5436	TRUE
BC1-17	1378	99.4228	718	52.1045	47.8955	0.694805	0.299423	718	52.1045	TRUE
BC1-170	1384	99.8557	497	35.9104	64.0896	0.778139	0.220418	497	35.9104	TRUE
BC1-173	1381	99.6392	866	62.7082	37.2918	0.643579	0.352814	866	62.7082	TRUE
BC1-175	1378	99.4228	692	50.2177	49.7823	0.718615	0.275613	692	50.2177	TRUE
BC1-176	1380	99.5671	603	43.6957	56.3043	0.755051	0.24062	603	43.6957	TRUE
BC1-183	1379	99.4949	530	38.4336	61.5664	0.76912	0.22583	530	38.4336	TRUE
BC1-184	1382	99.7114	670	48.4805	51.5195	0.725108	0.272006	670	48.4805	TRUE
BC1-191	1375	99.2063	653	47.4909	52.5091	0.72619	0.265873	653	47.4909	TRUE
BC1-194	1378	99.4228	928	67.344	32.656	0.631313	0.362915	928	67.344	TRUE
BC1-195	1380	99.5671	691	50.0725	49.9275	0.725469	0.270202	691	50.0725	TRUE
BC1-196	1373	99.062	530	38.6016	61.3984	0.770563	0.220058	530	38.6016	TRUE
BC1-2	1377	99.3506	511	37.1097	62.8903	0.791847	0.201659	511	37.1097	TRUE
BC1-20	1370	98.8456	670	48.9051	51.0949	0.694084	0.294372	670	48.9051	TRUE
BC1-200	1378	99.4228	730	52.9753	47.0247	0.707071	0.287157	730	52.9753	TRUE
BC1-202	1380	99.5671	567	41.087	58.913	0.772367	0.223304	567	41.087	TRUE
BC1-203	1379	99.4949	846	61.3488	38.6512	0.640693	0.354257	846	61.3488	TRUE
BC1-204	1372	98.9899	551	40.1603	59.8397	0.769481	0.220418	551	40.1603	TRUE
BC1-205	1376	99.2785	547	39.7529	60.2471	0.769481	0.223304	547	39.7529	TRUE
BC1-206	1381	99.6392	736	53.2947	46.7053	0.693362	0.30303	736	53.2947	TRUE
BC1-207	1382	99.7114	687	49.7106	50.2894	0.729798	0.267316	687	49.7106	TRUE
BC1-208	1381	99.6392	810	58.6531	41.3469	0.676046	0.320346	810	58.6531	TRUE
BC1-210	1384	99.8557	855	61.7775	38.2225	0.656205	0.342352	855	61.7775	TRUE
BC1-212	1376	99.2785	485	35.2471	64.7529	0.792569	0.200216	485	35.2471	TRUE
BC1-214	1369	98.7734	476	34.7699	65.2301	0.795094	0.192641	476	34.7699	TRUE
BC1-215	1381	99.6392	625	45.2571	54.7429	0.741342	0.255051	625	45.2571	TRUE
BC1-22	1381	99.6392	966	69.9493	30.0507	0.606061	0.390332	966	69.9493	TRUE
BC1-220	1382	99.7114	535	38.712	61.288	0.757937	0.239177	535	38.712	TRUE
BC1-226	1385	99.9278	465	33.574	66.426	0.809885	0.189394	465	33.574	TRUE
BC1-227	1385	99.9278	745	53.7906	46.2094	0.71176	0.287518	745	53.7906	TRUE
BC1-229	1386	100	796	57.4315	42.5685	0.698413	0.301587	796	57.4315	TRUE
BC1-231	1386	100	912	65.8009	34.1991	0.65873	0.34127	912	65.8009	TRUE
BC1-236	1385	99.9278	837	60.4332	39.5668	0.687229	0.312049	837	60.4332	TRUE
BC1-237	1383	99.7835	782	56.5437	43.4563	0.700577	0.297258	782	56.5437	TRUE
BC1-238	1379	99.4949	656	47.5707	52.4293	0.74026	0.25469	656	47.5707	TRUE
BC1-239	1384	99.8557	658	47.5434	52.4566	0.732323	0.266234	658	47.5434	TRUE
BC1-241	1383	99.7835	830	60.0145	39.9855	0.683261	0.314574	830	60.0145	TRUE
BC1-242	1385	99.9278	759	54.8014	45.1986	0.699495	0.299784	759	54.8014	TRUE
BC1-244	1386	100	716	51.6595	48.3405	0.712121	0.287879	716	51.6595	TRUE
BC1-245	1384	99.8557	855	61.7775	38.2225	0.672078	0.326479	855	61.7775	TRUE
BC1-246	1384	99.8557	764	55.2023	44.7977	0.7114	0.287157	764	55.2023	TRUE
BC1-247	1386	100	766	55.267	44.733	0.703463	0.296537	766	55.267	TRUE
BC1-248	1381	99.6392	725	52.4982	47.5018	0.69228	0.304113	725	52.4982	TRUE
BC1-249	1380	99.5671	970	70.2899	29.7101	0.599567	0.396104	970	70.2899	TRUE
BC1-25	1383	99.7835	534	38.6117	61.3883	0.777778	0.220058	534	38.6117	TRUE
BC1-250	1379	99.4949	825	59.826	40.174	0.656205	0.338745	825	59.826	TRUE
BC1-252	1383	99.7835	777	56.1822	43.8178	0.69733	0.300505	777	56.1822	TRUE
BC1-253	1380	99.5671	737	53.4058	46.5942	0.708153	0.287518	737	53.4058	TRUE
BC1-254	1377	99.3506	924	67.1024	32.8976	0.611111	0.382395	924	67.1024	TRUE
BC1-257	1385	99.9278	1003	72.4188	27.5812	0.61075	0.388528	1003	72.4188	TRUE
BC1-26	1378	99.4228	635	46.0813	53.9187	0.74062	0.253608	635	46.0813	TRUE
BC1-260	1383	99.7835	785	56.7607	43.2393	0.674964	0.322872	785	56.7607	TRUE
BC1-261	1384	99.8557	677	48.9162	51.0838	0.708153	0.290404	677	48.9162	TRUE
BC1-262	1382	99.7114	706	51.0854	48.9146	0.709957	0.287157	706	51.0854	TRUE
BC1-264	1383	99.7835	649	46.927	53.073	0.727633	0.270202	649	46.927	TRUE
BC1-267	1381	99.6392	727	52.643	47.357	0.688672	0.30772	727	52.643	TRUE
BC1-268	1378	99.4228	536	38.897	61.103	0.765512	0.228716	536	38.897	TRUE
BC1-269	1376	99.2785	638	46.3663	53.6337	0.73088	0.261905	638	46.3663	TRUE
BC1-27	1384	99.8557	1059	76.5173	23.4827	0.56746	0.431097	1059	76.5173	TRUE
BC1-271	1384	99.8557	807	58.3092	41.6908	0.676407	0.32215	807	58.3092	TRUE
BC1-272	1369	98.7734	677	49.4522	50.5478	0.70671	0.281025	677	49.4522	TRUE
BC1-274	1382	99.7114	918	66.4255	33.5745	0.63925	0.357864	918	66.4255	TRUE
BC1-275	1383	99.7835	808	58.4237	41.5763	0.666667	0.331169	808	58.4237	TRUE
BC1-276	1377	99.3506	758	55.0472	44.9528	0.694084	0.299423	758	55.0472	TRUE
BC1-277	1381	99.6392	750	54.3085	45.6915	0.694805	0.301587	750	54.3085	TRUE
BC1-278	1379	99.4949	763	55.3299	44.6701	0.690837	0.304113	763	55.3299	TRUE
BC1-280	1348	97.2583	641	47.5519	52.4481	0.690115	0.282468	641	47.5519	TRUE
BC1-281	1380	99.5671	589	42.6812	57.3188	0.751443	0.244228	589	42.6812	TRUE
BC1-283	1382	99.7114	925	66.932	33.068	0.632395	0.364719	925	66.932	TRUE
BC1-284	1377	99.3506	528	38.3442	61.6558	0.776335	0.217172	528	38.3442	TRUE
BC1-286	1382	99.7114	663	47.974	52.026	0.729798	0.267316	663	47.974	TRUE
BC1-287	1372	98.9899	612	44.6064	55.3936	0.742424	0.247475	612	44.6064	TRUE
BC1-288	1377	99.3506	576	41.8301	58.1699	0.766234	0.227273	576	41.8301	TRUE
BC1-29	1379	99.4949	683	49.5286	50.4714	0.724026	0.270924	683	49.5286	TRUE
BC1-290	1369	98.7734	245	17.8963	82.1037	0.874098	0.113636	245	17.8963	TRUE
BC1-292	1380	99.5671	861	62.3913	37.6087	0.63961	0.356061	861	62.3913	TRUE
BC1-293	1386	100	782	56.4214	43.5786	0.661616	0.338384	782	56.4214	TRUE
BC1-295	1380	99.5671	759	55	45	0.679293	0.316378	759	55	TRUE
BC1-297	1380	99.5671	784	56.8116	43.1884	0.689033	0.306638	784	56.8116	TRUE
BC1-298	1379	99.4949	714	51.7766	48.2234	0.712121	0.282828	714	51.7766	TRUE
BC1-299	1374	99.1342	587	42.722	57.278	0.760101	0.231241	587	42.722	TRUE
BC1-3	1379	99.4949	567	41.1168	58.8832	0.76443	0.230519	567	41.1168	TRUE
BC1-30	1381	99.6392	585	42.3606	57.6394	0.755051	0.241342	585	42.3606	TRUE
BC1-301	1383	99.7835	796	57.556	42.444	0.654401	0.343434	796	57.556	TRUE
BC1-302	1382	99.7114	827	59.8408	40.1592	0.659091	0.338023	827	59.8408	TRUE
BC1-305	1381	99.6392	507	36.7125	63.2875	0.767316	0.229076	507	36.7125	TRUE
BC1-306	1376	99.2785	405	29.4331	70.5669	0.821429	0.171356	405	29.4331	TRUE
BC1-31	1378	99.4228	913	66.2554	33.7446	0.62518	0.369048	913	66.2554	TRUE
BC1-311	1378	99.4228	684	49.6372	50.3628	0.715729	0.278499	684	49.6372	TRUE
BC1-313	1382	99.7114	735	53.1838	46.8162	0.705267	0.291847	735	53.1838	TRUE
BC1-314	1381	99.6392	749	54.2361	45.7639	0.702381	0.294012	749	54.2361	TRUE
BC1-316	1382	99.7114	773	55.9334	44.0666	0.694444	0.30267	773	55.9334	TRUE
BC1-317	1384	99.8557	595	42.9913	57.0087	0.765873	0.232684	595	42.9913	TRUE
BC1-319	1383	99.7835	515	37.2379	62.7621	0.786797	0.211039	515	37.2379	TRUE
BC1-32	1379	99.4949	810	58.7382	41.2618	0.670996	0.323954	810	58.7382	TRUE
BC1-323	1374	99.1342	664	48.3261	51.6739	0.714286	0.277056	664	48.3261	TRUE
BC1-324	1378	99.4228	595	43.1785	56.8215	0.749278	0.244949	595	43.1785	TRUE
BC1-326	1378	99.4228	664	48.1858	51.8142	0.724387	0.269841	664	48.1858	TRUE
BC1-329	1382	99.7114	804	58.1766	41.8234	0.666667	0.330447	804	58.1766	TRUE
BC1-33	1379	99.4949	314	22.7701	77.2299	0.86075	0.134199	314	22.7701	TRUE
BC1-330	1378	99.4228	901	65.3846	34.6154	0.63456	0.359668	901	65.3846	TRUE
BC1-331	1377	99.3506	582	42.2658	57.7342	0.756854	0.236652	582	42.2658	TRUE
BC1-332	1380	99.5671	859	62.2464	37.7536	0.653319	0.342352	859	62.2464	TRUE
BC1-333	1375	99.2063	748	54.4	45.6	0.531025	0.461039	748	54.4	TRUE
BC1-334	1369	98.7734	812	59.3134	40.6866	0.658009	0.329726	812	59.3134	TRUE
BC1-335	1381	99.6392	789	57.1325	42.8675	0.680014	0.316378	789	57.1325	TRUE
BC1-336	1381	99.6392	800	57.929	42.071	0.676768	0.319625	800	57.929	TRUE
BC1-34	1379	99.4949	649	47.0631	52.9369	0.729076	0.265873	649	47.0631	TRUE
BC1-346	1358	97.9798	652	48.0118	51.9882	0.706349	0.273449	652	48.0118	TRUE
BC1-348	1372	98.9899	649	47.3032	52.6968	0.729076	0.260823	649	47.3032	TRUE
BC1-35	1378	99.4228	609	44.1945	55.8055	0.741342	0.252886	609	44.1945	TRUE
BC1-350	1377	99.3506	388	28.1772	71.8228	0.829726	0.163781	388	28.1772	TRUE
BC1-352	1379	99.4949	588	42.6396	57.3604	0.757576	0.237374	588	42.6396	TRUE
BC1-355	1378	99.4228	669	48.5486	51.4514	0.72114	0.273088	669	48.5486	TRUE
BC1-356	1383	99.7835	698	50.47	49.53	0.715007	0.282828	698	50.47	TRUE
BC1-357	1376	99.2785	656	47.6744	52.3256	0.724387	0.268398	656	47.6744	TRUE
BC1-358	1374	99.1342	725	52.7656	47.2344	0.688672	0.30267	725	52.7656	TRUE
BC1-360	1376	99.2785	528	38.3721	61.6279	0.771284	0.221501	528	38.3721	TRUE
BC1-361	1378	99.4228	771	55.9507	44.0493	0.678571	0.315657	771	55.9507	TRUE
BC1-364	1378	99.4228	622	45.1379	54.8621	0.74531	0.248918	622	45.1379	TRUE
BC1-365	1378	99.4228	766	55.5878	44.4122	0.680375	0.313853	766	55.5878	TRUE
BC1-367	1374	99.1342	769	55.968	44.032	0.669913	0.321429	769	55.968	TRUE
BC1-368	1383	99.7835	444	32.1041	67.8959	0.816739	0.181097	444	32.1041	TRUE
BC1-37	1382	99.7114	652	47.178	52.822	0.73088	0.266234	652	47.178	TRUE
BC1-375	1383	99.7835	835	60.376	39.624	0.655483	0.342352	835	60.376	TRUE
BC1-376	1380	99.5671	491	35.5797	64.4203	0.795455	0.200216	491	35.5797	TRUE
BC1-377	1377	99.3506	742	53.8853	46.1147	0.699134	0.294372	742	53.8853	TRUE
BC1-378	1383	99.7835	661	47.7946	52.2054	0.714646	0.283189	661	47.7946	TRUE
BC1-38	1381	99.6392	555	40.1883	59.8117	0.768038	0.228355	555	40.1883	TRUE
BC1-380	1380	99.5671	662	47.971	52.029	0.721501	0.27417	662	47.971	TRUE
BC1-382	1385	99.9278	844	60.9386	39.0614	0.663059	0.336219	844	60.9386	TRUE
BC1-384	1375	99.2063	351	25.5273	74.4727	0.852453	0.13961	351	25.5273	TRUE
BC1-385	1379	99.4949	945	68.5279	31.4721	0.612915	0.382035	945	68.5279	TRUE
BC1-387	1383	99.7835	929	67.1728	32.8272	0.633117	0.364719	929	67.1728	TRUE
BC1-39	1379	99.4949	681	49.3836	50.6164	0.70671	0.28824	681	49.3836	TRUE
BC1-390	1380	99.5671	538	38.9855	61.0145	0.760462	0.235209	538	38.9855	TRUE
BC1-391	1383	99.7835	962	69.5589	30.4411	0.603175	0.394661	962	69.5589	TRUE
BC1-393	1373	99.062	318	23.161	76.839	0.848485	0.142136	318	23.161	TRUE
BC1-394	1383	99.7835	530	38.3225	61.6775	0.782107	0.215729	530	38.3225	TRUE
BC1-397	1378	99.4228	448	32.5109	67.4891	0.805916	0.188312	448	32.5109	TRUE
BC1-399	1380	99.5671	670	48.5507	51.4493	0.724387	0.271284	670	48.5507	TRUE
BC1-400	1379	99.4949	580	42.0595	57.9405	0.753247	0.241703	580	42.0595	TRUE
BC1-401	1381	99.6392	839	60.7531	39.2469	0.647547	0.348846	839	60.7531	TRUE
BC1-402	1380	99.5671	587	42.5362	57.4638	0.760823	0.234848	587	42.5362	TRUE
BC1-405	1385	99.9278	652	47.0758	52.9242	0.721501	0.277778	652	47.0758	TRUE
BC1-407	1380	99.5671	858	62.1739	37.8261	0.638528	0.357143	858	62.1739	TRUE
BC1-410	1378	99.4228	621	45.0653	54.9347	0.741342	0.252886	621	45.0653	TRUE
BC1-412	1375	99.2063	455	33.0909	66.9091	0.806999	0.185065	455	33.0909	TRUE
BC1-418	1365	98.4848	604	44.2491	55.7509	0.74026	0.244589	604	44.2491	TRUE
BC1-42	1381	99.6392	661	47.8639	52.1361	0.730519	0.265873	661	47.8639	TRUE
BC1-420	1379	99.4949	727	52.7194	47.2806	0.695887	0.299062	727	52.7194	TRUE
BC1-421	1378	99.4228	674	48.9115	51.0885	0.729437	0.264791	674	48.9115	TRUE
BC1-422	1371	98.9177	680	49.5988	50.4012	0.704185	0.284993	680	49.5988	TRUE
BC1-423	1381	99.6392	771	55.8291	44.1709	0.684343	0.312049	771	55.8291	TRUE
BC1-424	1382	99.7114	902	65.2677	34.7323	0.641414	0.3557	902	65.2677	TRUE
BC1-430	1379	99.4949	693	50.2538	49.7462	0.714646	0.280303	693	50.2538	TRUE
BC1-433	1383	99.7835	840	60.7375	39.2625	0.673882	0.323954	840	60.7375	TRUE
BC1-434	1371	98.9177	493	35.9592	64.0408	0.790404	0.198773	493	35.9592	TRUE
BC1-435	1372	98.9899	626	45.6268	54.3732	0.734488	0.255411	626	45.6268	TRUE
BC1-436	1381	99.6392	826	59.8117	40.1883	0.673882	0.322511	826	59.8117	TRUE
BC1-437	1382	99.7114	573	41.4616	58.5384	0.752165	0.244949	573	41.4616	TRUE
BC1-438	1377	99.3506	773	56.1365	43.8635	0.696609	0.296898	773	56.1365	TRUE
BC1-439	1382	99.7114	749	54.1968	45.8032	0.696609	0.300505	749	54.1968	TRUE
BC1-441	1381	99.6392	791	57.2773	42.7227	0.681457	0.314935	791	57.2773	TRUE
BC1-443	1371	98.9177	728	53.0999	46.9001	0.70202	0.287157	728	53.0999	TRUE
BC1-444	1383	99.7835	513	37.0933	62.9067	0.791126	0.20671	513	37.0933	TRUE
BC1-445	1371	98.9177	786	57.3304	42.6696	0.65873	0.330447	786	57.3304	TRUE
BC1-447	1382	99.7114	383	27.7135	72.2865	0.837302	0.159812	383	27.7135	TRUE
BC1-448	1378	99.4228	787	57.1118	42.8882	0.682179	0.312049	787	57.1118	TRUE
BC1-449	1366	98.557	695	50.8785	49.1215	0.698773	0.286797	695	50.8785	TRUE
BC1-45	1381	99.6392	600	43.4468	56.5532	0.760462	0.235931	600	43.4468	TRUE
BC1-456	1383	99.7835	646	46.7101	53.2899	0.74531	0.252525	646	46.7101	TRUE
BC1-457	1382	99.7114	797	57.67	42.33	0.690837	0.306277	797	57.67	TRUE
BC1-458	1379	99.4949	623	45.1777	54.8223	0.747114	0.247835	623	45.1777	TRUE
BC1-459	1384	99.8557	649	46.8931	53.1069	0.742785	0.255772	649	46.8931	TRUE
BC1-461	1382	99.7114	914	66.136	33.864	0.63925	0.357864	914	66.136	TRUE
BC1-463	1384	99.8557	680	49.1329	50.8671	0.734488	0.264069	680	49.1329	TRUE
BC1-464	1382	99.7114	774	56.0058	43.9942	0.677489	0.319625	774	56.0058	TRUE
BC1-467	1385	99.9278	1006	72.6354	27.3646	0.591631	0.407648	1006	72.6354	TRUE
BC1-469	1381	99.6392	593	42.9399	57.0601	0.753608	0.242785	593	42.9399	TRUE
BC1-470	1382	99.7114	739	53.4732	46.5268	0.705988	0.291126	739	53.4732	TRUE
BC1-471	1384	99.8557	775	55.9971	44.0029	0.684343	0.314214	775	55.9971	TRUE
BC1-472	1376	99.2785	562	40.843	59.157	0.763348	0.229437	562	40.843	TRUE
BC1-473	1381	99.6392	796	57.6394	42.3606	0.676768	0.319625	796	57.6394	TRUE
BC1-474	1382	99.7114	725	52.4602	47.5398	0.71176	0.285354	725	52.4602	TRUE
BC1-475	1380	99.5671	649	47.029	52.971	0.734848	0.260823	649	47.029	TRUE
BC1-476	1371	98.9177	496	36.178	63.822	0.7886	0.200577	496	36.178	TRUE
BC1-477	1374	99.1342	443	32.2416	67.7584	0.795455	0.195887	443	32.2416	TRUE
BC1-478	1383	99.7835	934	67.5343	32.4657	0.632756	0.365079	934	67.5343	TRUE
BC1-479	1373	99.062	701	51.0561	48.9439	0.702381	0.28824	701	51.0561	TRUE
BC1-48	1381	99.6392	696	50.3983	49.6017	0.717172	0.279221	696	50.3983	TRUE
BC1-480	1381	99.6392	519	37.5815	62.4185	0.791126	0.205267	519	37.5815	TRUE
BC1-482	1382	99.7114	981	70.9841	29.0159	0.597042	0.400072	981	70.9841	TRUE
BC1-484	1384	99.8557	722	52.1676	47.8324	0.709235	0.289322	722	52.1676	TRUE
BC1-486	1379	99.4949	642	46.5555	53.4445	0.735931	0.259019	642	46.5555	TRUE
BC1-488	1378	99.4228	669	48.5486	51.4514	0.729798	0.26443	669	48.5486	TRUE
BC1-489	1384	99.8557	703	50.7948	49.2052	0.722583	0.275974	703	50.7948	TRUE
BC1-490	1381	99.6392	720	52.1361	47.8639	0.705628	0.290765	720	52.1361	TRUE
BC1-491	1382	99.7114	642	46.4544	53.5456	0.737374	0.25974	642	46.4544	TRUE
BC1-492	1383	99.7835	1150	83.1526	16.8474	0.537518	0.460317	1150	83.1526	TRUE
BC1-493	1383	99.7835	777	56.1822	43.8178	0.687229	0.310606	777	56.1822	TRUE
BC1-494	1385	99.9278	868	62.6715	37.3285	0.651515	0.347763	868	62.6715	TRUE
BC1-495	1375	99.2063	753	54.7636	45.2364	0.680014	0.312049	753	54.7636	TRUE
BC1-496	1364	98.4127	692	50.7331	49.2669	0.694805	0.289322	692	50.7331	TRUE
BC1-498	1371	98.9177	837	61.0503	38.9497	0.64899	0.340188	837	61.0503	TRUE
BC1-499	1380	99.5671	583	42.2464	57.7536	0.766595	0.229076	583	42.2464	TRUE
BC1-5	1379	99.4949	584	42.3495	57.6505	0.755411	0.239538	584	42.3495	TRUE
BC1-50	1380	99.5671	545	39.4928	60.5072	0.773088	0.222583	545	39.4928	TRUE
BC1-501	1367	98.6291	594	43.4528	56.5472	0.738817	0.247475	594	43.4528	TRUE
BC1-502	1378	99.4228	622	45.1379	54.8621	0.737374	0.256854	622	45.1379	TRUE
BC1-505	1378	99.4228	547	39.6952	60.3048	0.767316	0.226912	547	39.6952	TRUE
BC1-506	1381	99.6392	512	37.0746	62.9254	0.790765	0.205628	512	37.0746	TRUE
BC1-53	1379	99.4949	427	30.9645	69.0355	0.815657	0.179293	427	30.9645	TRUE
BC1-54	1378	99.4228	660	47.8955	52.1045	0.70202	0.292208	660	47.8955	TRUE
BC1-62	1377	99.3506	688	49.9637	50.0363	0.7114	0.282107	688	49.9637	TRUE
BC1-64	1379	99.4949	775	56.2001	43.7999	0.685065	0.309885	775	56.2001	TRUE
BC1-68	1379	99.4949	509	36.9108	63.0892	0.787518	0.207431	509	36.9108	TRUE
BC1-7	1380	99.5671	747	54.1304	45.8696	0.695166	0.300505	747	54.1304	TRUE
BC1-74	1377	99.3506	462	33.5512	66.4488	0.791486	0.20202	462	33.5512	TRUE
BC1-8	1379	99.4949	606	43.9449	56.0551	0.736652	0.258297	606	43.9449	TRUE
BC1-82	1383	99.7835	986	71.2943	28.7057	0.607504	0.390332	986	71.2943	TRUE
BC1-88	1377	99.3506	1076	78.1409	21.8591	0.569986	0.423521	1076	78.1409	TRUE
BC1-9	1381	99.6392	620	44.895	55.105	0.740981	0.255411	620	44.895	TRUE
BC1-96	1383	99.7835	543	39.2625	60.7375	0.774531	0.223304	543	39.2625	TRUE
BC1-98	1376	99.2785	486	35.3198	64.6802	0.792929	0.199856	486	35.3198	TRUE
