# Supplementary material for: Identification of QTLs for grain yield and other traits in tropical maize under Striga infestation
Source: PLoS One. 2020 Sep 14;15(9):e0239205. doi: 10.1371/journal.pone.0239205 (PMC7489516; doi:10.1371/journal.pone.0239205)
Supplement: S3 Table — (XLSX) [file pone.0239205.s006.xlsx]

## Sheet: Sheet1
Table : Candidate genes associated with the identified QTL for key Striga resistance/tolerance indicator traits under artificial Striga infestation.
Trait	QTL	LG:start position	LG:end position	Gene ID and sequence description
Grain yield	qgy-3	S3_167753408	S3_168260561	GRMZM2G085113 - te1 - terminal ear1
				GRMZM2G025404 - uncharacterized protein
				GRMZM2G025414 - uncharacterized protein
				GRMZM2G025451 - tetratricopeptide repeat (TPR) containing protein
				GRMZM2G095724 - uncharacterized protein
	qgy-7.1	S7_50192369	S7_76137062	GRMZM2G037743 - uncharacterized protein
				GRMZM2G061562 - Protein longifolia
				GRMZM2G053927 - Na+/H+ antiporter
				GRMZM2G006965 - uncharacterized protein
				GRMZM2G107377 - cyclin10
				GRMZM2G061702 - uncharacterized protein
				GRMZM2G165198 - uncharacterized protein
				GRMZM2G074531 - gpm679 - UNC family protein
				GRMZM2G050550 - myb153 - sucrose responsive element binding protein
				GRMZM2G048257 - CXIP4
				GRMZM2G110140 - pco136381 - RNA pseudouridine synthase mitochondrial
				GRMZM2G123119 - ereb177 - AP2-EREBP-transcription factor superfamily protein
				GRMZM2G012654 - cadtfr16 - CCAAT-DR1-transcription factor 16 - DNA polymerase epsilon subunit
				GRMZM2G347402 - ago6 - argonaute6
				GRMZM2G013794 - sdg128 - Histone-lysine N-methyltransferase ATX2
	qgy-8, qsd-8	S8_167235689	S8_176646370	GRMZM2G107491 - c3h49 - zinc finger CCCH type domain-containing protein ZFN-like 2
				GRMZM2G042118 - pco106379
				GRMZM2G030762 - bhlh55 - putative DNA-binding domain superfamily protein
				GRMZM2G030717 - (psei10 - cystatin10) - cysteine proteinase inhibitor
				GRMZM2G170975 - uncharacterized protein
				GRMZM2G166855 - umc2361 - Dolichyl-diphosphooligosaccharide--protein glycosyltransferase subunit 2
				GRMZM5G898314 - hdt104 - histone deacetylase 104
				GRMZM2G065971 - mgt8 - magnesium transporter8
				GRMZM2G066024 - ald2 - aldolase2--fructose-bisphosphate aldolase cytoplasmic isozyme
				GRMZM2G112079 - IDP771 - hypothetical protein
				GRMZM2G375448 - CA5P6 - nuclear transcription factor Y subunit C-9
				GRMZM2G316362 - stearoyl acyl carrier protein desaturase 9
				GRMZM2G002023 - UDP-glucuronate:xylan alpha-glucuronosyltransferase 1
				GRMZM2G034360 - hct10 - hydroxycinnamoxyltransferase10
				GRMZM2G042218 - dof38 - Dof zinc finger protein
				GRMZM2G087875 - cyp26 - putative cytochrome P450 superfamily protein
				GRMZM2G056986 - MYB-type transcription factor 79
				GRMZM2G038013 - hcf60 - high chlorophyll fluorescence60
				GRMZM2G169329 - TIDP2662 - SOUL heme-binding family protein
				GRMZM2G169316 - MYB transcription factor
				GRMZM2G149317 - psy2 - phytoene synthase2
				GRMZM2G310431 - hsp1 - heat shock protein
				GRMZM2G169695 - PYL8 - AT-rich element binding factor
				GRMZM2G311220 - cdpk - calcium-dependent protein kinase
				GRMZM2G091419 - ptac10 - plastid transcriptionally active chromosome 10 homolog
				GRMZM2G172001 - alf8 - PHD finger protein
				GRMZM2G125243 - obf4 - octopine synthase binding factor
				GRMZM5G805026 - wox13B - WUSCHEL-related homeobox 13b
Ears per plant	qepp-1	S1_152035554	S1_152647928	GRMZM2G075456 - calcium binding EF-hand protein
				GRMZM2G130332 - pco102509 - diaminopimelate epimerase
	qepp-6, qsd-6	S6_151829970	S6_153165363	GRMZM2G070075 - tpx2 - targeting protein for Xklp2 2
				GRMZM2G180328 - nactf20 - NAC-transcription factor 20
				GRMZM2G018971 - TIDP3080 - Probable magnesium transporter
				GRMZM2G153075 - fbl2 - F-box protein FBL2
				GRMZM2G153358 - sweet1b - sugars will eventually be exported transporter1b - mutants result in reduced stomatal opening
				GRMZM2G456568 - nactf112 - NAC-transcription factor 112
				GRMZM2G058472 - gux1 - glucuronic acid substitution of xylan ortholog1
				GRMZM2G181206 - osca4 - hyperosmolality-gated calcium-permeable channels4
				GRMZM2G020859 - kch2 - potassium channel2
				GRMZM2G111984 - dek19 - defective kernel19
				GRMZM2G033641 - umc1462 - Patellin-1
				GRMZM2G002128 - mybr3 - MYB-related-transcription factor 3
				GRMZM2G067122 - cl18269_1 - Tetratricopeptide repeat (TPR) like superfamily protein
				GRMZM2G353209 - coi3 - coronatine insensitive3
	qepp-7	S7_118687453	S7_122993327	GRMZM2G027563 - bhlh87 - bHLH-transcription factor 87
				GRMZM2G125653 - wrky53 - WRKY-transcription factor 53
				GRMZM2G169149 - wrky104 - WRKY transcription factor 104
				GRMZM2G160770 - magi14814 - 26S proteasome non-ATPase regulatory subunit 9
				GRMZM2G029223 - magi20317 - kinesin-like protein KIN-7I
				GRMZM2G156296 - hct11 - hydroxycinnamoyltransferase11
				GRMZM2G142898 - cesa12 - cellulose synthase 12
				GRMZM2G142873 - o5 - opaque endosperm5
				GRMZM2G141219 - ereb143 - AP2-EREBP-transcription factor 143
				GRMZM2G114642 - gl1 - glossy1
				GRMZM2G117244 - myb140 - MYB-transcription factor 140
	qepp-8	S8_86262321	S8_88276242	GRMZM2G132633 - transcription initiation factor
				GRMZM2G037012 - hypothetical protein
Striga damage	qsd-1	S1_152035554	S1_152647928	GRMZM2G031870 - IDP2395 - putative transcription factor KAN4
				GRMZM2G143204 - wrky30 - WRKY-transcription factor 30
				GRMZM2G074158 - pho1 - starch phosphorylase1
				GRMZM2G047855 - cka2 - CK2 protein kinase alpha 2
				GRMZM2G099305 - hagtf6 - GNAT-transcription factor 6
				GRMZM2G124540 - glk44 - G2-like-transcription factor 44
				GRMZM2G072653 - aos4 - allene oxide synthesis4
				GRMZM2G328500 - TIDP3299 - UDP-glucose 6-dehydrogenase
				GRMZM2G074317 - mmp165 - cyclic nucleotide-gated ion channel 2
				GRMZM2G138861 - snrkII8 - SnRK2 serine threonine protein kinase8
				GRMZM2G009958 - TIDP3715 - CCG-binding protein 1
				GRMZM2G028151 - ereb184 - AP2-EREBP-transcription factor 184
	qsd-3	S3_144672572	S3_146848196	AC165171.2_FG002 - wrky120 - WRKY-transcription factor 120
				GRMZM6G161711 - glpdh4 - glycerol-3-phosphate dehydrogenase4
				GRMZM2G097258 - ipt1 - isopentenyl transferase1
				GRMZM2G097316 - rcph1 - root-cap periphery1
				GRMZM2G174249 - incw8 - invertase cell wall8
	qsd-7	S7_128557561	S7_133378830	GRMZM2G045431 - bhlh150 - bHLH-transcription factor 150
				GRMZM2G139535 - hsftf21 - Heat shock factor protein 4
				GRMZM2G135444 - TIDP2851 - putative protein phosphatase
				GRMZM2G145152 - Tsi1-interacting protein TSIP1(DnaJ/Hsp40)
				GRMZM2G145034 - cl549_1a - splicing factor 45
				GRMZM2G416632 - gst23 - glutathione transferase23
				GRMZM2G082586 - bhlh105 - bHLH-transcription factor 105
				GRMZM2G053779 - pco099019 - Blue copper protein
				GRMZM2G034065 - pco089911 - Serine/threonine-protein kinase PEPKR2
				GRMZM2G314679 - pco084558 - coatomer subunit zeta-1
				GRMZM5G829304 - TIDP3162 - Histone H3 K4-specific methyltransferase SET7/9 family protein
				GRMZM2G065928 - abh4 - abscisic acid 8'-hydroxylase4
				GRMZM2G076802 - pco082367a - uncharacterized protein
				GRMZM2G072240 - Serine carboxypeptidase-like 40
				GRMZM2G145101 - cah5 - carbonic anhydrase5
				GRMZM2G140633 - asc1 - asceapen1
				GRMZM2G003869 - asg49 - Pentatricopeptide repeat-containing protein
				GRMZM2G150796 - iso3 - isoamylase-type starch debranching enzyme3
	qsd-9	S9_150294105	S9_154490555	GRMZM2G113295 - rzfl1 - RING zinc finger protein-like1
				GRMZM2G113205 - hypothetical protein
				GRMZM2G130943 - pco124760 - putative protein phosphatase 2C 63
				GRMZM2G006721 - cyc15 - cyclin15
				GRMZM5G850567 - xyl2 - xylanase2
				GRMZM2G081622 - cl19091_1 - ADP-ribosylation factor-like A1C
				GRMZM2G181542 - pco080082 - Acyl carrier protein
				GRMZM2G138589 - IDP2462 - Polyol transporter protein 4
				GRMZM2G096348 - csu1005 - Mitochondrial import inner membrane translocase subunit
				GRMZM2G004528 - mips2 - myo-inositol phosphate synthase2
				GRMZM2G113060 - ereb71 - AP2-EREBP-transcription factor 71
				GRMZM2G091233 - TIDP9237 - CHP-rich zinc finger protein-like
				GRMZM5G864133 - vq57 - VQ motif-transcription factor57
				GRMZM2G095689 - hypothetical protein
				GRMZM2G036351 - zim4 - ZIM-transcription factor 4
				GRMZM2G036288 - zim14 - ZIM-transcription factor 14
				GRMZM2G169384 - morf8 - multiple organelle RNA editing factor8
				GRMZM2G169365 - cnh1 - carbon-nitrogen hydrolase homolog1
				AC149829.2_FG004 - bhlh97 - bHLH-transcription factor 97
				GRMZM2G700132 - pco092990(678) - F-box/kelch-repeat protein SKIP11
				GRMZM2G087901 - sut7 - sucrose transporter7
				GRMZM2G178741 - hb22 - Homeobox-transcription factor 22
				GRMZM2G178787 - gpm937b - Protein kinase 2B chloroplastic
				GRMZM2G178916 - pme28 - pectin methylesterase28
				GRMZM2G048375 - xyl3 - xylanase3
				GRMZM2G330907 - ltk2 - leucine-rich transmembrane protein kinase2
				GRMZM2G100120 - pco086223 - eukaryotic translation initiation factor 3 subunit 12
				GRMZM5G830874 - umc2359 - CTC-interacting domain 7
				GRMZM2G141084 - umc2131 - putative RING zinc finger domain superfamily protein
	qsd-10	S10_137392359	S10_139667199	AC235534.1_FG007 - ocl2 - outer cell layer2
				GRMZM2G301485 - hsftf20 - HSF-transcription factor 20
				GRMZM2G003124 - pco135291b - Syntaxin-81
				GRMZM5G856306 - pco071747a - E3 ubiquitin-protein ligase
				GRMZM2G090230 - glk41 - G2-like-transcription factor 41
				GRMZM5G884137 - nkd2 - naked endosperm2
				GRMZM2G344476 - cl483_1 - Acyl-CoA thioesterase family protein
				GRMZM2G155776 - uncharacterized protein
