# Supplementary material for: Identification of QTLs for grain yield and other traits in tropical maize under Striga infestation
Source: PLoS One. 2020 Sep 14;15(9):e0239205. doi: 10.1371/journal.pone.0239205 (PMC7489516; doi:10.1371/journal.pone.0239205)
Supplement: S4 Table — (CSV) [file pone.0239205.s007.csv]

Marker	Chr1	Pos	L102	L106	L107	L11	L110	L118	L121	L125	L126	L129	L13	L131	L137	L14	L140	L144	L146	L149	L153	L154	L155	L156	L157	L160	L161	L162	L166	L17	L170	L173	L176	L183	L184	L191	L194	L195	L196	L2	L20	L200	L202	L203	L204	L205	L206	L208	L212
Chr1_8286641_A	Chr1	8.29	AB	AB	AB	AB	AA	AB	AA	AA	AB	AB	AB	AB	AA	AB	AB	AA	AB	AB	AB	AB	AA	AA	AB	AA	AB	AB	AB	AB	AA	AB	AA	AB	AA	AA	AB	AB	AA	AB	AB	AA	AA	AB	AA	AA	AA	AA	AA
Chr1_38519246_T	Chr1	38.52	AB	AB	AB	AA	AA	AB	AA	AA	AB	AB	AB	AA	AA	AB	AB	AA	AB	AA	AB	AB	AA	AA	AB	AA	AA	AB	AB	AB	AA	AB	AA	AB	AA	AA	AB	AB	AA	AA	AB	AB	AA	AB	AA	AA	AA	AA	AA
Chr1_192125241_A	Chr1	192.13	AB	AA	AB	AB	AA	AA	AB	AB	AB	AA	AB	AA	AA	AA	AB	AA	AB	AA	AB	AB	AA	AB	AB	AA	AA	AB	AB	AA	AA	AB	AA	AA	AA	AA	AB	AB	AB	AA	AB	AB	AA	AB	AA	AA	AB	AA	AA
Chr1_269398762_A	Chr1	269.4	AB	AA	AA	AB	AB	AA	AB	AA	AA	AB	AA	AA	AB	AA	AB	AB	AA	AA	AA	AB	AA	AA	AA	AA	AB	AA	AA	AB	AA	AB	AB	AA	AA	AB	AB	AB	AB	AB	AB	AB	AA	AA	AA	AA	AB	AB	AA
Chr2_3114077_C	Chr2	3.11	AA	AA	AA	AA	AA	AA	AB	AA	AA	AB	AB	AB	AB	AA	AB	AA	AA	AB	AB	AB	AA	AB	AB	AA	AA	AB	AB	AB	AB	AA	AB	AB	AA	AA	AA	AA	AB	AA	AA	AA	AA	AA	AB	AB	AB	AB	AA
Chr2_220219186_G	Chr2	220.22	AB	AB	AA	AA	AA	AA	AA	AA	AB	AB	AB	AA	AA	AB	AB	AB	AB	AA	AB	AB	AA	AA	AB	AA	AA	AB	AB	AA	AA	AB	AA	AA	AA	AB	AB	AB	AA	AA	AB	AB	AA	AB	AA	AA	AA	AA	AA
Chr3_221797914_A	Chr3	221.8	AA	AB	AB	AB	AA	AB	AA	AA	AB	AB	AB	AA	AB	AB	AA	AA	AB	AB	AA	AA	AA	AA	AA	AB	AB	AB	AA	AB	AA	AB	AB	AB	AA	AB	AA	AB	AB	AB	AB	AA	AB	AB	AA	AA	AA	AB	AB
Chr3_223377337_A	Chr3	223.38	AA	AB	AB	AB	AA	AB	AA	AA	AB	AB	AB	AA	AB	AB	AA	AA	AB	AB	AA	AA	AA	AA	AA	AB	AB	AB	AA	AB	AA	AB	AB	AB	AA	AB	AA	AB	AB	AB	AB	AA	AB	AB	AA	AA	AA	AB	AB
Chr3_223588187_G	Chr3	223.59	AA	AB	AB	AB	AA	AB	AA	AA	AB	AB	AB	AA	AB	AB	AA	AA	AB	AB	AA	AB	AA	AA	AA	AB	AB	AB	AA	AB	AA	AB	AB	AB	AA	AB	AA	AB	AB	AB	AB	AA	AB	AB	AA	AA	AA	AB	AB
Chr3_225326176_A	Chr3	225.33	AA	AB	AB	AB	AA	AB	AA	AA	AB	AB	AB	AA	AB	AB	AA	AA	AB	AB	AA	AB	AA	AA	AA	AB	AB	AB	AA	AB	AA	AB	AB	AB	AA	AB	AA	AB	AB	AB	AB	AA	AB	AB	AA	AA	AA	AB	AB
Chr3_229390034_T	Chr3	229.39	AB	AB	AA	AB	AA	AB	AA	AA	AA	AB	AB	AA	AB	AB	AA	AA	AB	AB	AB	AB	AA	AA	AA	AB	AB	AB	AA	AB	AB	AB	AB	AB	AA	AB	AA	AB	AB	AB	AB	AA	AB	AB	AA	AA	AA	AB	AB
Chr4_38943912_T	Chr4	38.94	AA	AA	AA	AA	AB	AA	AB	AB	AB	AB	AA	AA	AA	AB	AB	AB	AA	AB	AA	AB	AB	AA	AB	AB	AA	AA	AA	AA	AA	AA	AB	AB	AA	AA	AA	AB	AA	AA	AB	AB	AB	AA	AA	AB	AB	AB	AB
Chr4_78217054_T	Chr4	78.22	AA	AA	AA	AA	AB	AA	AB	AB	AB	AB	AA	AA	AA	AB	AB	AB	AA	AB	AA	AB	AB	AA	AB	AB	AA	AA	AA	AA	AA	AA	AB	AB	AA	AA	AA	AB	AA	AA	AA	AB	AB	AA	AA	AB	AB	AB	AB
Chr5_11237697_C	Chr5	11.24	AB	AB	AA	AB	AB	AA	AB	AA	AB	AB	AA	AB	AB	AB	AB	AA	AB	AB	AA	AB	AA	AB	AA	AA	AB	AA	AA	AA	AA	AB	AA	AB	AA	AB	AB	AA	AA	AA	AA	AA	AA	AB	AB	AA	AB	AB	AA
Chr6_161942397_G	Chr6	161.94	AB	AB	AB	AA	AA	AA	AB	AB	AA	AB	AB	AA	AA	AA	AB	AB	AB	AA	AA	AA	AB	AA	AA	AA	AB	AB	AB	AB	AA	AA	AA	AA	AB	AA	AA	AA	AA	AA	AB	AB	AB	AB	AB	AB	AA	AB	AA
Chr6_162456572_C	Chr6	162.46	AB	AB	AB	AA	AA	AA	AB	AB	AA	AB	AB	AA	AA	AA	AB	AB	AB	AA	AA	AA	AB	AA	AA	AA	AB	AB	AB	AB	AA	AA	AA	AA	AB	AA	AA	AA	AA	AA	AB	AB	AB	AB	AB	AB	AA	AB	AA
Chr8_14471180_T	Chr8	14.47	AA	AB	AB	AA	AA	AA	AA	AB	AA	AB	AA	AA	AA	AB	AA	AA	AB	AA	AB	AB	AB	AA	AB	AB	AB	AB	AA	AB	AA	AA	AA	AB	AB	AA	AB	AA	AB	AA	AB	AB	AA	AB	AA	AA	AB	AA	AB
Chr8_54224573_A	Chr8	54.22	AA	AB	AB	AA	AB	AB	AA	AB	AB	AB	AB	AA	AA	AB	AB	AA	AB	AA	AB	AB	AB	AA	AB	AB	AB	AA	AA	AB	AA	AA	AB	AB	AB	AA	AB	AA	AB	AB	AA	AB	AB	AA	AB	AA	AB	AA	AB
Chr8_60086151_T	Chr8	60.09	AA	AB	AB	AA	AB	AB	AA	AB	AB	AB	AB	AA	AA	AB	AB	AA	AB	AA	AB	AB	AB	AA	AB	AB	AB	AA	AA	AA	AA	AA	AB	AB	AB	AA	AB	AA	AB	AB	AA	AB	AB	AB	AB	AA	AB	AA	AB
Chr8_117172415_G	Chr8	117.17	AA	AB	AB	AA	AB	AB	AA	AB	AB	AB	AB	AA	AA	AB	AB	AA	AB	AA	AB	AB	AB	AA	AB	AB	AB	AB	AA	AB	AA	AA	AB	AB	AB	AA	AB	AA	AB	AB	AA	AB	AB	AB	AB	AA	AB	AB	AB
Chr8_117173295_T	Chr8	117.17	AA	AB	AB	AA	AB	AB	AA	AB	AB	AB	AB	AA	AA	AB	AB	AA	AB	AA	AB	AB	AB	AA	AB	AB	AB	AB	AA	AB	AA	AA	AB	AB	AB	AA	AB	AA	AB	AB	AA	AB	AB	AB	AB	AA	AB	AB	AB
Chr8_128422019_A	Chr8	128.42	AA	AB	AB	AA	AA	AB	AA	AB	AB	AB	AB	AA	AA	AB	AB	AA	AA	AA	AB	AB	AB	AA	AA	AB	AB	AB	AA	AB	AA	AA	AA	AB	AB	AB	AB	AA	AB	AB	AA	AB	AB	AB	AB	AA	AB	AB	AB
Chr8_128604305_T	Chr8	128.6	AA	AB	AB	AA	AA	AB	AA	AB	AB	AB	AB	AA	AA	AB	AB	AA	AA	AA	AB	AB	AB	AA	AA	AB	AB	AB	AA	AB	AA	AA	AA	AB	AB	AB	AB	AA	AB	AB	AA	AB	AB	AB	AB	AA	AB	AB	AB
Chr8_165429375_G	Chr8	165.43	AA	AA	AB	AB	AA	AB	AA	AB	AB	AB	AB	AB	AA	AB	AB	AB	AB	AA	AB	AB	AB	AA	AA	AB	AA	AB	AB	AB	AA	AB	AA	AB	AB	AB	AB	AA	AB	AB	AA	AB	AB	AB	AB	AB	AB	AB	AB
Chr9_78828589_T	Chr9	78.83	AB	AB	AA	AB	AB	AA	AB	AB	AA	AB	AA	AB	AA	AA	AA	AA	AA	AB	AB	AB	AA	AA	AB	AB	AA	AB	AB	AA	AB	AA	AA	AB	AB	AB	AA	AA	AB	AA	AB	AB	AA	AA	AA	AA	AA	AA	AA
Chr10_711437_T	Chr10	0.71	AB	AB	AB	AA	AA	AA	AA	AB	AA	AB	AB	AA	AB	AB	AA	AA	AB	AB	AA	AA	AA	AB	AA	AB	AB	AA	AB	AA	AA	AB	AA	AB	AB	AB	AB	AB	AA	AA	AB	AA	AA	AB	AA	AA	AA	AB	AA
Chr10_88755772_A	Chr10	88.76	AA	AB	AB	AA	AB	AB	AA	AB	AB	AA	AB	AA	AA	AB	AB	AA	AB	AA	AB	AB	AB	AA	AB	AB	AB	AB	AA	AB	AA	AA	AB	AB	AB	AA	AB	AA	AB	AB	AB	AB	AB	AB	AB	AA	AB	AB	AB
Chr10_149051689_A	Chr10	149.05	AA	AB	AA	AB	AA	AB	AB	AB	AA	AB	AB	AA	AB	AA	AA	AB	AB	AA	AA	AB	AA	AA	AB	AA	AB	AA	AA	AB	AB	AA	AA	AA	AA	AB	AA	AA	AB	AA	AA	AB	AB	AA	AB	AA	AA	AB	AA
Chr1_17188534_C	Chr1	17.19	AB	AB	AB	AB	AA	AB	AA	AA	AA	AB	AB	AA	AA	AB	AB	AA	AB	AA	AB	AB	AA	AA	AB	AA	AA	AB	AB	AB	AA	AB	AA	AB	AA	AA	AB	AB	AA	AB	AB	AA	AA	AB	AA	AA	AA	AA	AA
Chr1_18044008_T	Chr1	18.04	AB	AB	AB	AB	AA	AB	AA	AA	AA	AB	AB	AA	AA	AB	AB	AA	BB	AA	AB	AB	AA	AA	AA	AA	AA	AB	AB	AB	AA	AB	AA	AB	AA	AA	AB	AB	AA	AB	AB	AA	AA	AB	AA	AA	AA	AA	AA
Chr1_29829807_C	Chr1	29.83	AB	AB	AB	AA	AA	AB	AA	AA	AB	AB	AB	AA	AA	AB	AB	AA	AB	AA	AB	AB	AA	AA	AB	AA	AA	AB	AB	AB	AA	AB	AA	AB	AA	AA	AB	AB	AA	AB	AB	AB	AA	AB	AA	AA	AA	AA	AA
Chr1_34592331_A	Chr1	34.59	AB	AB	AB	AA	AA	AB	AA	AA	AB	AB	AB	AA	AA	AB	AB	AA	AB	AB	AB	AB	AA	AA	AB	AA	AA	AB	AB	AB	AA	AB	AA	AB	AA	AA	AB	AB	AA	AA	BB	AB	AA	AB	AA	AA	AA	AA	AA
Chr1_57395520_C	Chr1	57.4	AB	AB	AB	AA	AA	AA	AA	AA	AB	AB	AB	AA	AA	AB	AB	AA	AB	AA	AB	AB	AA	AB	AB	AA	AA	AB	AB	AA	AA	AB	AA	AA	AA	AB	AB	AB	AA	AA	AB	AA	AA	AB	AA	AA	AA	AA	AA
Chr3_175811546_G	Chr3	175.81	AB	AB	AB	AB	AB	AB	AB	AB	AB	AB	AB	AB	AB	AB	AA	AA	AA	AB	AB	AA	AA	AB	AA	AB	AB	AA	AB	AB	AA	AA	AB	AA	AB	AB	AB	AA	AA	AA	AA	AA	AA	AA	AA	AA	AA	AA	AB
Chr3_225734690_C	Chr3	225.73	AA	AB	AB	AB	AA	AB	AA	AA	AB	AB	AB	AA	AA	BB	AA	AA	AB	AB	AA	AB	AA	AA	AA	AB	AB	AB	AA	AB	AA	AB	AB	AB	AA	AB	AA	AB	AB	AB	AB	AA	AB	AB	AA	AA	AA	AB	AB
Chr3_226149324_C	Chr3	226.15	AA	AB	AB	AB	AA	AB	AA	AA	AB	AB	AB	AA	AB	AB	AA	AA	AB	AB	AA	AB	AA	AA	AA	AB	AB	AB	AA	AB	AA	AB	AB	AB	AA	AB	AA	AB	AB	AB	AB	AA	AB	AB	AA	AA	AA	AB	AB
Chr5_7152870_T	Chr5	7.15	AB	AA	AA	AB	AB	AA	AB	AA	AB	AA	AA	AB	AB	AB	AB	AB	AB	AB	AA	AB	AB	AB	AA	AA	AB	AA	AA	AA	AA	AB	AA	AB	BB	AB	AB	AA	AA	AA	AA	AA	AA	AB	AB	AA	AB	AB	AA
Chr10_10767523_T	Chr10	10.77	AB	AA	AA	AA	AA	AA	AA	AB	AA	AB	AB	AB	AB	AB	AA	AA	AA	AB	AA	AA	AA	AA	AA	AB	AB	AA	AB	AA	AB	AB	AB	AA	AB	AB	AB	AB	AA	AA	AA	AA	AA	AB	AA	AA	AA	AB	AA
Chr1_7399078_C	Chr1	7.4	AB	AB	AB	AB	AA	AB	AA	AA	AA	AB	AB	AB	AA	AB	AB	AA	AB	AB	AB	AB	AA	AA	AB	AA	AB	AB	AB	AB	AA	AB	AA	AB	AA	AA	AB	AB	AA	AB	AB	AA	AA	AB	AA	AA	AA	AA	AA
Chr1_15585607_G	Chr1	15.59	AB	AB	AB	AB	AA	AB	AA	AA	AA	AB	AB	AA	AA	AB	AB	AA	AB	AA	AB	AB	AA	AA	AB	AA	AA	AB	AB	AB	AA	AB	AA	AB	AA	AA	AB	AB	AA	AB	AB	AA	AA	AB	AA	AA	AA	AA	AA
Chr1_15759868_A	Chr1	15.76	AB	AB	AB	AB	AA	AB	AA	AA	AA	AB	AB	AA	AA	AB	AB	AA	AB	AA	AB	AB	AA	AA	AB	AA	AA	AB	AB	AB	AA	AB	AA	AB	AA	AA	AB	AB	AA	AB	AB	AA	AA	AB	AA	AA	AA	AA	AA
Chr1_16710035_C	Chr1	16.71	AB	AB	AB	AB	AA	AB	AA	AA	AA	AB	AB	AA	AA	AB	AB	AA	AB	AA	AB	AB	AA	AA	AB	AA	AA	AB	AB	AB	AA	AB	AA	AB	AA	AA	AB	AB	AA	AB	AB	AA	AA	AB	AA	AA	AA	AA	AA
Chr1_16843688_C	Chr1	16.84	AB	AB	AB	AB	AA	AB	AA	AA	AA	AB	AB	AA	AA	AB	AB	AA	AB	AA	AB	AB	AA	AA	AB	AA	AA	AB	AB	AB	AA	AB	AA	AB	AA	AA	AB	AB	AA	AB	AB	AA	AA	AB	AA	AA	AA	AA	AA
Chr1_17979298_T	Chr1	17.98	AB	AB	AB	AB	AA	AB	AA	AA	AA	AB	AB	AA	AA	AB	AB	AA	AB	AA	AB	AB	AA	AA	AB	AA	AA	AB	AB	AB	AA	AB	AA	AB	AA	AA	AB	AB	AA	AB	AB	AA	AA	AB	AA	AA	AA	AA	AA
Chr1_18147736_T	Chr1	18.15	AB	AB	AB	AB	AA	AB	AA	AA	AA	AB	AB	AA	AA	AB	AB	AA	AB	AA	AB	AB	AA	AA	AB	AA	AA	AB	AB	AB	AB	AB	AA	AB	AA	AA	AB	AB	AA	AB	AB	AA	AA	AB	AA	AA	AA	AA	AA
Chr1_24950900_G	Chr1	24.95	AB	AB	AB	AB	AA	AB	AA	AA	AB	AB	AB	AA	AA	AB	AB	AA	AB	AA	AB	AB	AA	AA	AB	AA	AA	AB	AB	AB	AA	AB	AA	AB	AA	AA	AB	AB	AA	AB	AB	AA	AA	AB	AA	AA	AA	AA	AA
Chr1_31195009_T	Chr1	31.2	AB	AB	AB	AA	AA	AB	AA	AA	AB	AB	AB	AA	AA	AB	AB	AA	AB	AA	AB	AB	AA	AA	AB	AA	AA	AB	AB	AB	AA	AB	AA	AB	AA	AA	AB	AB	AA	AB	AB	AB	AA	AB	AA	AA	AA	AA	AA
Chr1_34509156_G	Chr1	34.51	AB	AB	AB	AA	AA	AB	AA	AA	AB	AB	AB	AA	AA	AB	AB	AA	AB	AA	AB	AB	AA	AA	AB	AA	AA	AB	AB	AB	AA	AB	AA	AB	AA	AA	AB	AB	AA	AA	AB	AB	AA	AB	AA	AA	AA	AA	AA
Chr1_36672435_A	Chr1	36.67	AB	AB	AB	AA	AA	AB	AA	AA	AB	AB	AB	AA	AA	AB	AB	AA	AB	AA	AB	AB	AA	AA	AB	AA	AA	AB	AB	AB	AA	AB	AA	AB	AA	AA	AB	AB	AA	AA	AB	AB	AA	AB	AA	AA	AA	AA	AA
Chr1_37285485_G	Chr1	37.29	AB	AB	AB	AA	AA	AB	AA	AA	AB	AB	AB	AA	AA	AB	AB	AA	AB	AA	AB	AB	AA	AA	AB	AA	AA	AB	AB	AB	AA	AB	AA	AB	AA	AA	AB	AB	AA	AA	AB	AB	AA	AB	AA	AA	AA	AA	AA
Chr1_39407308_A	Chr1	39.41	AB	AB	AB	AA	AA	AB	AA	AA	AB	AB	AB	AA	AA	AB	AB	AA	AB	AA	AB	AB	AA	AA	AB	AA	AA	AB	AB	AB	AA	AB	AA	AB	AA	AB	AB	AB	AA	AA	AB	AB	AA	AB	AA	AA	AA	AA	AA
Chr1_61219695_C	Chr1	61.22	AB	AB	AB	AA	AA	AA	AA	AA	AB	AB	AB	AA	AA	AB	AB	AA	AB	AA	AB	AB	AA	AB	AB	AA	AA	AB	AB	AA	AA	AB	AA	AA	AA	AB	AB	AB	AA	AA	AB	AB	AA	AB	AA	AA	AA	AA	AA
Chr1_66647323_T	Chr1	66.65	AB	AB	AB	AA	AA	AA	AA	AA	AB	AB	AB	AA	AA	AB	AB	AA	AB	AA	AB	AB	AA	AB	AB	AA	AA	AB	AB	AA	AA	AB	AA	AA	AA	AA	AB	AB	AA	AA	AB	AB	AA	AB	AA	AA	AA	AA	AA
Chr1_67964059_T	Chr1	67.96	AB	AB	AB	AA	AA	AA	AB	AA	AB	AB	AB	AA	AA	AB	AB	AA	AB	AA	AB	AB	AA	AB	AB	AA	AA	AB	AB	AA	AA	AB	AA	AA	AA	AA	AB	AB	AA	AA	AB	AB	AA	AB	AA	AA	AA	AA	AA
Chr1_143231392_T	Chr1	143.23	AB	AB	AB	AA	AA	AA	AB	AA	AB	AA	AB	AA	AA	AA	AB	AA	AB	AA	AB	AB	AA	AB	AB	AA	AA	AB	AB	AA	AA	AB	AA	AA	AA	AA	AB	AB	AB	AA	AB	AB	AA	AB	AA	AA	AB	AA	AA
Chr1_152035554_A	Chr1	152.04	AB	AB	AB	AA	AA	AA	AB	AA	AB	AA	AB	AA	AA	AA	AB	AB	AB	AA	AB	AB	AA	AB	AB	AA	AA	AB	AB	AA	AA	AB	AA	AA	AA	AA	AB	AB	AB	AA	AB	AB	AA	AB	AA	AA	AB	AA	AA
Chr1_191082958_G	Chr1	191.08	AB	AA	AB	AB	AA	AA	AB	AB	AB	AA	AB	AA	AA	AA	AB	AA	AB	AA	AB	AB	AA	AB	AB	AA	AA	AB	AB	AA	AA	AB	AA	AA	AA	AA	AB	AB	AB	AA	AB	AB	AA	AB	AA	AA	AB	AA	AA
Chr1_206640330_A	Chr1	206.64	AB	AA	AA	AB	AB	AA	AB	AB	AB	AA	AB	AA	AA	AA	AB	AA	AB	AA	AA	AB	AA	AA	AB	AB	AA	AB	AB	AB	AA	AB	AA	AA	AA	AA	AB	AB	AB	AA	AB	AB	AA	AB	AA	AA	AB	AA	AA
Chr1_268585171_A	Chr1	268.59	AB	AA	AA	AB	AB	AA	AB	AA	AA	AB	AA	AA	AB	AA	AB	AB	AA	AA	AA	AB	AA	AA	AA	AA	AB	AA	AA	AB	AA	AB	AB	AA	AA	AB	AB	AB	AB	AB	AB	AB	AA	AA	AA	AA	AB	AB	AA
Chr1_272924399_A	Chr1	272.92	AB	AA	AA	AB	AB	AA	AB	AA	AA	AB	AA	AA	AB	AA	AB	AB	AA	AA	AA	AB	AA	AA	AA	AA	AB	AA	AA	AB	AA	AB	AB	AA	AA	AB	AB	AB	AB	AB	AB	AB	AA	AA	AA	AA	AB	AB	AA
Chr1_272998526_A	Chr1	273	AB	AA	AA	AB	AB	AA	AB	AA	AA	AB	AA	AA	AB	AA	AB	AB	AA	AA	AA	AB	AA	AA	AA	AA	AB	AA	AA	AB	AA	AB	AB	AA	AA	AB	AB	AB	AB	AB	AB	AB	AA	AA	AA	AA	AB	AB	AA
Chr1_286796894_G	Chr1	286.8	AB	AA	AA	AB	AB	AB	AB	AB	AA	AB	AA	AB	AA	AA	AB	AB	AA	AA	AA	AA	AA	AA	AA	AA	AB	AA	AA	AB	AA	AB	AB	AA	AA	AB	AA	AB	AA	AB	AB	AA	AA	AB	AA	AA	AA	AB	AA
Chr1_288283237_G	Chr1	288.28	AB	AA	AA	AB	AB	AB	AB	AB	AA	AB	AA	AB	AA	AA	AB	AB	AA	AA	AA	AA	AA	AA	AA	AA	AB	AA	AA	AB	AA	AB	AB	AA	AA	AB	AA	AB	AA	AB	AB	AA	AA	AB	AA	AA	AA	AB	AA
Chr3_144672506_T	Chr3	144.67	AB	AB	AB	AB	AB	AB	AA	AB	AB	AB	AB	AB	AB	AB	AA	AA	AA	AB	AA	AA	AA	AB	AA	AB	AB	AA	AB	AA	AB	AB	AA	AA	AB	AB	AB	AA	AA	AA	AA	AA	AA	AA	AA	AA	AA	AB	AB
Chr3_175811612_C	Chr3	175.81	AB	AB	AB	AB	AB	AB	AB	AB	AB	AB	AB	AB	AB	AB	AA	AA	AA	AB	AB	AA	AA	AB	AA	AB	AB	AA	AB	AB	AA	AA	AB	AA	AB	AB	AB	AA	AA	AA	AA	AA	AA	AA	AA	AA	AA	AA	AB
Chr3_220850733_C	Chr3	220.85	AA	AB	AB	AB	AA	AB	AA	AA	AB	AB	AB	AA	AB	AB	AA	AA	AB	AB	AA	AA	AA	AA	AA	AB	AB	AB	AA	AB	AA	AB	AB	AB	AA	AB	AA	AB	AA	AB	AB	AA	AB	AB	AA	AA	AA	AB	AB
Chr3_225340537_A	Chr3	225.34	AA	AB	AB	AB	AA	AB	AA	AA	AB	AB	AB	AA	AB	AB	AA	AA	AB	AB	AA	AB	AA	AA	AA	AB	AB	AB	AA	AB	AA	AB	AB	AB	AA	AB	AA	AB	AB	AB	AB	AA	AB	AB	AA	AA	AA	AB	AB
Chr3_225476588_C	Chr3	225.48	AA	AB	AB	AB	AA	AB	AA	AA	AB	AB	AB	AA	AB	AB	AA	AA	AB	AB	AA	AB	AA	AA	AA	AB	AB	AB	AA	AB	AA	AB	AB	AB	AA	AB	AA	AB	AB	AB	AB	AA	AB	AB	AA	AA	AA	AB	AB
Chr3_226295025_C	Chr3	226.3	AA	AB	AB	AB	AA	AB	AA	AA	AB	AB	AB	AA	AB	AB	AA	AA	AB	AB	AA	AB	AA	AA	AA	AB	AB	AB	AA	AB	AA	AB	AB	AB	AA	AB	AA	AB	AB	AB	AB	AA	AB	AB	AA	AA	AA	AB	AB
Chr3_227436274_T	Chr3	227.44	AA	AB	AB	AB	AA	AB	AA	AA	AB	AB	AB	AA	AB	AB	AA	AA	AB	AB	AB	AB	AA	AA	AA	AB	AB	AB	AA	AB	AA	AB	AB	AB	AA	AB	AA	AB	AB	AB	AB	AA	AB	AB	AA	AA	AA	AB	AB
Chr3_231103431_A	Chr3	231.1	AB	AB	AA	AB	AA	AB	AA	AA	AA	AB	AB	AA	AB	AB	AA	AA	AB	AB	AB	AB	AA	AA	AA	AB	AB	AB	AA	AB	AB	AB	AB	AB	AA	AB	AA	AB	AB	AB	AB	AA	AB	AB	AA	AA	AA	AB	AB
Chr4_11921359_G	Chr4	11.92	AA	AA	AB	AA	AB	AA	AB	AB	AB	AB	AA	AA	AA	AB	AA	AA	AA	AB	AA	AB	AB	AA	AB	AB	AA	AA	AB	AA	AA	AA	AA	AB	AB	AA	AA	AB	AA	AA	AA	AA	AA	AA	AA	AB	AB	AB	AA
Chr4_16736205_G	Chr4	16.74	AA	AA	AA	AA	AB	AA	AB	AB	AB	AB	AA	AA	AA	AB	AB	AB	AA	AB	AA	AB	AB	AA	AB	AB	AA	AA	AB	AA	AA	AA	AA	AB	AB	AA	AA	AB	AA	AA	AA	AB	AB	AA	AA	AB	AB	AB	AA
Chr4_27892934_A	Chr4	27.89	AA	AA	AA	AA	AB	AA	AB	AB	AB	AB	AA	AA	AA	AB	AB	AB	AA	AB	AA	AB	AB	AA	AB	AB	AA	AA	AA	AA	AA	AA	AA	AB	AA	AA	AA	AB	AA	AA	AB	AB	AB	AA	AA	AB	AB	AB	AB
Chr4_34381834_G	Chr4	34.38	AA	AA	AA	AA	AB	AA	AB	AB	AB	AB	AA	AA	AA	AB	AB	AB	AA	AB	AA	AB	AB	AA	AB	AB	AA	AA	AB	AA	AA	AA	AA	AB	AA	AA	AA	AB	AA	AA	AB	AB	AB	AA	AA	AB	AB	AB	AB
Chr4_38948627_C	Chr4	38.95	AA	AA	AA	AA	AB	AA	AB	AB	AB	AB	AA	AA	AA	AB	AB	AB	AA	AB	AA	AB	AB	AA	AB	AB	AA	AA	AA	AA	AB	AA	AB	AB	AA	AA	AA	AB	AA	AA	AB	AB	AB	AA	AA	AB	AB	AB	AB
Chr4_170036516_T	Chr4	170.04	AA	AA	AA	AA	AB	AA	AB	AA	AA	AB	AA	AA	AA	AA	AB	AB	AA	AB	AA	AB	AB	AA	AB	AB	AA	AA	AA	AA	AA	AA	AA	AB	AA	AA	AA	AB	AA	AA	AB	AA	AB	AB	AA	AB	AA	AB	AB
Chr4_240408497_T	Chr4	240.41	AA	AA	AA	AB	AB	AB	AA	AA	AB	AB	AA	AB	AB	AA	AA	AB	AA	AA	AB	AA	AB	AA	AA	AA	AA	AB	AA	AB	AB	AA	AA	AA	AB	AB	AA	AA	AA	AB	AA	AB	AB	AA	AA	AB	AA	AB	AB
Chr4_242283166_T	Chr4	242.28	AA	AA	AA	AB	AB	AB	AA	AA	AB	AB	AA	AB	AB	AA	AA	AB	AA	AA	AB	AA	AB	AA	AA	AA	AB	AB	AA	AB	AB	AA	AA	AA	AB	AB	AA	AA	AA	AB	AA	AB	AB	AA	AA	AB	AA	AA	AB
Chr4_245459841_G	Chr4	245.46	AB	AB	AB	AB	AB	AB	AA	AA	AB	AB	AA	AB	AB	AA	AA	AB	AA	AA	AB	AB	AB	AA	AA	AA	AA	AB	AA	AB	AA	AA	AA	AA	AB	AB	AA	AA	AA	AB	AA	AB	AB	AA	AA	AA	AA	AA	AB
Chr5_7707014_A	Chr5	7.71	AB	AB	AA	AB	AB	AA	AB	AA	AB	AA	AA	AB	AB	AB	AB	AA	AB	AB	AA	AB	AA	AB	AA	AA	AB	AA	AA	AA	AB	AB	AA	AB	AB	AB	AB	AA	AA	AA	AA	AA	AA	AB	AB	AA	AB	AB	AA
Chr5_7838141_C	Chr5	7.84	AB	AB	AA	AB	AB	AA	AB	AA	AB	AA	AA	AB	AB	AB	AB	AA	AB	AB	AA	AB	AA	AB	AA	AA	AB	AA	AA	AA	AA	AB	AA	AB	AB	AB	AB	AA	AA	AA	AA	AA	AA	AB	AB	AA	AB	AB	AA
Chr5_10155815_A	Chr5	10.16	AB	AB	AA	AB	AB	AA	AB	AA	AB	AB	AA	AB	AB	AB	AB	AA	AB	AB	AA	AB	AA	AB	AA	AA	AB	AA	AA	AA	AA	AB	AA	AB	AA	AB	AB	AA	AA	AA	AA	AA	AA	AB	AB	AA	AB	AB	AA
Chr5_10356470_G	Chr5	10.36	AB	AB	AA	AB	AB	AA	AB	AA	AB	AB	AA	AB	AB	AB	AB	AA	AB	AB	AA	AB	AA	AB	AA	AA	AB	AA	AA	AA	AB	AB	AA	AB	AA	AB	AB	AA	AA	AA	AA	AA	AA	AB	AB	AA	AB	AB	AA
Chr5_12912135_G	Chr5	12.91	AB	AB	AA	AB	AB	AA	AB	AA	AB	AB	AA	AB	AB	AB	AB	AA	AB	AB	AA	AB	AA	AB	AA	AA	AB	AA	AA	AA	AA	AB	AA	AB	AA	AB	AB	AA	AA	AA	AA	AA	AA	AB	AB	AA	AB	AB	AA
Chr6_9904039_C	Chr6	9.9	AA	AA	AB	AB	AA	AA	AB	AA	AB	AA	AA	AB	AA	AA	AB	AB	AA	AB	AA	AA	AA	AA	AA	AA	AA	AA	AB	AB	AA	AB	AA	AA	AB	AA	AB	AB	AA	AB	AB	AB	AA	AA	AA	AB	AB	AA	AA
Chr6_33948153_A	Chr6	33.95	AA	AA	AA	AB	AA	AA	AB	AB	AB	AA	AA	AB	AB	AA	AB	AB	AA	AB	AA	AA	AB	AA	AA	AA	AA	AA	AB	AB	AA	AB	AA	AA	AB	AA	AB	AB	AA	AB	AA	AB	AA	AA	AA	AB	AB	AA	AA
Chr6_159060691_G	Chr6	159.06	AB	AB	AB	AA	AA	AA	AB	AB	AA	AB	AB	AA	AA	AA	AB	AB	AA	AA	AB	AA	AB	AA	AA	AA	AB	AB	AB	AB	AA	AA	AA	AA	AB	AA	AA	AA	AA	AA	AB	AB	AB	AB	AB	AB	AA	AB	AA
Chr7_85211383_G	Chr7	85.21	AA	AA	AA	AA	AB	AB	AB	AA	AA	AA	AA	AB	AA	AB	AA	AB	AB	AB	AB	AB	AB	AA	AB	AB	AB	AA	AB	AB	AA	AB	AA	AA	AB	AA	AB	AB	AB	AB	AB	AB	AA	AB	AA	AB	AA	AB	AA
Chr7_136908898_A	Chr7	136.91	AA	AA	AA	AA	AB	AB	AB	AA	AA	AA	AA	AB	AA	AB	AB	AB	AB	AB	AB	AB	AA	AA	AB	AB	AB	AB	AA	AB	AA	AB	AA	AA	AA	AA	AB	AA	AB	AB	AB	AB	AA	AB	AA	AB	AA	AB	AA
Chr7_158599672_C	Chr7	158.6	AA	AA	AA	AA	AB	AB	AB	AA	AA	AA	AA	AB	AA	AB	AB	AB	AB	AB	AB	AB	AA	AA	AB	AB	AB	AB	AA	AB	AA	AB	AA	AA	AA	AA	AB	AA	AA	AB	AB	AB	AB	AB	AA	AB	AA	AB	AA
Chr7_161517292_C	Chr7	161.52	AA	AA	AA	AA	AB	AB	AB	AA	AA	AA	AA	AB	AA	AB	AB	AB	AB	AB	AB	AB	AA	AA	AB	AB	AB	AB	AA	AB	AA	AB	AA	AA	AA	AA	AB	AA	AA	AB	AB	AB	AA	AB	AA	AB	AA	AB	AA
Chr8_3684631_G	Chr8	3.68	AA	AB	AB	AB	AA	AA	AB	AA	AA	AA	AA	AA	AB	AA	AA	AA	AB	AA	AB	AA	AB	AB	AA	AB	AB	AB	AA	AB	AA	AB	AA	AB	AB	AA	AB	AA	AB	AA	AB	AB	AA	AB	AA	AA	AA	AA	AB
Chr8_10205349_G	Chr8	10.21	AA	AB	AB	AA	AA	AA	AA	AB	AA	AB	AA	AA	AA	AB	AB	AA	AB	AA	AB	AB	AB	AA	AB	AB	AB	AB	AA	AB	AA	AA	AA	AB	AB	AA	AB	AA	AB	AA	AB	AB	AA	AB	AA	AA	AB	AA	AB
Chr8_58813056_C	Chr8	58.81	AA	AB	AB	AA	AB	AB	AA	AB	AB	AB	AA	AA	AA	AB	AB	AA	AB	AA	AB	AB	AB	AA	AB	AB	AB	AA	AA	AB	AA	AA	AB	AB	AB	AA	AB	AA	AB	AB	AA	AB	AB	AB	AB	AA	AB	AA	AB
Chr8_72928403_A	Chr8	72.93	AA	AB	AB	AA	AB	AB	AA	AB	AB	AB	AB	AA	AA	AB	AB	AA	AB	AA	AB	AB	AB	AA	AB	AB	AB	AA	AA	AB	AA	AA	AB	AB	AB	AA	AB	AA	AB	AB	AA	AB	AB	AB	AB	AA	AB	AA	AB
Chr8_95007621_C	Chr8	95.01	AA	AB	AB	AA	AB	AB	AA	AB	AB	AB	AB	AA	AA	AB	AB	AA	AB	AA	AB	AB	AB	AA	AB	AB	AB	AA	AA	AB	AA	AA	AB	AB	AB	AA	AB	AA	AB	AB	AA	AB	AB	AB	AB	AA	AB	AA	AB
Chr8_129741294_A	Chr8	129.74	AA	AB	AB	AA	AA	AB	AA	AB	AB	AB	AB	AA	AA	AB	AB	AA	AA	AA	AB	AB	AB	AA	AA	AB	AB	AB	AA	AB	AA	AA	AA	AB	AB	AB	AB	AA	AB	AB	AA	AB	AB	AB	AB	AA	AB	AB	AB
Chr8_165429441_A	Chr8	165.43	AA	AA	AB	AB	AA	AB	AA	AB	AB	AB	AB	AB	AA	AB	AB	AB	AB	AA	AB	AB	AB	AA	AA	AB	AA	AB	AB	AB	AA	AB	AA	AB	AB	AB	AB	AA	AB	AB	AA	AB	AB	AB	AB	AB	AB	AB	AB
Chr9_668343_C	Chr9	0.67	AA	AB	AB	AB	AB	AB	AA	AB	AA	AA	AA	AB	AB	AB	AA	AB	AA	AB	AB	AA	AA	AA	AA	AB	AA	AB	AB	AA	AA	AA	AB	AB	AB	AA	AA	AA	AA	AB	AA	AA	AA	AA	AA	AA	AA	AA	AA
Chr9_710322_C	Chr9	0.71	AA	AB	AB	AB	AB	AB	AA	AB	AA	AA	AA	AB	AB	AB	AA	AB	AA	AB	AB	AA	AA	AA	AA	AB	AA	AB	AB	AA	AA	AA	AB	AB	AB	AA	AA	AA	AA	AB	AA	AA	AA	AB	AA	AA	AA	AA	AA
Chr10_4511339_T	Chr10	4.51	AB	AB	AA	AA	AA	AA	AA	AB	AA	AB	AB	AB	AB	AB	AA	AA	AB	AB	AA	AA	AA	AB	AA	AB	AB	AA	AB	AA	AA	AB	AB	AB	AB	AB	AB	AB	AA	AA	AA	AA	AA	AB	AA	AA	AA	AB	AA
Chr10_12898196_T	Chr10	12.9	AB	AA	AA	AA	AA	AA	AA	AB	AA	AB	AB	AB	AB	AB	AA	AA	AA	AB	AA	AA	AA	AA	AA	AB	AB	AA	AB	AA	AB	AB	AB	AA	AB	AB	AB	AB	AA	AA	AA	AA	AA	AB	AA	AA	AA	AB	AA
Chr10_15875916_T	Chr10	15.88	AB	AA	AA	AA	AA	AA	AA	AB	AA	AB	AB	AB	AB	AB	AA	AA	AA	AA	AA	AA	AA	AA	AA	AB	AA	AA	AB	AA	AB	AB	AB	AA	AB	AB	AB	AB	AA	AA	AA	AA	AA	AB	AA	AA	AA	AB	AA
Chr10_16561232_A	Chr10	16.56	AB	AA	AA	AA	AA	AA	AA	AB	AA	AB	AB	AB	AB	AB	AA	AA	AA	AA	AA	AA	AA	AA	AA	AB	AA	AB	AB	AA	AB	AB	AB	AA	AB	AB	AB	AB	AA	AA	AA	AA	AA	AB	AA	AA	AA	AB	AA
Chr10_75532006_C	Chr10	75.53	AB	AA	AA	AA	AA	AA	AA	AA	AA	AB	AB	AB	AB	AB	AA	AA	AA	AA	AA	AA	AA	AA	AA	AB	AA	AB	AB	AA	AB	AB	AB	AA	AB	AB	AB	AB	AA	AA	AA	AA	AA	AB	AA	AA	AB	AB	AA
Chr10_139203994_G	Chr10	139.2	AB	AB	AA	AA	AA	AB	AB	AB	AA	AB	AB	AA	AB	AA	AA	AA	AA	AA	AA	AB	AA	AA	AA	AB	AA	AB	AA	AA	AB	AB	AA	AA	AA	AB	AB	AA	AB	AA	AA	AA	AA	AB	AA	AA	AB	AB	AA
Chr1_32893689_G	Chr1	32.89	AB	AB	AB	AA	AA	AB	AA	AA	AB	AB	AB	AA	AA	AB	AB	AA	AB	AA	AB	AB	AA	AA	AB	AA	AA	BB	AB	AB	AA	AB	AA	BB	AA	AA	AB	AB	AA	AB	AB	AB	AA	AB	AA	AA	AA	AA	AA
Chr10_35447688_G	Chr10	35.45	AB	AA	AA	AA	AA	AA	AA	AA	AA	AB	AB	AB	AB	AB	AA	AA	AA	AA	AA	AA	AA	AA	AB	AB	AA	AB	AB	AA	AB	AB	AB	AA	AB	AB	AB	AB	AA	AA	AA	AA	AA	AB	AA	AA	AB	AB	AA
Chr1_31549306_C	Chr1	31.55	AB	AB	AB	AA	AA	AB	AA	AA	AB	AB	AB	AA	AA	AB	AB	AA	AB	AA	AB	AB	AA	AA	AB	AA	AA	AB	AB	AB	AA	AB	AA	AB	AA	AA	AB	AB	AA	AB	AB	AB	AA	AB	AA	AA	AA	AA	AA
Chr1_32325946_C	Chr1	32.33	AB	AB	AB	AA	AA	AB	AA	AA	AB	AB	AB	AA	AA	AB	AB	AA	AB	AA	AB	AB	AA	AA	AB	AA	AA	AB	AB	AB	AA	BB	AA	AB	AA	AA	AB	AB	AA	AB	AA	AB	AA	AB	AA	AA	AA	AA	AA
Chr1_269572039_T	Chr1	269.57	AB	AA	AA	AB	AB	AA	AB	AA	AA	AB	AA	AA	AB	AA	AB	AB	AA	AA	AA	AB	AA	AA	AA	AA	AB	AA	AA	AB	AA	AB	AB	AA	AA	AB	AB	AB	AB	AB	AB	AB	AA	AA	AA	AA	AB	AB	AA
Chr3_12378856_T	Chr3	12.38	AB	AB	AB	AB	AB	AB	AA	AB	AB	AA	AB	AB	AB	AB	AA	AA	AA	AB	AA	AB	AB	BB	AA	AB	AA	AA	AB	AA	AB	AB	AA	AA	AB	AB	AA	AA	AA	AA	AA	AA	AB	AA	AB	AB	AB	AB	AB
Chr4_1778041_C	Chr4	1.78	AA	AB	AA	AA	AA	AB	AA	AA	AA	AB	AA	AA	AA	AB	AA	AA	AA	AB	AA	AA	AB	AB	AB	AA	AA	AA	AB	AB	AB	AB	AA	AB	AB	AB	AA	AA	AA	AA	AA	AA	AA	AA	AA	AB	AA	AA	AA
Chr6_139459013_C	Chr6	139.46	AB	AB	AA	AA	AA	AA	AB	AB	AA	AB	AB	AA	AA	AA	AB	AB	AA	AA	AB	AB	AB	AA	AA	AA	AB	AB	AB	AB	AA	AB	AA	AA	AB	AA	AA	AA	AA	AA	AB	AB	AB	AB	AB	AB	AA	AB	AA
Chr9_1450976_T	Chr9	1.45	AA	AB	AB	AB	AA	AB	AA	AA	BB	AB	AB	AA	AB	AB	AA	AA	AB	AB	AA	AA	AA	AA	AA	AB	AB	AB	AA	AB	AA	AB	AB	AB	AA	AB	AA	AB	AB	AB	AB	AA	AB	BB	AA	AA	AA	AB	AB
Chr1_6271672_G	Chr1	6.27	AB	AB	AB	AB	AA	AB	AA	AA	AA	AB	AB	AB	AA	AB	AB	AA	AB	AB	AB	AB	AA	AA	AA	AB	AB	AB	AB	AB	AA	AB	AB	AB	AA	AA	AB	AB	AA	AB	AB	AA	AA	AB	AA	AA	AA	AA	AA
Chr1_32475256_A	Chr1	32.48	AB	AB	AB	AA	AA	AB	AA	AA	AB	AB	AB	AA	AA	AB	AB	AA	AB	AA	AB	AB	AA	AA	AB	AA	AA	AB	AB	AB	AA	AB	AA	AB	AA	AA	AB	AB	AA	AB	BB	AB	AA	AB	AA	AA	AA	AA	AA
Chr1_43333475_T	Chr1	43.33	AB	AB	AB	AA	AA	AB	AA	AA	AB	AB	AB	AA	AA	AB	AB	AA	AB	AA	AB	AB	AA	AA	AB	AA	AA	AB	AB	AA	AA	AB	AA	AB	AA	AB	AB	AB	AA	AA	AB	AB	AA	AB	AA	AA	AA	AA	AA
Chr1_65991280_A	Chr1	65.99	AB	AB	AB	AA	AA	AA	AA	AA	AB	AB	AB	AA	AA	AB	AB	AA	AB	AA	AB	AB	AA	AB	AB	AA	AA	AB	AB	AA	AA	AB	AA	AA	AA	AA	AB	AB	AA	AA	AB	AB	AA	AB	AA	AA	AA	AA	AA
Chr1_192436682_A	Chr1	192.44	AB	AA	AB	AB	AA	AA	AB	AB	BB	AA	AB	AA	AA	AA	AB	AA	AB	AA	AB	AB	AA	AA	AB	AA	AA	AB	AB	AA	AA	AB	AA	AA	AA	AA	AB	AB	AB	AA	AB	AB	AA	AB	AA	AA	AB	AA	AA
Chr5_10155114_A	Chr5	10.16	AB	AB	AA	AB	AB	AA	AB	AA	AB	BB	AA	AB	AB	AB	AB	AA	AB	AB	AA	AB	AB	AB	AA	AA	AB	AA	AA	AA	AA	AB	AA	AB	AA	AB	AB	AA	AA	AA	AA	AA	AA	AB	AB	AA	AB	AB	AA
Chr8_74045573_G	Chr8	74.05	AA	AB	AB	AA	AB	AB	AA	AB	AB	AB	AB	AA	AA	AB	AB	AA	AA	AA	AB	AB	AB	AA	AB	AB	AB	AA	AA	AB	AA	AA	AB	AB	AB	AA	AB	AA	AB	AB	AB	AB	AB	BB	AB	AA	AB	AB	AB
Chr9_668032_T	Chr9	0.67	AA	AB	AB	AB	AB	AB	AA	AB	AA	AA	AA	AB	AB	AB	AA	AB	AA	AB	AB	AA	AA	AA	AA	AB	AA	AB	AB	AA	AA	AA	AB	AB	AB	AA	AA	AA	AA	AB	AA	AA	AA	AB	AA	AA	AA	AA	AA
Chr9_668098_C	Chr9	0.67	AA	AB	AB	AB	AB	AB	AA	AB	AA	AA	AA	AB	AB	AB	AA	AB	AA	AB	AB	AA	AA	AA	AA	AB	AA	AB	AB	AA	AA	AA	AB	AB	AB	AA	AA	AA	AA	AB	AA	AA	AA	AB	AA	AA	AA	AA	AA
Chr9_150630228_C	Chr9	150.63	AB	AB	AB	AB	AB	AB	AB	AB	AB	AB	AB	AB	AB	AB	AA	AA	AA	AB	AB	AA	AA	AB	AA	AB	AB	AA	AB	AB	AA	AA	AB	AA	AB	AB	AB	AA	AA	AA	AA	AA	AA	AA	AA	AA	AA	AA	AB
Chr10_28418503_T	Chr10	28.42	AB	AA	AA	AA	AA	AA	AA	AB	AA	AB	AB	AB	AB	AB	AA	AA	AA	AA	AA	AA	AA	AA	AA	AB	AA	AB	AB	AA	AB	AB	AB	AA	AB	AB	AB	AB	AA	AA	AA	AA	AA	AB	AA	AA	AB	AB	AA
Chr3_38862556_T	Chr3	38.86	AB	AB	AB	AB	AB	AB	AA	AB	BB	AB	AB	BB	BB	AB	AA	AA	AA	AB	AA	AA	AA	AB	AA	AB	AA	AA	AB	AA	AA	AB	AA	AA	AB	AB	AB	AA	AA	AA	AA	AA	AB	AA	AB	AA	AA	AB	AB
Chr3_167753408_A	Chr3	167.75	AB	AB	AB	AB	AB	AB	AB	AB	AB	AB	AB	AB	AB	AB	AA	AA	AA	AB	AA	AA	AA	AA	AA	AB	AB	AA	AB	AA	AB	AB	AB	AA	AB	AA	AB	AA	AA	AA	AA	AA	AA	AA	AA	AA	AA	AB	AA
Chr6_133964078_C	Chr6	133.96	AB	AB	AA	AB	AA	AA	AB	AB	AA	AB	AB	AA	AA	AA	AB	AB	AA	AA	AB	AB	AB	AA	AA	AA	AA	AB	AB	AB	AA	AB	AA	AA	AB	AA	AB	AA	AA	AA	AB	BB	AB	AB	AB	AB	AA	AA	AA
Chr1_7258100_C	Chr1	7.26	AB	AB	AB	AB	AA	AB	AA	AA	AA	AB	AB	AB	AA	AB	AB	AA	AB	AB	AB	AB	AA	AA	AB	AA	AB	AB	AB	AB	AA	AB	AA	AB	AA	AA	AB	AB	AA	AB	AB	AA	AA	AB	AA	AA	AA	AA	AA
Chr1_15764733_G	Chr1	15.76	AB	AB	AB	AB	AA	AB	AA	AA	AA	AB	AB	AA	AA	AB	AB	AA	AB	AA	AB	AB	AA	AA	AB	AA	AA	AB	AB	AB	AA	AB	AA	AB	AA	AA	AB	AB	AA	AB	AB	AA	AA	AB	AA	AA	AA	AA	AA
Chr1_17971312_A	Chr1	17.97	AB	AB	AB	AB	AA	AB	AA	AA	AA	AB	AB	AA	AA	AB	AB	AA	AB	AA	AB	AB	AA	AA	AB	AA	AA	AB	AB	AB	AA	AB	AA	AB	AA	AA	AB	AB	AA	AB	AB	AA	AA	AB	AA	AA	AA	AA	AB
Chr1_25740140_G	Chr1	25.74	AB	AB	AB	AA	AA	AB	AA	AA	AB	AB	AB	AA	AA	AB	AB	AA	AB	AA	AB	AB	AA	AA	AB	AA	AA	AB	AB	AB	AA	AB	AA	AB	AA	AA	AB	AB	AA	AB	AB	AA	AA	AB	AA	AA	AA	AA	AA
Chr1_29452452_A	Chr1	29.45	AB	AB	AB	AA	AA	AB	AA	AA	AB	AB	AB	AA	AA	AB	AB	AA	AB	AA	AB	AB	AA	AA	AB	AA	AA	AB	AB	AB	AA	AB	AA	AB	AA	AA	AB	AB	AA	AB	AB	AB	AA	AB	AA	AA	AA	AA	AA
Chr1_29511747_A	Chr1	29.51	AB	AB	AB	AA	AA	AB	AA	AA	AB	AB	AB	AA	AA	AB	AB	AA	AB	AA	AB	AB	AA	AA	AB	AA	AA	AB	AB	AB	AA	AB	AA	AB	AA	AA	AB	AB	AA	AB	AB	AB	AA	AB	AA	AA	AA	AA	AA
Chr1_33548553_G	Chr1	33.55	AB	AB	AB	AA	AA	AB	AA	AA	AB	AB	AB	AA	AA	AB	AB	AA	AB	AA	AB	AB	AA	AA	AB	AA	AA	AB	AB	AB	AA	AB	AA	AB	AA	AA	AB	AB	AA	AB	AB	AB	AA	AB	AA	AA	AA	AA	AA
Chr1_35258740_C	Chr1	35.26	AB	AB	AB	AA	AA	AB	AA	AA	AB	AB	AB	AA	AA	AB	AB	AA	AB	AA	AB	AB	AA	AA	AB	AA	AA	AB	AB	AB	AA	AB	AA	AB	AA	AA	AB	AB	AA	AA	AB	AB	AB	AB	AA	AA	AA	AA	AA
Chr1_39387607_A	Chr1	39.39	AB	AB	AB	AA	AA	AB	AA	AA	AB	AB	AB	AA	AA	AB	AB	AA	AB	AA	AB	AB	AA	AA	AB	AA	AA	AB	AB	AB	AA	AB	AA	AB	AA	AB	AB	AB	AA	AA	AB	AB	AA	AB	AA	AA	AA	AA	AA
Chr1_49821980_C	Chr1	49.82	AB	AB	AB	AA	AA	AB	AA	AA	AB	AB	AB	AA	AA	AB	AB	AA	AB	AA	AB	AB	AA	AA	AB	AA	AA	AB	AB	AA	AA	AB	AA	AB	AA	AB	AB	AB	AA	AA	AB	AB	AA	AB	AA	AA	AA	AA	AA
Chr1_64038331_G	Chr1	64.04	AB	AB	AB	AA	AA	AA	AA	AA	AB	AB	AB	AA	AA	AB	AB	AA	AB	AA	AB	AB	AA	AB	AB	AA	AA	AB	AB	AA	AA	AB	AA	AA	AA	AA	AB	AB	AA	AA	AB	AB	AA	AB	AB	AA	AA	AA	AA
Chr1_98108531_A	Chr1	98.11	AB	AB	AB	AA	AA	AA	AB	AA	AB	AA	AB	AA	AA	AA	AB	AA	AB	AA	AB	AB	AA	AB	AB	AA	AA	AB	AB	AA	AA	AB	AA	AA	AA	AA	AB	AB	AB	AA	AB	AB	AA	AB	AA	AA	AB	AA	AA
Chr1_100644823_G	Chr1	100.64	AB	AB	AB	AA	AA	AA	AB	AA	AB	AA	AB	AA	AA	AA	AB	AA	AB	AA	AB	AB	AA	AB	AB	AA	AA	AB	AB	AA	AA	AB	AA	AA	AA	AA	AB	AB	AB	AA	AB	AB	AA	AB	AA	AA	AB	AA	AA
Chr1_109742577_C	Chr1	109.74	AB	AB	AB	AA	AA	AA	AB	AA	AB	AA	AB	AA	AA	AA	AB	AA	AB	AA	AB	AB	AA	AB	AB	AA	AA	AB	AB	AA	AA	AB	AA	AA	AA	AA	AB	AB	AB	AA	AB	AB	AA	AB	AA	AA	AB	AA	AA
Chr1_114095754_G	Chr1	114.1	AB	AB	AB	AA	AA	AA	AB	AA	AB	AA	AB	AA	AA	AA	AB	AA	AB	AA	AB	AB	AA	AB	AB	AA	AA	AB	AB	AA	AA	AB	AA	AA	AA	AA	AB	AB	AB	AA	AB	AB	AA	AB	AA	AA	AB	AA	AA
Chr1_268082418_C	Chr1	268.08	AB	AA	AA	AB	AB	AA	AB	AA	AA	AB	AA	AA	AB	AA	AB	AB	AA	AA	AA	AB	AA	AA	AA	AA	AB	AA	AA	AB	AA	AB	AB	AA	AA	AB	AB	AB	AB	AB	AB	AB	AA	AA	AA	AA	AB	AB	AA
Chr1_268576195_T	Chr1	268.58	AB	AA	AA	AB	AB	AA	AB	AA	AA	AB	AA	AA	AB	AA	AB	AB	AA	AA	AA	AB	AA	AA	AA	AA	AB	AA	AA	AB	AA	AB	AB	AA	AA	AB	AB	AB	AB	AB	AB	AB	AA	AA	AA	AA	AB	AB	AA
Chr1_269395938_C	Chr1	269.4	AB	AA	AA	AB	AB	AA	AB	AA	AA	AB	AA	AA	AB	AA	AB	AB	AA	AA	AA	AB	AA	AA	AA	AA	AB	AA	AA	AB	AA	AB	AB	AA	AA	AB	AB	AB	AB	AB	AB	AB	AA	AA	AA	AA	AB	AB	AA
Chr2_1962447_C	Chr2	1.96	AA	AA	AA	AA	AA	AA	AB	AA	AA	AB	AB	AB	AB	AA	AB	AA	AB	AB	AB	AB	AA	AB	AA	AA	AA	AB	AB	AB	AB	AA	AB	AB	AA	AA	AA	AA	AB	AA	AA	AA	AA	AA	AB	AB	AB	AB	AA
Chr2_204116496_A	Chr2	204.12	AA	AB	AA	AB	AA	AB	AB	AA	AB	AB	AB	AA	AB	AB	AA	AB	AB	AB	AA	AB	AA	AA	AA	AB	AB	AB	AB	AB	AA	AB	AB	AA	AA	AA	AB	AA	AB	AB	AA	AB	AA	AA	AB	AB	AB	AA	AA
Chr3_15917607_G	Chr3	15.92	AB	AB	AB	AB	AB	AB	AA	AB	AB	AA	AB	AB	AB	AB	AA	AA	AA	AB	AA	AB	AB	AB	AA	AB	AA	AA	AB	AA	AB	AB	AA	AA	AB	AB	AA	AA	AA	AA	AA	AA	AB	AA	AB	AB	AB	AB	AB
Chr3_20690792_A	Chr3	20.69	AB	AB	AB	AB	AB	AB	AA	AB	AB	AA	AB	AB	AB	AB	AA	AA	AA	AB	AA	AB	AB	AB	AA	AB	AA	AA	AB	AA	AB	AB	AA	AA	AB	AB	AB	AA	AA	AA	AA	AA	AB	AA	AB	AB	AB	AB	AB
Chr3_175689268_C	Chr3	175.69	AB	AB	AB	AB	AB	AB	AB	AB	AB	AB	AB	AB	AB	AB	AA	AA	AA	AB	AB	AA	AA	AB	AA	AB	AB	AA	AB	AB	AA	AA	AB	AA	AB	AB	AB	AA	AA	AA	AA	AA	AA	AA	AA	AA	AA	AA	AB
Chr3_225069051_A	Chr3	225.07	AA	AB	AB	AB	AA	AB	AA	AA	AB	AB	AB	AA	AB	AB	AA	AA	AB	AB	AA	AB	AA	AA	AA	AB	AB	AB	AA	AB	AA	AB	AB	AB	AA	AB	AA	AB	AB	AB	AB	AA	AB	AB	AA	AA	AA	AB	AB
Chr3_225577314_T	Chr3	225.58	AA	AB	AB	AB	AA	AB	AA	AA	AB	AB	AB	AA	AB	AB	AA	AA	AB	AB	AA	AB	AA	AA	AA	AB	AB	AB	AA	AB	AA	AB	AB	AB	AA	AB	AA	AB	AB	AB	AB	AA	AB	AB	AA	AA	AA	AB	AB
Chr3_229675545_A	Chr3	229.68	AB	AB	AA	AB	AA	AB	AA	AA	AA	AB	AB	AA	AB	AB	AA	AA	AB	AB	AB	AB	AA	AA	AA	AB	AB	AB	AA	AB	AB	AB	AB	AB	AA	AB	AA	AB	AB	AB	AB	AA	AB	AB	AA	AA	AA	AB	AB
Chr3_230009506_A	Chr3	230.01	AB	AB	AA	AB	AA	AB	AA	AA	AA	AB	AB	AA	AB	AB	AA	AA	AB	AB	AB	AB	AA	AA	AA	AB	AB	AB	AA	AB	AB	AB	AB	AB	AA	AB	AA	AB	AB	AB	AB	AA	AB	AB	AA	AA	AA	AB	AB
Chr4_1746907_T	Chr4	1.75	AA	AB	AB	AA	AA	AB	AA	AA	AA	AB	AA	AA	AA	AB	AA	AA	AA	AB	AA	AA	AB	AB	AB	AA	AA	AA	AB	AB	AA	AB	AA	AB	AB	AB	AA	AA	AA	AA	AA	AA	AA	AA	AA	AB	AA	AA	AA
Chr4_17077759_A	Chr4	17.08	AA	AA	AA	AA	AB	AA	AB	AB	AB	AB	AA	AA	AA	AB	AB	AB	AA	AB	AA	AB	AB	AA	AB	AB	AA	AA	AB	AA	AA	AA	AA	AB	AB	AA	AA	AB	AA	AA	AA	AA	AB	AA	AA	AB	AB	AB	AA
Chr4_19773745_T	Chr4	19.77	AA	AA	AA	AA	AB	AA	AB	AB	AB	AB	AA	AA	AA	AB	AB	AB	AA	AB	AA	AB	AB	AA	AB	AB	AA	AA	AA	AA	AA	AA	AA	AB	AB	AA	AA	AB	AA	AA	AB	AB	AB	AA	AA	AB	AB	AB	AB
Chr4_37188818_A	Chr4	37.19	AA	AA	AA	AA	AB	AA	AB	AB	AB	AB	AA	AA	AA	AB	AB	AB	AA	AB	AA	AB	AB	AA	AB	AB	AA	AA	AA	AA	AA	AA	AB	AB	AA	AA	AA	AB	AA	AA	AB	AB	AB	AA	AA	AB	AB	AB	AB
Chr4_38942348_T	Chr4	38.94	AA	AA	AA	AA	AB	AA	AB	AB	AB	AB	AA	AA	AA	AB	AB	AB	AA	AB	AA	AB	AB	AA	AB	AB	AA	AA	AA	AA	AA	AA	AB	AB	AA	AA	AA	AB	AA	AA	AB	AB	AB	AA	AA	AB	AB	AB	AB
Chr4_38944233_T	Chr4	38.94	AA	AA	AA	AA	AB	AA	AB	AB	AB	AB	AA	AA	AA	AB	AB	AB	AA	AB	AA	AB	AB	AA	AB	AB	AA	AA	AA	AA	AA	AA	AB	AB	AA	AA	AA	AB	AA	AA	AB	AB	AB	AA	AB	AB	AB	AB	AB
Chr4_44327397_T	Chr4	44.33	AA	AA	AA	AA	AB	AA	AB	AB	AB	AB	AA	AA	AA	AB	AB	AB	AA	AB	AA	AB	AB	AA	AB	AB	AA	AA	AA	AA	AA	AA	AB	AB	AA	AA	AA	AB	AA	AA	AB	AB	AB	AA	AA	AB	AB	AB	AB
Chr4_113618316_C	Chr4	113.62	AB	AA	AB	AB	AA	AA	AB	AB	AB	AA	AB	AA	AA	AA	AB	AA	AB	AA	AB	AB	AA	AB	AB	AA	AA	AB	AB	AA	AA	AB	AA	AA	AA	AA	AB	AB	AB	AA	AB	AB	AA	AB	AA	AA	AB	AA	AA
Chr4_242520663_G	Chr4	242.52	AA	AA	AA	AB	AB	AB	AA	AA	AB	AB	AA	AB	AB	AA	AA	AB	AA	AA	AB	AA	AB	AA	AA	AA	AA	AB	AA	AB	AB	AA	AA	AA	AB	AB	AA	AA	AA	AB	AA	AB	AB	AA	AA	AB	AA	AA	AB
Chr4_243224737_A	Chr4	243.22	AB	AA	AA	AB	AB	AB	AA	AA	AB	AB	AA	AB	AB	AA	AA	AB	AA	AA	AB	AA	AB	AA	AA	AA	AA	AB	AA	AB	AB	AA	AA	AA	AB	AB	AA	AA	AA	AB	AA	AB	AB	AA	AA	AB	AA	AA	AB
Chr5_5324503_T	Chr5	5.32	AB	AB	AA	AB	AA	AA	AB	AA	AA	AA	AA	AB	AB	AB	AB	AA	AB	AB	AA	AB	AA	AB	AA	AB	AB	AA	AA	AA	AA	AB	AB	AB	AB	AB	AB	AA	AB	AB	AA	AA	AA	AB	AB	AA	AB	AB	AA
Chr5_11309015_G	Chr5	11.31	AB	AB	AA	AB	AB	AA	AB	AA	AB	AB	AA	AB	AB	AB	AB	AA	AB	AB	AA	AB	AA	AB	AA	AA	AB	AA	AA	AA	AA	AB	AA	AB	AA	AB	AB	AA	AA	AA	AA	AA	AA	AB	AB	AA	AB	AB	AA
Chr5_16113303_G	Chr5	16.11	AB	AB	AA	AB	AB	AA	AB	AA	AB	AB	AA	AB	AB	AB	AB	AA	AB	AB	AA	AB	AA	AB	AA	AA	AB	AA	AA	AA	AA	AB	AB	AB	AA	AB	AB	AA	AA	AA	AA	AA	AA	AB	AB	AA	AB	AB	AA
Chr6_8572157_G	Chr6	8.57	AA	AA	AB	AB	AA	AA	AB	AA	AB	AA	AA	AB	AA	AA	AB	AB	AA	AB	AA	AA	AA	AA	AA	AA	AA	AA	AB	AB	AA	AB	AA	AA	AB	AA	AB	AB	AA	AB	AB	AB	AA	AA	AA	AB	AB	AA	AA
Chr6_32696855_G	Chr6	32.7	AA	AA	AA	AB	AA	AA	AB	AB	AB	AA	AA	AB	AA	AA	AB	AB	AA	AB	AA	AA	AB	AA	AA	AA	AA	AA	AB	AB	AA	AB	AA	AA	AB	AA	AB	AB	AA	AB	AB	AB	AA	AA	AA	AB	AB	AA	AA
Chr6_35640634_A	Chr6	35.64	AA	AA	AA	AB	AA	AA	AB	AB	AB	AA	AA	AB	AA	AA	AB	AB	AA	AB	AA	AA	AB	AA	AA	AA	AA	AA	AB	AB	AA	AB	AA	AA	AB	AA	AB	AB	AA	AB	AB	AB	AA	AA	AA	AB	AB	AA	AA
Chr6_129802505_T	Chr6	129.8	AA	AB	AA	AA	AA	AA	AB	AB	AA	AB	AB	AA	AA	AA	AB	AB	AA	AA	AB	AB	AB	AB	AA	AB	AA	AB	AB	AA	AA	AB	AA	AA	AA	AA	AB	AA	AA	AA	AB	AB	AB	AB	AB	AB	AA	AA	AA
Chr7_8610843_A	Chr7	8.61	AA	AA	AA	AA	AA	AB	AB	AB	AA	AA	AA	AB	AB	AB	AA	AA	AA	AB	AB	AB	AA	AA	AB	AB	AA	AB	AA	AA	AA	AB	AA	AA	AB	AA	AB	AB	AB	AB	AB	AB	AB	AB	AB	AA	AA	AB	AA
Chr7_124327512_T	Chr7	124.33	AA	AA	AA	AB	AB	AB	AB	AA	AA	AA	AA	AB	AB	AB	AA	AB	AB	AB	AB	AB	AA	AA	AB	AB	AB	AB	AA	AB	AA	AB	AA	AA	AA	AA	AB	AA	AA	AB	AB	AB	AA	AB	AA	AB	AA	AB	AA
Chr7_130353835_C	Chr7	130.35	AA	AA	AA	AA	AB	AB	AB	AA	AA	AA	AA	AB	AA	AB	AA	AB	AB	AB	AB	AB	AA	AA	AB	AB	AB	AB	AA	AB	AA	AB	AA	AA	AA	AA	AB	AA	AA	AB	AB	AB	AA	AB	AA	AB	AA	AB	AA
Chr7_133378830_T	Chr7	133.38	AA	AA	AA	AB	AB	AB	AB	AA	AA	AA	AA	AB	AA	AB	AA	AB	AB	AB	AB	AB	AA	AA	AB	AB	AB	AB	AA	AB	AA	AB	AA	AA	AA	AA	AB	AA	AA	AB	AB	AB	AA	AB	AA	AB	AA	AB	AA
Chr7_137233966_A	Chr7	137.23	AA	AA	AA	AA	AB	AB	AB	AA	AA	AA	AA	AB	AA	AB	AB	AB	AB	AB	AB	AB	AA	AA	AB	AB	AB	AB	AA	AB	AA	AB	AA	AA	AA	AA	AB	AA	AA	AB	AB	AB	AA	AB	AA	AB	AA	AB	AA
Chr7_149130386_G	Chr7	149.13	AA	AA	AA	AA	AB	AB	AB	AA	AA	AA	AA	AB	AA	AB	AB	AB	AB	AB	AB	AB	AA	AA	AB	AB	AB	AB	AA	AB	AA	AB	AA	AA	AA	AA	AB	AA	AA	AB	AB	AB	AA	AB	AA	AB	AA	AB	AA
Chr7_153394668_A	Chr7	153.39	AA	AA	AA	AA	AB	AB	AB	AA	AA	AA	AA	AB	AA	AB	AB	AB	AB	AB	AB	AB	AA	AA	AB	AB	AB	AB	AA	AB	AA	AB	AA	AA	AA	AA	AB	AA	AA	AB	AB	AB	AA	AB	AA	AB	AA	AB	AA
Chr7_158527971_A	Chr7	158.53	AA	AA	AA	AA	AB	AB	AB	AA	AA	AA	AA	AB	AA	AB	AB	AB	AB	AB	AB	AB	AA	AA	AB	AB	AB	AB	AA	AB	AA	AB	AA	AA	AA	AA	AB	AA	AA	AB	AB	AB	AA	AB	AA	AB	AA	AB	AA
Chr7_159777556_T	Chr7	159.78	AA	AA	AA	AA	AB	AB	AB	AA	AA	AA	AA	AB	AA	AB	AB	AB	AB	AB	AB	AB	AA	AB	AB	AB	AB	AB	AA	AB	AA	AB	AA	AA	AA	AA	AB	AA	AA	AB	AB	AB	AA	AB	AA	AB	AA	AB	AA
Chr8_11262720_C	Chr8	11.26	AA	AB	AB	AA	AA	AA	AA	AB	AA	AB	AA	AA	AA	AB	AA	AA	AB	AA	AB	AB	AB	AA	AB	AB	AB	AB	AA	AB	AA	AA	AA	AB	AB	AA	AB	AA	AB	AA	AB	AB	AB	AB	AA	AA	AB	AA	AB
Chr8_16985557_A	Chr8	16.99	AA	AB	AB	AA	AB	AA	AA	AB	AB	AB	AB	AA	AA	AB	AA	AA	AB	AA	AB	AB	AB	AA	AB	AB	AB	AA	AA	AB	AA	AA	AA	AB	AB	AA	AB	AA	AB	AA	AA	AB	AA	AB	AA	AA	AB	AA	AB
Chr8_21382799_T	Chr8	21.38	AA	AB	AB	AA	AB	AB	AA	AB	AB	AB	AB	AA	AA	AB	AB	AB	AB	AA	AB	AB	AB	AA	AB	AB	AB	AA	AA	AB	AA	AA	AB	AB	AB	AA	AB	AA	AB	AB	AA	AB	AA	AB	AA	AA	AB	AA	AB
Chr8_123102540_A	Chr8	123.1	AA	AB	AB	AA	AA	AB	AA	AB	AB	AB	AB	AA	AA	AB	AB	AA	AA	AA	AB	AB	AB	AB	AB	AB	AB	AB	AA	AB	AB	AA	AA	AB	AB	AB	AB	AA	AB	AB	AA	AB	AB	AB	AB	AA	AB	AB	AB
Chr8_126702668_C	Chr8	126.7	AA	AB	AB	AA	AA	AB	AA	AB	AB	AB	AB	AA	AA	AB	AB	AA	AA	AA	AB	AB	AB	AA	AA	AB	AB	AB	AA	AB	AA	AA	AA	AB	AB	AB	AB	AA	AB	AB	AA	AB	AB	AB	AB	AA	AB	AB	AB
Chr8_133388352_A	Chr8	133.39	AA	AB	AB	AA	AA	AB	AA	AB	AB	AB	AB	AA	AA	AB	AB	AA	AA	AA	AB	AB	AB	AA	AA	AB	AB	AB	AA	AB	AA	AA	AA	AB	AB	AB	AB	AA	AB	AB	AA	AB	AB	AB	AB	AA	AB	AB	AB
Chr8_135539808_A	Chr8	135.54	AA	AB	AB	AA	AA	AB	AA	AB	AB	AB	AB	AA	AA	AB	AB	AA	AA	AA	AB	AB	AB	AA	AA	AB	AB	AB	AA	AB	AA	AA	AA	AB	AB	AB	AB	AA	AB	AB	AA	AB	AB	AB	AB	AA	AB	AB	AB
Chr8_161299024_A	Chr8	161.3	AA	AA	AB	AA	AA	AB	AA	AB	AB	AB	AB	AB	AA	AB	AB	AA	AB	AA	AB	AB	AB	AA	AA	AB	AB	AB	AB	AB	AA	AB	AA	AB	AB	AB	AB	AA	AB	AB	AA	AB	AB	AB	AB	AA	AB	AB	AB
Chr8_161318568_T	Chr8	161.32	AA	AA	AB	AA	AA	AB	AA	AB	AB	AB	AB	AB	AA	AB	AB	AA	AB	AA	AB	AB	AB	AA	AA	AB	AB	AB	AB	AB	AA	AB	AA	AB	AB	AB	AB	AA	AB	AB	AA	AB	AB	AB	AB	AA	AB	AB	AB
Chr8_164257470_C	Chr8	164.26	AA	AA	AB	AB	AA	AB	AA	AB	AB	AB	AB	AB	AA	AB	AB	AB	AB	AA	AB	AB	AB	AA	AA	AB	AB	AB	AB	AB	AA	AB	AA	AB	AB	AB	AB	AA	AB	AB	AA	AB	AB	AB	AB	AB	AB	AB	AB
Chr9_36171516_C	Chr9	36.17	AB	AB	AA	AB	AB	AA	AA	AB	AA	AB	AA	AB	AA	AA	AA	AA	AA	AB	AB	AB	AA	AA	AB	AB	AA	AB	AB	AA	AB	AA	AA	AB	AA	AB	AA	AA	AB	AA	AB	AB	AA	AA	AA	AA	AA	AA	AA
Chr9_103734532_G	Chr9	103.73	AB	AB	AB	AA	AA	AA	AB	AB	AA	AB	AB	AA	AA	AA	AB	AB	AB	AA	AA	AA	AB	AA	AA	AA	AB	AB	AB	AB	AA	AA	AA	AA	AB	AA	AA	AA	AA	AA	AB	AB	AB	AB	AB	AB	AA	AB	AA
Chr10_4336833_G	Chr10	4.34	AB	AB	AA	AA	AA	AA	AA	AB	AA	AB	AB	AB	AB	AB	AA	AA	AB	AB	AA	AA	AA	AB	AA	AB	AB	AA	AB	AA	AA	AB	AB	AB	AB	AB	AB	AB	AA	AA	AA	AA	AA	AB	AA	AA	AA	AB	AA
Chr10_16804228_T	Chr10	16.8	AB	AA	AA	AA	AA	AA	AA	AB	AA	AB	AB	AB	AB	AB	AA	AA	AA	AA	AA	AA	AA	AA	AA	AB	AA	AB	AB	AA	AB	AB	AB	AA	AB	AB	AB	AB	AA	AA	AB	AA	AA	AB	AA	AA	AA	AB	AA
Chr10_30975595_G	Chr10	30.98	AB	AA	AA	AA	AA	AA	AA	AB	AA	AB	AB	AB	AB	AB	AA	AA	AA	AA	AA	AA	AA	AA	AA	AB	AA	AB	AB	AA	AB	AB	AB	AA	AB	AB	AB	AB	AA	AA	AA	AA	AA	AB	AA	AA	AB	AB	AA
Chr10_35441703_T	Chr10	35.44	AB	AA	AA	AA	AA	AA	AA	AB	AA	AB	AB	AB	AB	AB	AA	AA	AA	AA	AA	AA	AA	AA	AA	AB	AA	AB	AB	AA	AB	AB	AB	AA	AB	AB	AB	AB	AA	AA	AA	AA	AA	AB	AA	AA	AB	AB	AA
Chr10_43765534_A	Chr10	43.77	AB	AA	AA	AA	AA	AA	AA	AB	AA	AB	AB	AB	AB	AB	AA	AA	AA	AA	AA	AA	AA	AA	AA	AB	AA	AB	AB	AA	AB	AB	AB	AA	AB	AB	AB	AB	AA	AA	AA	AA	AA	AB	AA	AA	AB	AB	AA
Chr10_49076122_A	Chr10	49.08	AB	AA	AA	AA	AA	AA	AA	AB	AA	AB	AB	AB	AB	AB	AA	AA	AA	AA	AA	AA	AA	AA	AA	AB	AA	AB	AB	AA	AB	AB	AB	AA	AB	AB	AB	AB	AA	AA	AA	AA	AA	AB	AA	AA	AB	AB	AA
Chr10_58203692_A	Chr10	58.2	AB	AA	AA	AA	AA	AA	AA	AB	AA	AB	AB	AB	AB	AB	AA	AA	AA	AA	AA	AA	AA	AA	AA	AB	AA	AB	AB	AA	AB	AB	AB	AA	AB	AB	AB	AB	AA	AA	AA	AA	AA	AB	AA	AA	AB	AB	AA
Chr10_61271975_A	Chr10	61.27	AB	AA	AA	AA	AA	AA	AA	AB	AA	AB	AB	AB	AB	AB	AA	AA	AA	AA	AA	AA	AA	AA	AA	AB	AA	AB	AB	AA	AB	AB	AB	AA	AB	AB	AB	AB	AB	AA	AA	AA	AA	AB	AA	AA	AB	AB	AA
Chr10_62902426_C	Chr10	62.9	AB	AA	AA	AA	AA	AA	AA	AB	AA	AB	AB	AB	AB	AB	AA	AA	AA	AA	AA	AA	AA	AA	AA	AB	AA	AB	AB	AA	AB	AB	AB	AA	AB	AB	AB	AB	AA	AA	AA	AA	AA	AB	AA	AA	AB	AB	AA
Chr10_64820556_C	Chr10	64.82	AB	AA	AA	AA	AA	AA	AA	AB	AA	AB	AB	AB	AB	AB	AA	AA	AA	AA	AA	AA	AA	AA	AA	AB	AA	AB	AB	AA	AB	AB	AB	AA	AB	AB	AB	AB	AA	AA	AA	AA	AA	AB	AA	AA	AB	AB	AA
Chr10_64820622_A	Chr10	64.82	AB	AA	AA	AA	AA	AA	AA	AB	AA	AB	AB	AB	AB	AB	AA	AA	AA	AA	AA	AA	AA	AA	AA	AB	AA	AB	AB	AA	AB	AB	AB	AA	AB	AB	AB	AB	AA	AA	AA	AA	AA	AB	AA	AA	AB	AB	AA
Chr10_62174749_A	Chr10	62.17	AB	AA	AA	AA	AA	AA	AA	AB	AA	AB	AB	AB	AB	AB	AA	AA	AA	AA	AA	AA	AA	AA	AA	AB	AA	AB	AB	AA	AB	AB	AB	AA	AB	AB	AB	AB	AA	AA	AA	AA	AA	AB	AA	AA	AB	AB	AA
Chr3_228866824_T	Chr3	228.87	AB	AB	AA	AB	AA	AB	AA	AA	AA	AB	AB	AA	AB	AB	AA	AA	BB	AB	AB	AB	AA	AA	AA	AB	AB	AB	AA	AB	AB	AB	AA	AB	AA	AB	AA	AB	AB	AB	BB	AA	AB	AB	AA	AA	AA	AB	AB
Chr4_153364955_T	Chr4	153.36	AA	AA	AA	AA	AB	AA	AB	AA	AB	AB	AA	AA	AB	AB	BB	AB	AA	AB	AA	AB	BB	AA	AB	AB	AA	AA	AA	AA	AA	AA	AB	AB	AA	AA	AA	AB	AA	AA	AB	AB	AB	AA	AA	AB	AB	AB	AB
Chr5_219515748_A	Chr5	219.52	AA	AB	AA	AB	AB	AB	AB	AA	AB	AB	AB	AB	AA	AA	AA	AB	AA	AB	AA	AB	AB	AB	AA	AB	AB	AA	AB	AA	AB	AA	AA	AB	AB	AA	AB	AA	AB	AA	AB	AA	AB	AA	AA	AB	AB	AA	AA
Chr1_258041399_A	Chr1	258.04	AB	AA	AA	AB	AB	AA	AB	AA	AA	AB	AB	AA	AB	AA	AB	AB	AA	AA	AA	AB	AA	AA	AA	AA	AB	AA	AA	AB	AA	AB	AB	AA	AA	AB	AB	AB	AB	AB	AA	AB	AA	AA	AA	AA	AB	AB	AA
Chr2_2222889_T	Chr2	2.22	AA	AA	AA	AA	AA	AA	AB	AA	AA	AB	AB	AB	AB	AA	AB	AA	AB	AB	AB	AB	AA	AB	AB	AA	AA	AB	AB	AB	AB	AA	AB	AB	AA	AA	AA	AA	AB	AA	AA	AA	AA	AA	AB	AB	AB	BB	AA
Chr3_224469515_G	Chr3	224.47	AA	AB	AB	AB	AA	AB	AA	AA	AB	AB	AB	AA	AB	AB	AA	AA	AB	AA	AA	AB	AA	AA	AA	AB	AB	AB	AA	AB	AA	AB	AB	AB	AA	AB	AA	AB	AB	AB	AB	AA	AB	AB	AA	AA	AA	AB	AB
Chr10_14694570_G	Chr10	14.69	AB	AA	AA	AA	AA	AA	AA	AB	AA	AB	AB	AB	AB	AB	AA	AA	AA	AA	AA	AA	AA	AA	AA	AB	AA	AA	AB	AA	AB	AB	AB	AA	AB	AB	AB	AB	AA	AA	AA	AA	AA	AB	AA	AA	AA	BB	AA
Chr1_201738070_A	Chr1	201.74	AB	AA	AA	BB	AB	AA	AB	AB	AB	AA	AB	AA	AA	AA	AB	AA	AB	AA	AA	AB	AA	AB	AB	AB	AA	AB	AB	AB	AA	AB	AA	AA	AA	AA	AB	AB	AB	AA	AB	AB	AA	AB	AA	AA	AB	AA	AA
Chr10_46350717_T	Chr10	46.35	AB	AA	AA	AA	AA	AA	AA	AB	AA	AB	AB	AB	AB	AB	AA	AA	AA	AA	AA	AA	AA	AA	AA	AB	AA	AB	AB	AA	AB	AB	AB	AA	AB	AB	AB	AB	AA	AA	AA	AA	AA	AB	AA	AA	AB	AB	AA
Chr2_89702530_A	Chr2	89.7	AB	BB	AB	AA	AA	AA	AB	AA	AB	AA	AB	AB	AA	AA	AB	AA	AB	AA	AB	AB	AA	AB	AB	AA	AA	AB	AB	AA	AA	AB	AA	AA	AA	AA	AB	AB	AB	AA	AB	AB	AA	AB	AA	AA	AB	AA	AA
Chr4_35630887_T	Chr4	35.63	AA	AA	AA	AA	AB	AA	AB	AB	AB	AB	AA	AA	AA	AB	AB	AB	AA	AB	AA	AB	AB	AA	AB	AB	AA	AA	AA	AA	AA	AA	AA	AB	AA	AA	AA	AA	AA	AA	AB	AB	AB	AA	AA	AB	AB	AB	AB
Chr6_29708605_C	Chr6	29.71	AA	AA	AA	AB	AA	AA	AB	AB	AB	AA	AA	AB	AA	AA	AB	AB	AA	AB	AB	AA	AB	AA	AA	AA	AA	AA	AB	AB	AA	AB	AA	AA	AA	AA	AB	AB	AA	AB	AB	AB	AA	AA	AA	AB	AB	AA	AA
Chr6_82089376_G	Chr6	82.09	AA	AA	AA	AA	AB	AA	AB	AB	AB	AB	AA	AA	AA	AB	AB	AB	AA	AB	AA	AB	AB	AA	AB	AB	AA	AA	AA	AA	AA	AA	AB	AB	AA	AA	AA	AB	AA	AA	AB	AB	AB	AA	AA	AB	AB	AB	AB
Chr7_154090902_T	Chr7	154.09	AA	AA	AA	AA	AB	AB	AB	AA	AA	AA	AA	AB	AA	AB	AB	AB	AB	AB	AB	AB	AA	AB	AB	AB	AB	AB	AA	AB	AA	AB	AA	AA	AA	AA	AB	AA	AA	AB	AB	AB	AA	AB	AA	AB	AA	AB	AA
Chr9_1780876_G	Chr9	1.78	AA	AB	AB	AA	AB	AB	AB	AB	AA	AA	AA	AB	AB	AB	AA	AB	AA	AB	AB	AA	AA	AA	AA	AB	AA	AB	AB	AA	AA	AA	AB	AB	AB	AA	AA	AA	AA	AB	AA	AA	AA	AB	AB	AA	AA	AA	AA
Chr10_140375515_A	Chr10	140.38	AB	AB	AA	AA	AA	AB	AB	AB	AA	AB	AB	AA	AB	AA	AB	AA	AA	AA	AA	AB	AA	AA	AA	AB	AA	AB	AA	AA	AB	AB	AA	AA	AA	AB	AA	AA	AB	AA	AA	AA	AA	AB	AA	AA	AB	AB	AA
Chr6_19590659_A	Chr6	19.59	AA	AA	AA	AB	AA	AA	BB	AB	AB	AA	AA	AB	AA	AA	AB	AB	AA	AB	AA	AA	AA	AA	AA	AA	AA	AA	AB	AB	AA	AB	AA	AA	AB	AA	AB	AB	AA	AB	AA	AB	AA	AA	AA	AB	AB	AA	AA
Chr7_165720114_A	Chr7	165.72	AA	AA	AA	AB	AA	AB	BB	AA	AA	AA	AA	AB	AA	AB	AB	AB	AB	AB	AB	AB	AA	AA	AB	BB	AB	AB	AA	AA	AA	AB	AA	AA	AA	AA	AB	AB	AA	AB	AB	AB	AA	AB	AA	AB	AA	AB	AA
Chr5_188416290_C	Chr5	188.42	AB	AA	AB	AB	AA	AA	BB	AB	AB	AA	AB	AA	AA	AA	AB	AA	AB	AA	AB	AB	AA	AB	AB	AA	AA	AB	AB	AA	AA	AB	AA	AA	AA	AA	AB	AB	AB	AA	AB	AB	AA	AB	AA	AA	AB	AA	AA
Chr8_156686558_A	Chr8	156.69	AA	AB	AB	AA	AA	AB	AA	AB	AB	AB	AB	AA	AA	AB	AB	AA	AA	AA	AB	AB	AB	AA	AA	AB	AB	AB	AB	AB	AA	AB	AA	AB	AB	AB	AB	AA	AB	AB	AB	AB	AB	AB	AB	AA	AB	AB	AB
Chr1_18452909_A	Chr1	18.45	AB	BB	AB	AB	AA	AB	AA	AA	AA	AB	AB	AA	AA	AB	AB	AB	AB	AA	AB	AB	AA	AA	AB	AA	AA	AB	AB	AB	AA	AB	AA	AB	AA	AA	AB	AB	AA	AB	AB	AA	AA	BB	AA	AA	AA	AA	AA
Chr3_172350949_C	Chr3	172.35	AB	AB	AB	AB	AB	AB	AA	AB	AB	AB	AB	AB	AB	BB	AA	AA	AA	AB	AB	AA	AA	AA	AA	AB	AB	AA	AB	AB	AA	AA	BB	AA	AB	AB	AB	AA	AA	AA	AA	AA	AA	AA	AA	AB	AA	AA	AB
Chr8_166781475_G	Chr8	166.78	AA	AA	AB	AB	AA	AB	AA	AB	AB	AB	AB	AB	AA	AB	AB	BB	AB	AA	AB	AB	AB	AA	AA	AB	AA	AB	AB	AB	AA	AB	AB	AB	AB	AB	AA	AA	AB	AB	AA	AB	AB	AB	AB	AB	BB	AB	AB
Chr10_132084253_A	Chr10	132.08	AB	AA	AA	AA	AA	AA	AA	AA	AA	AB	AB	AB	AB	AB	AB	AA	AA	AA	AA	AB	AA	AA	AA	AB	AA	AB	AA	AA	AB	AB	AB	AA	AB	AB	BB	AA	AA	AA	AA	AA	AA	AB	AA	AB	AB	AB	AA
Chr1_6419680_A	Chr1	6.42	AB	AB	AB	AB	AA	AB	AA	AA	AA	AB	AB	AB	AA	AB	AB	AA	AB	AB	AB	AB	AA	AA	AB	AA	AB	AB	AB	AB	AA	AB	AB	AB	AA	AA	AB	AB	AA	AB	AB	AA	AA	AB	AA	AA	AA	AA	AA
Chr1_6910146_G	Chr1	6.91	AB	AB	AB	AB	AA	AB	AA	AA	AA	AB	AB	AB	AA	AB	AB	AA	AB	AB	AB	AB	AA	AA	AB	AA	AB	AB	AB	AB	AA	AB	AA	AB	AA	AA	AB	AB	AB	AB	AB	AA	AA	AB	AA	AA	AA	AA	AA
Chr1_18046691_A	Chr1	18.05	AB	AB	AB	AB	AA	AB	AA	AA	AA	AB	AB	AA	AA	AB	AB	AA	AB	AA	AB	AB	AA	AA	AB	AA	AA	AB	AB	AB	AA	AB	AB	AB	AA	AA	AB	AB	AA	AB	AB	AA	AA	AB	AA	AA	AA	AA	AA
Chr1_18282139_G	Chr1	18.28	AB	AB	AB	AB	AA	AB	AA	AA	AA	AB	AB	AA	AA	AB	AB	AA	AB	AA	AB	AB	AA	AA	AB	AA	AA	AB	AB	AB	AA	AB	AA	AB	AA	AA	AB	AB	AA	AB	AB	AA	AA	AB	AA	AA	AA	AA	AA
Chr1_22006129_C	Chr1	22.01	AB	AB	AB	AB	AA	AB	AA	AA	AA	AB	AB	AA	AA	AB	AB	AA	AB	AA	AB	AB	AA	AA	AB	AA	AA	AB	AB	AB	AA	AB	AA	AB	AA	AA	AB	AB	AA	AB	AB	AA	AA	AB	AA	AA	AA	AA	AA
Chr1_25500875_C	Chr1	25.5	AB	AB	AB	AB	AA	AB	AA	AA	AB	AB	AB	AA	AA	AB	AB	AA	AB	AA	AB	AB	AA	AA	AB	AA	AA	AB	AB	AB	AA	AB	AA	AB	AA	AA	AB	AB	AA	AB	AB	AA	AA	AB	AA	AA	AA	AA	AA
Chr1_27817233_G	Chr1	27.82	AB	AB	AB	AA	AA	AB	AA	AA	AB	AB	AB	AA	AA	AB	AB	AA	AB	AA	AB	AB	AA	AA	AB	AA	AA	AB	AB	AB	AA	AB	AA	AB	AA	AA	AB	AB	AA	AB	AB	AB	AA	AB	AA	AA	AA	AA	AA
Chr1_31107250_G	Chr1	31.11	AB	AB	AB	AA	AA	AB	AA	AA	AB	AB	AB	AA	AA	AB	AB	AA	AB	AA	AB	AB	AA	AA	AB	AA	AA	AB	AB	AB	AA	AB	AA	AB	AA	AA	AB	AB	AA	AB	AB	AB	AA	AB	AA	AA	AA	AA	AA
Chr1_105867479_G	Chr1	105.87	AB	AB	AB	AA	AA	AA	AB	AA	AB	AA	AB	AA	AA	AA	AB	AA	AB	AA	AB	AB	AA	AB	AB	AA	AA	AB	AB	AA	AA	AB	AA	AA	AA	AA	AB	AB	AB	AA	AB	AB	AA	AB	AA	AA	AB	AA	AA
Chr1_123405989_T	Chr1	123.41	AB	AB	AB	AA	AA	AA	AB	AA	AB	AA	AB	AA	AA	AA	AB	AA	AB	AA	AB	AB	AA	AB	AB	AA	AA	AB	AB	AA	AA	AB	AA	AB	AA	AA	AB	AB	AB	AA	AB	AB	AA	AB	AA	AA	AB	AA	AA
Chr1_150127864_A	Chr1	150.13	AB	AB	AB	AA	AA	AA	AB	AA	AB	AA	AB	AA	AA	AA	AB	AA	AB	AA	AB	AB	AA	AB	AB	AA	AA	AB	AB	AA	AA	AB	AA	AA	AA	AA	AB	AB	AB	AA	AB	AB	AA	AB	AA	AB	AB	AA	AA
Chr3_11201581_A	Chr3	11.2	AB	AB	AB	AB	AB	AB	AA	AB	AB	AA	AB	AB	AB	AB	AA	AA	AA	AB	AB	AB	AB	AB	AA	AB	AA	AA	AB	AA	AB	AB	AA	AA	AA	AB	AA	AA	AA	AA	AA	AA	AB	AA	AB	AB	AB	AB	AB
Chr3_11800760_G	Chr3	11.8	AB	AB	AB	AB	AB	AB	AB	AB	AB	AA	AB	AB	AB	AB	AA	AA	AA	AB	AA	AB	AB	AB	AA	AB	AA	AA	AB	AA	AB	AB	AA	AA	AA	AB	AA	AA	AA	AA	AA	AA	AB	AA	AB	AB	AB	AB	AB
Chr3_32080272_G	Chr3	32.08	AB	AB	AB	AB	AB	AB	AA	AB	AB	AB	AB	AB	AB	AB	AA	AA	AA	AB	AA	AB	AA	AB	AA	AB	AA	AA	AB	AA	AB	AB	AA	AA	AB	AB	AB	AA	AA	AA	AA	AA	AB	AA	AB	AA	AA	AB	AB
Chr3_64736992_A	Chr3	64.74	AB	AB	AB	AB	AB	AB	AA	AB	AB	AB	AB	AB	AB	AB	AA	AA	AA	AB	AA	AA	AA	AB	AA	AB	AA	AA	AB	AA	AB	AB	AA	AA	AB	AB	AB	AA	AA	AA	AA	AA	AB	AA	AB	AA	AA	AB	AB
Chr3_144672572_C	Chr3	144.67	AB	AB	AB	AB	AB	AB	AB	AB	AB	AB	AB	AB	AB	AB	AA	AA	AA	AB	AA	AA	AA	AB	AA	AB	AB	AA	AB	AA	AB	AB	AA	AA	AB	AB	AB	AA	AA	AA	AA	AA	AA	AA	AA	AA	AA	AB	AB
Chr3_170941526_A	Chr3	170.94	AB	AB	AB	AB	AB	AB	AB	AB	AB	AB	AB	AB	AB	AB	AA	AA	AA	AB	AB	AA	AA	AB	AA	AB	AB	AA	AB	AB	AA	AA	AB	AA	AB	AB	AB	AA	AA	AA	AA	AA	AA	AA	AA	AA	AA	AA	AB
Chr3_219822981_A	Chr3	219.82	AA	AB	AB	AB	AA	AB	AA	AA	AB	AB	AB	AA	AB	AB	AA	AA	AB	AB	AA	AA	AA	AA	AA	AB	AB	AB	AA	AB	AA	AA	AB	AB	AA	AB	AA	AB	AA	AB	AB	AA	AB	AB	AA	AA	AA	AB	AB
Chr3_221441168_A	Chr3	221.44	AA	AB	AB	AB	AA	AB	AA	AA	AB	AB	AB	AA	AB	AB	AA	AA	AB	AB	AA	AA	AA	AA	AA	AB	AB	AB	AA	AB	AA	AB	AB	AB	AA	AB	AA	AB	AA	AB	AB	AA	AB	AB	AA	AA	AA	AB	AB
Chr3_225309735_G	Chr3	225.31	AA	AB	AB	AB	AA	AB	AA	AA	AB	AB	AB	AA	AB	AB	AA	AA	AB	AB	AA	AB	AA	AA	AA	AB	AB	AB	AA	AB	AA	AB	AB	AB	AA	AB	AA	AB	AB	AB	AB	AA	AB	AB	AA	AA	AA	AB	AB
Chr3_225535171_G	Chr3	225.54	AA	AB	AB	AB	AA	AB	AA	AA	AB	AB	AB	AA	AB	AB	AA	AA	AB	AB	AA	AB	AA	AA	AA	AB	AB	AB	AA	AB	AA	AB	AB	AB	AA	AB	AA	AB	AB	AB	AB	AA	AB	AB	AA	AA	AA	AB	AB
Chr3_227492572_G	Chr3	227.49	AA	AB	AB	AB	AA	AB	AA	AA	AB	AB	AB	AA	AB	AB	AA	AA	AB	AB	AB	AB	AA	AA	AA	AB	AB	AB	AA	AB	AA	AB	AB	AB	AA	AB	AA	AB	AB	AB	AB	AA	AB	AB	AA	AA	AA	AB	AB
Chr3_227583871_A	Chr3	227.58	AA	AB	AB	AB	AA	AB	AA	AA	AB	AB	AB	AA	AB	AB	AA	AA	AB	AB	AB	AB	AA	AA	AA	AB	AB	AB	AA	AB	AA	AB	AB	AB	AA	AB	AA	AB	AB	AB	AB	AA	AB	AB	AA	AA	AA	AB	AB
Chr4_1716344_G	Chr4	1.72	AA	AB	AB	AA	AA	AB	AA	AA	AA	AB	AA	AA	AA	AB	AA	AA	AA	AB	AA	AA	AB	AB	AB	AA	AA	AA	AB	AB	AA	AB	AA	AB	AB	AB	AA	AA	AA	AA	AA	AA	AA	AA	AA	AB	AA	AA	AA
Chr4_19659657_G	Chr4	19.66	AA	AA	AA	AA	AB	AA	AB	AB	AB	AB	AA	AA	AA	AB	AB	AB	AA	AB	AA	AB	AB	AA	AB	AB	AA	AA	AA	AA	AA	AA	AA	AA	AB	AB	AA	AB	AA	AB	AB	AB	AB	AA	AA	AB	AB	AB	AB
Chr4_23088799_G	Chr4	23.09	AA	AA	AA	AA	AB	AA	AB	AB	AB	AB	AA	AA	AA	AB	AB	AB	AA	AB	AA	AB	AB	AA	AB	AB	AA	AA	AA	AA	AA	AA	AA	AB	AA	AA	AA	AB	AA	AA	AB	AB	AB	AA	AA	AB	AB	AB	AB
Chr4_34377269_C	Chr4	34.38	AA	AA	AA	AA	AB	AA	AB	AB	AB	AB	AA	AA	AA	AB	AB	AB	AA	AB	AA	AB	AB	AA	AB	AB	AA	AA	AA	AA	AA	AA	AA	AB	AA	AA	AA	AB	AA	AA	AB	AB	AB	AA	AA	AB	AB	AB	AB
Chr4_47628878_A	Chr4	47.63	AA	AA	AA	AA	AB	AA	AB	AB	AB	AB	AA	AA	AA	AB	AB	AB	AA	AB	AA	AB	AB	AA	AB	AB	AA	AA	AA	AA	AA	AA	AB	AB	AA	AA	AA	AB	AA	AA	AB	AB	AB	AA	AA	AB	AB	AB	AB
Chr4_153013951_C	Chr4	153.01	AA	AA	AA	AA	AB	AA	AB	AA	AB	AB	AA	AA	AA	AB	AB	AB	AA	AB	AA	AB	AB	AA	AB	AB	AA	AA	AA	AA	AA	AA	AB	AB	AA	AA	AA	AB	AA	AA	AB	AB	AB	AA	AA	AB	AB	AB	AB
Chr4_228398882_T	Chr4	228.4	AA	AA	AA	AB	AB	AB	AA	AA	AB	AB	AA	AB	AB	AA	AA	AB	AA	AA	AA	AA	AB	AA	AA	AA	AA	AB	AA	AB	AB	AB	AA	AA	AB	AA	AA	AB	AA	AA	AB	AB	AB	AB	AB	AB	AB	AB	AB
Chr4_245459624_A	Chr4	245.46	AB	AB	AB	AB	AB	AB	AA	AA	AB	AB	AA	AB	AB	AA	AA	AB	AA	AA	AB	AB	AB	AA	AA	AA	AA	AB	AA	AB	AA	AA	AA	AA	AB	AB	AA	AA	AA	AB	AA	AB	AB	AA	AA	AA	AA	AA	AB
Chr5_2472298_T	Chr5	2.47	AA	AA	AB	AB	AA	AA	AB	AA	AA	AA	AA	AB	AB	AB	AB	AA	AA	AB	AA	AB	AA	AB	AA	AA	AA	AA	AB	AA	AA	AB	AA	AB	AB	AA	AB	AA	AB	AB	AA	AA	AA	AB	AB	AA	AB	AA	AB
Chr5_12717741_C	Chr5	12.72	AB	AB	AA	AB	AB	AA	AB	AA	AB	AB	AA	AB	AB	AB	AB	AA	AB	AB	AA	AB	AA	AA	AA	AA	AB	AA	AA	AA	AA	AB	AA	AB	AA	AB	AB	AA	AA	AA	AA	AA	AA	AB	AB	AA	AB	AB	AA
Chr6_28767254_C	Chr6	28.77	AA	AA	AA	AB	AA	AA	AB	AB	AB	AA	AA	AB	AA	AA	AB	AB	AA	AB	AA	AA	AA	AA	AA	AA	AA	AA	AB	AB	AA	AB	AA	AA	AB	AA	AB	AB	AA	AB	AB	AB	AA	AA	AA	AB	AB	AA	AA
Chr6_128487193_G	Chr6	128.49	AA	AB	AA	AA	AA	AA	AB	AB	AA	AB	AB	AA	AA	AA	AB	AB	AA	AA	AB	AB	AB	AA	AA	AB	AA	AB	AB	AA	AA	AB	AA	AA	AA	AA	AB	AA	AA	AA	AB	AB	AB	AB	AB	AB	AA	AA	AA
Chr6_157651528_T	Chr6	157.65	AB	AB	AB	AA	AA	AA	AB	AB	AA	AB	AB	AA	AA	AA	AB	AB	AA	AA	AB	AB	AB	AA	AA	AA	AB	AB	AB	AB	AA	AA	AA	AA	AB	AA	AA	AA	AA	AA	AB	AB	AB	AB	AB	AB	AA	AB	AA
Chr6_164387170_A	Chr6	164.39	AB	AB	AB	AA	AA	AA	AB	AA	AB	AB	AB	AA	AA	AB	AB	AB	AB	AA	AA	AA	AB	AA	AA	AA	AB	AB	AB	AB	AA	AA	AA	AA	AB	AA	AA	AB	AA	AA	AB	AB	AB	AB	AB	AB	AA	AB	AA
Chr6_168820883_G	Chr6	168.82	AB	AB	AB	AA	AA	AA	AB	AA	AB	AA	AB	AA	AA	AB	AB	AB	AB	AA	AA	AA	AB	AA	AA	AA	AB	AB	AA	AB	AA	AA	AB	AB	AB	AA	AA	AB	AA	AB	AB	AB	AB	AA	AB	AA	AB	AB	AB
Chr6_169007409_C	Chr6	169.01	AB	AB	AB	AA	AA	AA	AB	AA	AB	AA	AB	AA	AA	AB	AB	AB	AB	AA	AA	AA	AB	AA	AA	AA	AB	AB	AA	AA	AA	AA	AB	AB	AB	AA	AA	AB	AA	AB	AB	AB	AB	AA	AB	AA	AB	AB	AB
Chr7_2052962_T	Chr7	2.05	AA	AA	AA	AA	AB	AB	AA	AB	AA	AA	AA	AA	AB	AA	AA	AB	AA	AA	AA	AB	AB	AA	AB	AA	AA	AB	AB	AA	AB	AB	AB	AA	AA	AA	AB	AA	AB	AB	AB	AB	AB	AA	AB	AB	AA	AB	AB
Chr7_108499336_A	Chr7	108.5	AA	AA	AA	AA	AB	AB	AB	AA	AA	AA	AA	AB	AA	AB	AA	AB	AB	AB	AB	AB	AA	AA	AB	AB	AB	AA	AA	AB	AB	AB	AA	AA	AB	AA	AB	AB	AB	AB	AB	AB	AA	AB	AA	AB	AA	AB	AA
Chr7_126625102_C	Chr7	126.63	AA	AA	AA	AA	AB	AB	AB	AA	AA	AA	AA	AB	AA	AB	AA	AB	AB	AB	AB	AB	AA	AA	AB	AB	AB	AB	AA	AB	AA	AB	AA	AA	AA	AA	AB	AA	AA	AB	AB	AB	AA	AB	AA	AB	AA	AB	AA
Chr7_134960557_T	Chr7	134.96	AA	AA	AA	AA	AB	AB	AB	AA	AA	AA	AA	AB	AA	AB	AA	AB	AB	AB	AB	AB	AA	AA	AB	AB	AB	AB	AA	AB	AA	AB	AB	AA	AA	AA	AB	AA	AA	AB	AB	AB	AA	AB	AA	AB	AA	AB	AA
Chr7_148265267_T	Chr7	148.27	AA	AA	AA	AA	AB	AB	AB	AA	AB	AA	AA	AB	AA	AB	AB	AB	AB	AB	AB	AB	AA	AA	AB	AB	AB	AB	AA	AB	AA	AB	AA	AA	AA	AA	AB	AA	AA	AB	AB	AB	AA	AB	AA	AB	AA	AB	AA
Chr8_13969616_G	Chr8	13.97	AA	AB	AB	AA	AA	AA	AA	AB	AA	AB	AA	AA	AA	AB	AA	AA	AB	AA	AB	AB	AB	AA	AB	AB	AB	AB	AA	AB	AA	AA	AA	AB	AB	AA	AB	AA	AB	AA	AB	AB	AA	AB	AA	AA	AB	AA	AB
Chr8_17617052_T	Chr8	17.62	AA	AB	AB	AA	AB	AB	AA	AB	AB	AB	AB	AA	AA	AB	AB	AA	AB	AA	AB	AB	AB	AA	AB	AB	AB	AA	AA	AB	AA	AA	AA	AB	AB	AA	AB	AA	AB	AA	AA	AB	AA	AB	AA	AA	AB	AA	AB
Chr8_82525750_C	Chr8	82.53	AA	AB	AB	AA	AB	AB	AA	AB	AB	AB	AB	AA	AA	AB	AB	AA	AB	AA	AB	AB	AB	AA	AB	AB	AB	AA	AA	AB	AA	AA	AB	AB	AB	AA	AB	AA	AB	AB	AA	AB	AB	AB	AB	AA	AB	AB	AB
Chr8_85069393_G	Chr8	85.07	AA	AB	AB	AA	AB	AB	AA	AB	AB	AB	AB	AA	AA	AB	AB	AA	AB	AA	AB	AB	AB	AA	AB	AB	AB	AA	AA	AB	AA	AA	AB	AB	AB	AA	AB	AA	AB	AB	AA	AB	AB	AB	AB	AA	AB	AB	AB
Chr8_128207821_A	Chr8	128.21	AA	AB	AB	AA	AA	AB	AA	AB	AB	AB	AB	AA	AA	AB	AB	AA	AA	AA	AB	AB	AB	AA	AA	AB	AB	AB	AA	AB	AA	AA	AA	AB	AB	AB	AB	AA	AB	AB	AA	AB	AB	AB	AB	AA	AB	AB	AB
Chr8_133676110_C	Chr8	133.68	AA	AB	AB	AA	AA	AB	AA	AB	AB	AB	AB	AA	AA	AB	AB	AA	AA	AA	AB	AB	AB	AA	AA	AB	AB	AB	AA	AB	AA	AA	AA	AB	AB	AB	AB	AA	AB	AB	AA	AB	AB	AB	AB	AA	AB	AB	AB
Chr8_155611651_G	Chr8	155.61	AA	AB	AB	AA	AA	AB	AA	AB	AB	AB	AB	AA	AA	AB	AB	AA	AA	AA	AB	AB	AB	AA	AA	AB	AB	AB	AB	AB	AA	AB	AA	AB	AB	AB	AB	AA	AB	AB	AA	AB	AB	AB	AB	AA	AB	AB	AB
Chr8_156959023_A	Chr8	156.96	AA	AB	AB	AA	AA	AB	AA	AB	AB	AB	AB	AA	AA	AB	AB	AA	AA	AA	AB	AB	AB	AA	AA	AB	AB	AB	AB	AB	AA	AB	AA	AB	AB	AB	AB	AA	AB	AB	AA	AB	AB	AB	AB	AA	AB	AB	AB
Chr9_79800030_G	Chr9	79.8	AB	AB	AA	AB	AB	AA	AB	AB	AA	AB	AA	AB	AA	AA	AA	AA	AA	AB	AB	AB	AA	AA	AB	AB	AA	AB	AB	AA	AB	AA	AA	AB	AA	AB	AA	AA	AB	AA	AB	AB	AA	AA	AA	AA	AA	AA	AA
Chr9_87572836_A	Chr9	87.57	AB	AB	AB	AA	AA	AA	AB	AA	AB	AA	AB	AA	AA	AA	AB	AA	AB	AA	AB	AB	AA	AB	AB	AA	AA	AB	AB	AA	AB	AB	AA	AA	AA	AA	AB	AB	AB	AA	AB	AB	AA	AB	AA	AA	AB	AA	AA
Chr10_898644_A	Chr10	0.9	AB	AB	AB	AA	AA	AA	AA	AB	AA	AB	AB	AA	AB	AB	AA	AA	AB	AB	AA	AA	AA	AB	AA	AB	AB	AA	AB	AA	AA	AB	AA	AB	AB	AB	AB	AB	AA	AA	AB	AA	AA	AB	AA	AA	AA	AB	AA
Chr10_25214860_A	Chr10	25.21	AB	AA	AA	AA	AA	AA	AA	AB	AA	AB	AB	AB	AB	AB	AA	AA	AA	AA	AA	AA	AA	AA	AA	AB	AA	AB	AB	AA	AB	AB	AB	AA	AB	AB	AB	AB	AA	AA	AA	AA	AA	AB	AA	AA	AA	AB	AA
Chr10_37936772_T	Chr10	37.94	AB	AA	AA	AA	AA	AA	AA	AB	AA	AB	AB	AB	AB	AB	AA	AA	AA	AA	AA	AA	AA	AA	AA	AB	AA	AB	AB	AA	AB	AB	AB	AA	AB	AB	AB	AB	AA	AA	AA	AA	AA	AB	AA	AA	AB	AB	AA
Chr10_38845744_G	Chr10	38.85	AB	AA	AA	AA	AA	AA	AA	AB	AA	AB	AB	AB	AB	AB	AA	AA	AA	AA	AA	AA	AA	AA	AA	AB	AA	AB	AB	AA	AB	AB	AB	AA	AB	AB	AB	AB	AA	AA	AA	AA	AA	AB	AA	AA	AB	AB	AA
Chr10_44114514_A	Chr10	44.11	AB	AA	AA	AA	AA	AA	AA	AB	AA	AB	AB	AB	AB	AB	AA	AA	AA	AA	AA	AA	AA	AA	AA	AB	AA	AB	AB	AA	AB	AB	AB	AA	AB	AB	AB	AB	AA	AA	AA	AA	AA	AB	AA	AA	AB	AB	AA
Chr10_45702859_G	Chr10	45.7	AB	AA	AA	AA	AA	AA	AA	AB	AA	AB	AB	AB	AB	AB	AA	AA	AA	AA	AA	AA	AA	AA	AA	AB	AA	AB	AB	AA	AB	AB	AB	AA	AB	AB	AB	AB	AA	AA	AA	AA	AA	AB	AA	AA	AB	AB	AA
Chr10_53028521_T	Chr10	53.03	AB	AA	AA	AA	AA	AA	AA	AB	AA	AB	AB	AB	AB	AB	AA	AA	AA	AA	AA	AA	AA	AA	AA	AB	AA	AB	AB	AA	AB	AB	AB	AA	AB	AB	AB	AB	AA	AA	AA	AA	AA	AB	AA	AA	AB	AB	AA
Chr10_54916081_A	Chr10	54.92	AB	AA	AA	AA	AA	AA	AA	AB	AA	AB	AB	AB	AB	AB	AA	AA	AA	AA	AA	AA	AA	AA	AA	AB	AA	AB	AB	AA	AB	AB	AB	AA	AB	AB	AB	AB	AA	AA	AA	AA	AA	AB	AA	AA	AB	AB	AA
Chr10_58198564_A	Chr10	58.2	AB	AA	AA	AA	AA	AA	AA	AB	AA	AB	AB	AB	AB	AB	AA	AA	AA	AA	AA	AA	AA	AA	AA	AB	AA	AB	AB	AA	AB	AB	AB	AA	AB	AB	AB	AB	AA	AA	AA	AA	AA	AB	AA	AA	AB	AB	AA
Chr10_59006049_A	Chr10	59.01	AB	AA	AA	AA	AA	AA	AA	AB	AA	AB	AB	AB	AB	AB	AA	AA	AA	AA	AA	AA	AA	AA	AA	AB	AA	AB	AB	AA	AB	AB	AB	AA	AB	AB	AB	AB	AA	AA	AA	AA	AA	AB	AA	AA	AB	AB	AA
Chr10_81020965_A	Chr10	81.02	AB	AA	AA	AA	AA	AA	AA	AA	AA	AB	AB	AB	AB	AB	AB	AA	AA	AA	AA	AA	AA	AA	AA	AB	AA	AB	AB	AA	AB	AB	AB	AA	AB	AB	AB	AB	AA	AA	AA	AA	AA	AB	AA	AA	AB	AB	AA
Chr10_139203928_T	Chr10	139.2	AB	AB	AA	AA	AA	AB	AB	AB	AA	AB	AB	AA	AB	AA	AA	AA	AA	AA	AA	AB	AA	AA	AA	AB	AA	AB	AA	AA	AB	AB	AA	AA	AA	AB	AB	AA	AB	AA	AA	AA	AA	AB	AA	AA	AB	AB	AA
Chr10_144453221_G	Chr10	144.45	AB	AB	AA	AB	AA	AB	AB	AB	AA	AB	AB	AA	AB	AA	AB	AA	AB	AA	AA	AB	AA	AA	AB	AB	AA	AB	AA	AA	AB	AA	AA	AA	AA	AB	AA	AA	AB	AA	AA	AA	AA	AB	AB	AA	AB	AB	AA
Chr1_266982254_G	Chr1	266.98	AB	AA	AA	AB	AB	AA	AB	AA	AA	AB	AA	AA	AB	AA	AB	AB	AA	AA	AA	AB	AA	AA	AA	AA	AB	AA	AA	AA	AA	AB	AB	AA	AA	AB	AB	AB	AB	AB	AB	AB	AA	AA	AA	AA	AB	AB	AA
Chr2_223803465_G	Chr2	223.8	AA	AB	AA	AB	AA	AB	AB	AA	AB	AB	AB	AA	AB	AB	AA	AA	AB	AB	AA	AB	AA	AB	AA	AB	AB	AA	AB	AB	AA	AB	AB	AA	AA	AA	AB	AA	AB	AB	AA	AB	AA	AA	AB	AB	AA	AA	AA
Chr3_234977181_G	Chr3	234.98	AB	AB	AA	AB	AA	AB	AA	AA	AA	AB	AB	AB	AB	AB	AA	AA	AB	AA	AB	AB	AA	AA	AA	AB	AA	AB	AA	AB	AB	AB	AB	AB	AA	AB	AA	AB	AB	AB	BB	AA	AB	AB	AA	AA	AA	AB	AB
Chr6_159784120_G	Chr6	159.78	AB	AB	AB	AA	AA	AA	AB	AB	AA	AB	AB	AA	AA	AA	AB	AB	AB	AA	AA	AA	AB	AA	AA	AA	AB	AB	AB	AB	AA	AA	AA	AA	AB	AA	AA	AA	AA	AA	AB	AB	AB	AB	AB	AA	AA	BB	AA
Chr8_131989466_T	Chr8	131.99	AA	AB	BB	AA	AA	AB	AA	AA	AB	BB	AB	AA	AA	AB	AA	AA	AA	AA	AB	AB	AA	AA	AA	AB	AB	AB	AA	AB	AA	AA	AA	AB	AB	AB	AB	AA	AB	AB	AA	AA	AB	AB	AB	AA	AB	AB	AB
Chr10_38821240_C	Chr10	38.82	AA	AA	AA	AA	AA	AA	AA	AB	AA	AB	AB	AB	AB	AB	AA	AA	AA	AA	AA	AA	AA	AA	AA	AB	AA	AB	AB	AA	AB	AB	AB	AA	AB	AB	AB	AB	AA	AA	AA	AA	AA	AB	AA	AA	BB	AB	AA
Chr1_27969628_A	Chr1	27.97	AB	AB	AB	AA	AA	AB	AA	AA	AB	AB	AB	AA	AA	AB	AB	AA	AB	AA	AB	AB	AA	AA	AB	AA	AA	AB	AB	AB	AA	AB	AA	AB	AA	AA	AB	AB	AA	AB	AB	AB	AA	AB	AA	AA	AA	AA	AA
Chr1_123464467_T	Chr1	123.46	AB	AB	AB	AA	AA	AA	AB	AA	AB	AA	AB	AA	AA	AA	AB	AA	AB	AA	AB	AB	AA	AB	AB	AA	AA	AB	AB	AA	AA	AB	AA	AA	AA	AA	AB	AB	AB	AA	BB	AB	AA	AB	AA	AA	AB	AA	AA
Chr2_141568006_T	Chr2	141.57	AA	AB	AB	AA	AB	AB	AA	AB	AB	AB	AB	AA	AA	AB	AB	AA	AB	AA	AB	AB	AB	AA	AB	BB	AB	AA	AA	AB	AA	AA	AB	AB	AB	AA	AB	AA	AB	AB	AA	AB	AB	AB	AB	AA	AB	AA	AB
Chr3_10771292_C	Chr3	10.77	AB	AB	AB	AB	AB	AB	AA	AB	AB	AA	AB	AB	AB	AB	AA	AA	AA	AB	AA	AB	AB	AB	AA	AB	AA	AA	AB	AA	AB	AB	AA	AA	AA	AB	AA	AA	AA	AA	AA	AA	AB	AB	AB	AB	AB	AB	AB
Chr3_168085104_C	Chr3	168.09	AB	AB	AB	AB	AB	AB	AB	AB	AB	AB	AB	AB	AB	AB	AA	AA	AA	AB	AA	AA	AA	AB	AA	AB	AB	AA	AB	AB	AB	AB	AB	AA	AB	AB	AB	AA	AA	AA	AA	AA	AA	AA	AA	AA	AA	AB	AB
Chr4_55520322_C	Chr4	55.52	AA	AA	AA	AA	AB	AA	AB	AB	AB	AB	AA	AA	AA	AB	AB	AB	AA	AB	AA	AB	AB	AA	AB	AB	AA	AA	AA	AA	AA	AA	AB	AB	AA	AA	AA	AB	AA	AA	AB	AB	AB	AA	AA	AB	AB	AB	AB
Chr4_149908854_A	Chr4	149.91	AA	AA	AA	AA	AB	AA	AA	AB	AA	AB	AA	AA	AA	AB	AB	AA	AA	AB	AA	AB	AB	AA	AB	AA	AA	AA	AA	AA	AA	AA	AB	AB	AA	AA	AA	AB	AA	AA	AB	AB	AB	AA	AA	AB	AB	AB	AB
Chr5_983666_G	Chr5	0.98	AA	AA	AB	AB	AA	AB	AB	AA	AA	AA	AA	AA	AB	AB	AB	AA	AA	AB	AA	AB	AA	AB	AA	AA	AA	AA	AB	AA	AA	AB	AA	AB	AB	AA	AB	AB	AB	AB	AA	AB	AA	AA	AA	AA	AB	AA	AB
Chr6_64975297_G	Chr6	64.98	AA	AA	AA	AB	AA	AA	AB	AB	AB	AA	AA	AB	AA	AA	AB	AB	AA	AA	AA	AA	AB	AA	AA	AB	AA	AA	AB	AB	AA	AB	AA	AA	AB	AA	AB	AB	AA	AA	AB	AB	AA	AA	AA	AB	AB	AA	AA
Chr6_122507972_G	Chr6	122.51	AA	BB	AA	AB	AA	AA	AB	AB	AA	AB	AB	AA	AA	AA	AB	AB	AA	AA	AB	AB	AB	AA	AA	AB	AA	AB	AB	AB	AA	AB	AA	AA	AB	AA	AB	AA	AA	AA	AB	AB	AB	AB	AB	AB	AA	AA	AA
Chr6_154341415_T	Chr6	154.34	AB	AB	AB	AA	AA	AA	AB	AB	AA	AB	AB	AA	AA	AA	AB	AB	AA	AA	AB	AB	AB	AA	AA	AA	AB	AB	AB	AB	AA	AA	AA	AA	AB	AA	AA	AA	AA	AA	BB	AA	AB	AB	AB	AB	AA	AB	AA
Chr6_161724742_C	Chr6	161.72	AB	AB	AB	AA	AA	AA	AB	AB	AA	AB	AB	AA	AA	AA	AB	AB	AB	AA	AA	AA	AB	AA	AA	AA	AB	AB	AB	AB	AA	AA	AA	AA	AB	AA	AA	AA	AA	AA	AB	AB	AB	AB	AB	AB	AA	AB	AA
Chr6_162634736_C	Chr6	162.63	AB	AB	AB	AA	AA	AA	AB	AB	AA	AB	AB	AA	AA	AA	AB	AB	AB	AA	AA	AA	AB	AA	AA	AA	AB	AB	AB	AB	AA	AA	AA	AA	AB	AA	AA	AA	AA	AA	AB	AB	AB	AB	AB	AB	AA	AB	AA
Chr8_76212775_G	Chr8	76.21	AA	AB	AB	AA	AB	AB	AA	AB	AB	AB	AB	AA	AA	AB	AB	AA	AB	AA	AB	AB	AB	AA	BB	AB	AB	AA	AA	AB	AA	AA	AB	AB	AB	AA	AB	AA	AB	AB	AA	AB	AB	AB	AB	AA	AB	AB	AB
Chr8_117905069_G	Chr8	117.91	AA	AB	AB	AA	AA	AB	AA	AB	AB	AB	AB	AA	AA	AB	AB	AA	AB	AA	AB	AB	AB	AA	AB	AB	AB	AB	AA	AB	AA	AA	AB	AB	AB	AA	AB	AA	AB	AB	AA	AB	AA	AB	AB	AA	AB	AB	BB
Chr9_86098990_T	Chr9	86.1	AB	AB	AA	AB	AB	AA	AB	AB	AA	AB	AA	AB	AA	AA	AA	AB	AA	AB	AB	AB	AA	AA	AB	AB	AA	AB	AB	AA	AB	AA	AA	AB	AA	AB	AA	AA	AB	AA	AB	AB	AA	AA	AA	AA	AA	AA	AA
Chr10_4210892_G	Chr10	4.21	AB	AB	AA	AA	AA	AA	AA	AB	AA	AB	AB	AB	AB	AB	AA	AA	AB	AB	AA	AA	AA	AB	AA	AB	AB	AA	AB	AA	AA	AB	AB	AB	AB	AB	AB	AB	AA	AA	AA	AA	AA	AB	AA	AA	AA	AB	AA
Chr10_70865611_T	Chr10	70.87	AB	AA	AA	AA	AA	AA	AB	AB	AA	AB	AB	AB	AB	AB	AA	AA	AA	AA	AA	AA	AA	AA	AA	AB	AA	AB	AB	AA	AB	AB	AB	AA	AB	AB	AB	AB	AA	AA	AA	AA	AA	AB	AA	AA	AB	AB	AA
Chr6_134041025_C	Chr6	134.04	AB	AB	AA	AA	AA	AA	AB	BB	AA	BB	AB	AA	AA	AA	AB	AB	AA	AA	AB	AB	BB	AA	AA	AA	AA	AB	AB	AB	AA	AB	AA	AA	AB	AA	AB	AA	AA	AA	AB	AB	AB	AB	AB	AB	AA	AA	AA
Chr8_128036685_C	Chr8	128.04	AA	AB	AB	AA	AA	AB	AA	AB	AB	AB	AB	AA	AA	AB	AB	AA	AA	AA	AB	AB	AB	AA	AB	AB	AB	AB	AA	BB	AA	AA	AA	AB	AB	AB	AB	AA	AB	AB	AA	AB	AB	AB	AB	AA	AB	AB	AB
Chr4_53482165_C	Chr4	53.48	AA	AA	AA	AA	AB	AA	BB	AB	BB	AB	AA	AA	AA	BB	AB	AB	AA	AB	AA	AB	AB	AA	AB	AB	AA	AA	AA	AA	AA	AA	AB	AB	AA	AA	AA	AB	AA	AA	BB	AB	AB	AA	AA	AB	AB	AB	AB
Chr6_142519167_A	Chr6	142.52	AB	AA	AA	AA	AA	AA	AA	BB	AA	AB	AB	AA	AA	AA	AB	AB	AA	AA	AB	AB	AB	AA	AA	AA	AB	BB	AB	AB	AA	AB	AA	AA	BB	AA	AA	AA	AA	AA	AB	AB	AB	AB	AB	AB	AA	AB	AA
Chr4_82446879_A	Chr4	82.45	AA	AA	AA	AA	AB	AA	AB	AB	AB	AB	AA	AA	AA	AA	AB	AB	AA	AB	AB	AB	AB	AA	AB	AB	AA	AA	AA	AA	AA	AA	AB	AB	AA	AA	AA	AB	AA	AA	AB	AB	AB	AA	AA	AB	AB	AB	AB
Chr1_27347124_C	Chr1	27.35	AB	AB	AB	AA	AA	AB	AA	AA	AB	AB	AB	AA	AA	AB	AB	AA	AB	AA	AB	AB	AA	AA	AB	AA	AA	AB	AB	AB	AB	AB	AA	AB	AA	AA	AB	AB	AA	AB	AB	AB	AA	AB	AA	AA	AA	AA	AA
Chr4_189152670_G	Chr4	189.15	AA	AA	AA	AA	AA	AB	AA	AA	AB	AB	AA	AB	AB	AA	AA	AB	AA	AB	AA	AB	AB	AA	AA	AA	AA	AB	AA	AA	AA	AB	AA	AA	AA	AA	AA	AB	AA	AA	BB	AB	AB	AB	AB	AB	AB	AB	AB
Chr10_95202962_G	Chr10	95.2	AB	AA	AA	AA	AA	AA	AA	AA	AA	AB	AA	AB	BB	AB	AB	AA	AA	AA	AA	AA	AA	AA	AA	AB	AA	AB	AB	AA	AB	BB	AB	AA	BB	AB	AB	AB	AA	AA	AA	AA	AA	AB	AA	AB	AB	AB	AA
Chr1_5887182_T	Chr1	5.89	AB	AB	AB	AB	AA	AB	AA	AA	AA	AB	AB	AB	AB	AB	AB	AA	AB	AB	AB	AB	AA	AA	AB	AA	AB	AB	AB	AB	AA	AB	AB	AB	AA	AA	AB	AB	AA	AB	AB	AA	AA	AB	AA	AA	AA	AA	AA
Chr1_15389041_T	Chr1	15.39	AB	AB	AB	AB	AA	AB	AA	AA	AA	AB	AB	AA	AA	AB	AB	AA	AB	AA	AB	AB	AA	AA	AB	AA	AA	AB	AB	AB	AA	AB	AA	AB	AA	AA	AB	AB	AA	AB	AB	AA	AA	AB	AA	AA	AA	AA	AA
Chr1_22053673_G	Chr1	22.05	AB	AB	AB	AB	AA	AB	AA	AA	AA	AB	AB	AA	AA	AB	AB	AA	AB	AA	AB	AB	AA	AB	AB	AA	AA	AB	AB	AB	AA	AB	AA	AB	AA	AA	AB	AB	AA	AB	AB	AA	AA	AB	AA	AA	AA	AA	AA
Chr1_27309921_A	Chr1	27.31	AB	AB	AB	AA	AA	AB	AA	AA	AB	AB	AB	AA	AA	AB	AB	AA	AB	AA	AB	AB	AA	AA	AB	AA	AA	AB	AB	AB	AA	AB	AA	AB	AA	AA	AB	AB	AA	AB	AB	AB	AA	AB	AA	AA	AA	AA	AA
Chr1_27968528_T	Chr1	27.97	AB	AB	AB	AA	AA	AB	AA	AA	AB	AB	AB	AA	AA	AB	AB	AA	AB	AA	AB	AB	AA	AA	AB	AB	AA	AB	AB	AB	AA	AB	AA	AB	AA	AA	AB	AB	AA	AB	AB	AB	AA	AB	AA	AA	AA	AA	AA
Chr1_28577013_T	Chr1	28.58	AB	AB	AB	AA	AA	AB	AA	AA	AB	AB	AB	AA	AA	AB	AB	AA	AB	AA	AB	AB	AA	AA	AB	AA	AA	AB	AB	AB	AA	AB	AA	AB	AA	AA	AB	AB	AA	AB	AB	AB	AA	AB	AA	AA	AA	AA	AA
Chr1_37283575_G	Chr1	37.28	AB	AB	AB	AA	AA	AB	AA	AA	AB	AB	AB	AA	AA	AB	AB	AB	AB	AA	AB	AB	AA	AA	AB	AA	AA	AB	AB	AB	AA	AB	AA	AB	AA	AA	AB	AB	AA	AA	AB	AB	AA	AB	AA	AA	AA	AA	AA
Chr1_39155593_C	Chr1	39.16	AB	AB	AB	AA	AA	AB	AA	AA	AB	AB	AB	AA	AA	AB	AB	AA	AB	AA	AB	AB	AA	AA	AB	AA	AA	AB	AB	AB	AA	AB	AA	AB	AA	AB	AB	AB	AA	AA	AB	AB	AA	AB	AA	AA	AA	AA	AA
Chr1_42292120_T	Chr1	42.29	AB	AB	AB	AA	AA	AB	AA	AA	AB	AB	AB	AA	AA	AB	AB	AA	AB	AA	AB	AB	AA	AA	AB	AA	AA	AB	AB	AB	AA	AB	AA	AB	AA	AB	AB	AB	AA	AA	AB	AB	AA	AB	AA	AA	AA	AA	AA
Chr1_44558402_A	Chr1	44.56	AB	AB	AB	AA	AA	AB	AA	AA	AB	AB	AB	AA	AA	AB	AB	AA	AB	AA	AB	AB	AA	AA	AB	AA	AA	AB	AB	AA	AA	AB	AA	AB	AA	AB	AB	AB	AA	AA	AB	AB	AA	AB	AA	AA	AA	AA	AA
Chr1_47750940_A	Chr1	47.75	AB	AB	AB	AA	AA	AB	AA	AA	AB	AB	AB	AA	AA	AB	AB	AA	AB	AA	AB	AB	AA	AA	AB	AA	AA	AB	AB	AA	AA	AB	AA	AB	AA	AB	AB	AB	AA	AA	AB	AB	AA	AB	AA	AA	AA	AA	AA
Chr1_50786567_C	Chr1	50.79	AB	AB	AB	AA	AA	AB	AA	AA	AB	AB	AB	AA	AA	AB	AB	AA	AB	AA	AB	AB	AA	AA	AB	AA	AA	AB	AB	AA	AB	AB	AA	AB	AA	AB	AB	AB	AA	AA	AB	AB	AA	AB	AA	AA	AA	AA	AA
Chr1_51465787_T	Chr1	51.47	AB	AB	AB	AA	AA	AB	AA	AA	AB	AB	AB	AA	AA	AB	AB	AA	AB	AA	AB	AB	AA	AA	AB	AA	AA	AB	AB	AA	AA	AB	AA	AB	AA	AB	AB	AB	AA	AA	AB	AB	AA	AB	AA	AA	AA	AA	AA
Chr1_53756111_T	Chr1	53.76	AB	AB	AB	AA	AA	AB	AA	AA	AB	AB	AB	AA	AA	AB	AB	AA	AB	AA	AB	AB	AA	AB	AA	AA	AA	AB	AB	AA	AA	AB	AA	AB	AA	AB	AB	AB	AA	AA	AB	AB	AA	AB	AA	AA	AA	AA	AA
Chr1_98533549_C	Chr1	98.53	AB	AB	AB	AA	AA	AA	AB	AA	AB	AA	AB	AA	AA	AA	AB	AA	AB	AA	AB	AB	AA	AB	AB	AA	AA	AB	AB	AA	AA	AB	AA	AA	AA	AA	AB	AB	AB	AA	AB	AB	AA	AB	AA	AA	AB	AA	AA
Chr1_101179639_G	Chr1	101.18	AB	AB	AB	AA	AA	AA	AB	AA	AB	AA	AB	AA	AA	AA	AB	AA	AB	AA	AB	AB	AA	AB	AB	AA	AB	AB	AB	AA	AA	AB	AA	AA	AA	AA	AB	AB	AB	AA	AB	AB	AA	AB	AA	AA	AB	AA	AA
Chr1_102722844_T	Chr1	102.72	AB	AB	AB	AA	AA	AA	AB	AA	AB	AA	AB	AA	AA	AA	AB	AA	AB	AA	AB	AB	AA	AB	AB	AA	AA	AB	AB	AA	AA	AB	AA	AA	AA	AA	AB	AB	AB	AA	AB	AB	AA	AB	AA	AA	AB	AA	AA
Chr1_107180825_G	Chr1	107.18	AB	AB	AB	AA	AA	AA	AB	AA	AB	AA	AB	AA	AA	AA	AB	AA	AB	AA	AB	AB	AA	AB	AB	AA	AA	AB	AB	AA	AA	AB	AA	AA	AA	AA	AB	AB	AB	AA	AB	AB	AA	AB	AA	AA	AB	AA	AA
Chr1_110383555_T	Chr1	110.38	AB	AB	AB	AA	AA	AA	AB	AA	AB	AA	AB	AA	AA	AA	AB	AA	AB	AA	AB	AB	AA	AB	AB	AA	AA	AB	AB	AA	AA	AB	AA	AA	AA	AA	AB	AB	AB	AA	AB	AB	AA	AB	AA	AA	AB	AA	AA
Chr1_150289942_T	Chr1	150.29	AB	AB	AB	AA	AA	AA	AB	AA	AB	AA	AB	AA	AA	AA	AB	AA	AB	AA	AB	AB	AA	AB	AB	AA	AA	AB	AB	AA	AA	AB	AA	AA	AA	AA	AB	AB	AB	AA	AA	AB	AA	AB	AA	AA	AB	AA	AA
Chr1_194915071_T	Chr1	194.92	AB	AA	AB	AB	AB	AA	AB	AB	AB	AA	AB	AA	AA	AA	AB	AA	AB	AA	AB	AB	AA	AB	AB	AA	AA	AB	AB	AA	AA	AB	AA	AA	AA	AA	AB	AB	AB	AA	AB	AB	AA	AB	AA	AA	AB	AA	AA
Chr1_204745134_C	Chr1	204.75	AB	AA	AA	AB	AB	AA	AB	AB	AB	AA	AB	AA	AA	AA	AB	AA	AB	AA	AA	AB	AA	AB	AB	AB	AA	AB	AB	AB	AA	AB	AA	AA	AA	AA	AB	AB	AB	AA	AB	AB	AA	AB	AA	AA	AB	AA	AA
Chr1_207695200_T	Chr1	207.7	AB	AA	AA	AB	AB	AA	AB	AB	AB	AA	AB	AA	AA	AA	AB	AA	AB	AA	AA	AB	AA	AA	AB	AB	AA	AB	AB	AB	AA	AB	AA	AA	AA	AA	AB	AB	AB	AA	AB	AB	AA	AB	AA	AA	AB	AA	AA
Chr1_283576243_A	Chr1	283.58	AB	AA	AA	AB	AB	AA	AB	AA	AA	AB	AA	AA	AA	AA	AB	AB	AA	AA	AA	AB	AA	AA	AA	AA	AB	AA	AA	AB	AA	AB	AB	AA	AA	AB	AB	AB	AA	AB	AA	AA	AA	AB	AA	AA	AA	AB	AA
Chr1_287919983_T	Chr1	287.92	AB	AA	AA	AB	AB	AB	AB	AB	AA	AB	AA	AB	AA	AA	AB	AB	AA	AA	AA	AA	AA	AA	AA	AA	AB	AA	AA	AB	AA	AB	AB	AA	AA	AB	AA	AB	AA	AB	AB	AA	AA	AB	AA	AA	AA	AB	AA
Chr2_244254823_C	Chr2	244.25	AA	AB	AA	AB	AB	AB	AB	AA	AA	AA	AB	AA	AA	AB	AA	AB	AB	AA	AB	AB	AA	AB	AA	AA	AB	AA	AA	AB	AA	AA	AB	AA	AB	AA	AB	AA	AA	AB	AB	AB	AB	AA	AA	AB	AA	AA	AA
Chr3_41124644_C	Chr3	41.12	AB	AB	AB	AB	AB	AB	AA	AB	AB	AB	AB	AB	AB	AB	AA	AA	AA	AB	AA	AA	AA	AB	AA	AB	AA	AA	AB	AA	AB	AB	AA	AA	AB	AB	AB	AA	AA	AA	AA	AA	AB	AA	AB	AA	AA	AB	AB
Chr3_82410321_C	Chr3	82.41	AB	AB	AB	AA	AA	AA	AB	AA	AB	AA	AB	AA	AA	AA	AB	AA	AB	AA	AB	AB	AA	AB	AB	AA	AA	AB	AB	AA	AA	AB	AA	AA	AA	AA	AB	AB	AB	AA	AB	AB	AA	AB	AA	AA	AB	AA	AA
Chr3_105360531_A	Chr3	105.36	AB	AB	AB	AB	AB	AB	AA	AB	AB	AB	AB	AB	AB	AB	AA	AA	AA	AB	AA	AA	AA	AB	AA	AB	AA	AA	AB	AA	AB	AB	AA	AA	AB	AB	AB	AA	AA	AA	AA	AA	AB	AA	AB	AA	AA	AB	AB
Chr3_161017652_T	Chr3	161.02	AB	AB	AB	AB	AB	AB	AB	AB	AB	AB	AB	AB	AB	AB	AA	AA	AA	AB	AA	AA	AA	AB	AA	AB	AB	AA	AB	AA	AB	AB	AB	AA	AB	AB	AB	AA	AA	AA	AA	AA	AA	AA	AA	AA	AA	AB	AB
Chr3_170147771_A	Chr3	170.15	AB	AB	AB	AB	AB	AB	AB	AB	AB	AB	AB	AB	AB	AB	AA	AA	AA	AB	AB	AA	AA	AB	AA	AB	AB	AA	AB	AB	AA	AA	AB	AA	AB	AB	AB	AA	AA	AA	AA	AA	AA	AA	AA	AA	AA	AA	AB
Chr3_170275781_T	Chr3	170.28	AB	AB	AB	AB	AB	AB	AB	AB	AB	AB	AB	AB	AB	AB	AA	AA	AA	AB	AB	AA	AA	AB	AA	AB	AB	AA	AB	AB	AA	AA	AB	AA	AB	AB	AB	AA	AA	AA	AA	AA	AA	AA	AA	AA	AA	AA	AB
Chr3_170874010_T	Chr3	170.87	AB	AB	AB	AB	AB	AB	AB	AB	AB	AB	AB	AB	AB	AB	AA	AA	AA	AB	AB	AA	AA	AB	AA	AB	AB	AA	AB	AB	AA	AA	AB	AA	AB	AB	AB	AA	AA	AA	AA	AA	AA	AA	AA	AA	AA	AA	AB
Chr3_174464455_T	Chr3	174.46	AB	AB	AB	AB	AB	AB	AB	AB	AB	AB	AB	AB	AB	AB	AA	AA	AA	AB	AB	AA	AA	AB	AA	AB	AB	AA	AB	AB	AA	AA	AB	AA	AB	AB	AB	AA	AA	AA	AA	AA	AA	AA	AA	AA	AA	AA	AB
Chr3_180804117_A	Chr3	180.8	AB	AB	AB	AB	AB	AB	AB	AB	AB	AB	AB	AA	AB	AB	AA	AA	AA	AB	AB	AA	AA	AB	AA	AB	AB	AA	AA	AB	AA	AA	AB	AA	AB	AB	AB	AA	AA	AA	AA	AA	AA	AA	AA	AA	AA	AA	AB
Chr3_187255280_G	Chr3	187.26	AB	AB	AB	AB	AB	AB	AB	AB	AB	AB	AB	AA	AB	AB	AA	AA	AA	AB	AB	AA	AB	AB	AA	AB	AB	AA	AA	AB	AA	AA	AB	AA	AB	AB	AA	AB	AA	AA	AA	AA	AA	AA	AA	AA	AA	AA	AB
Chr3_209502053_T	Chr3	209.5	AA	AB	AB	AB	AB	AB	AA	AA	AB	AB	AB	AA	AB	AB	AA	AA	AB	AB	AA	AA	AA	AA	AA	AB	AB	AA	AA	AB	AA	AA	AB	AB	AA	AB	AA	AB	AA	AB	AA	AA	AB	AA	AA	AA	AA	AA	AB
Chr4_1529214_C	Chr4	1.53	AA	AB	AB	AA	AA	AB	AA	AA	AA	AB	AA	AA	AA	AB	AA	AA	AA	AB	AA	AA	AB	AB	AB	AA	AA	AA	AB	AB	AA	AB	AA	AB	AB	AB	AA	AA	AA	AA	AA	AA	AA	AA	AA	AB	AA	AA	AA
Chr4_48346222_A	Chr4	48.35	AA	AA	AA	AA	AB	AA	AB	AB	AB	AB	AA	AA	AA	AB	AB	AB	AA	AB	AA	AB	AB	AA	AB	AB	AA	AA	AA	AA	AA	AA	AB	AB	AA	AA	AA	AB	AA	AA	AB	AB	AB	AA	AA	AB	AB	AB	AB
Chr4_83387589_A	Chr4	83.39	AA	AA	AA	AA	AB	AA	AB	AB	AB	AB	AA	AA	AA	AB	AB	AB	AA	AB	AA	AB	AB	AA	AB	AB	AA	AA	AA	AA	AA	AA	AB	AB	AA	AA	AA	AB	AA	AA	AB	AB	AB	AA	AA	AB	AB	AB	AB
Chr4_126979615_C	Chr4	126.98	AA	AA	AA	AA	AA	AA	AB	AB	AB	AB	AA	AA	AA	AB	AB	AB	AA	AB	AB	AB	AB	AA	AB	AB	AA	AA	AA	AA	AA	AA	AB	AB	AA	AA	AA	AB	AA	AA	AB	AB	AB	AA	AA	AB	AB	AB	AB
Chr4_157732903_A	Chr4	157.73	AA	AA	AA	AA	AB	AA	AB	AA	AB	AB	AA	AA	AB	AA	AB	AB	AA	AB	AA	AB	AB	AA	AB	AB	AA	AA	AA	AA	AA	AA	AB	AB	AA	AA	AA	AB	AA	AA	AB	AB	AB	AA	AA	AB	AB	AB	AB
Chr4_220419172_C	Chr4	220.42	AA	AA	AA	AB	AB	AB	AA	AA	AB	AB	AA	AB	AB	AA	AA	AB	AA	AA	AA	AA	AB	AA	AA	AA	AA	AB	AA	AB	AB	AB	AA	AA	AB	AA	AA	AB	AA	AA	AB	AB	AB	AB	AB	AB	AB	AB	AB
Chr4_223796029_A	Chr4	223.8	AA	AA	AA	AB	AB	AB	AA	AA	AB	AB	AA	AB	AB	AA	AA	AB	AA	AA	AA	AA	AB	AA	AA	AA	AA	AB	AA	AB	AB	AB	AA	AA	AB	AA	AA	AB	AA	AA	AB	AB	AB	AB	AB	AB	AB	AB	AB
Chr4_241603333_G	Chr4	241.6	AA	AA	AA	AB	AB	AB	AA	AA	AB	AB	AA	AB	AB	AA	AA	AB	AA	AA	AB	AA	AB	AA	AA	AA	AA	AB	AA	AB	AB	AA	AA	AA	AB	AB	AA	AA	AA	AB	AA	AB	AB	AA	AA	AB	AA	AA	AB
Chr4_242563165_C	Chr4	242.56	AA	AA	AA	AB	AB	AB	AB	AA	AB	AB	AA	AB	AB	AA	AA	AB	AA	AA	AB	AA	AB	AA	AA	AA	AA	AB	AA	AB	AB	AA	AA	AA	AB	AB	AA	AA	AA	AB	AA	AB	AB	AA	AA	AB	AA	AA	AB
Chr4_243769907_T	Chr4	243.77	AB	AA	AA	AB	AB	AB	AA	AA	AB	AB	AA	AB	AB	AA	AA	AB	AA	AA	AB	AA	AB	AA	AA	AA	AA	AB	AA	AB	AB	AA	AA	AA	AB	AB	AA	AA	AA	AB	AA	AB	AB	AA	AA	AB	AA	AA	AB
Chr5_2468791_C	Chr5	2.47	AA	AA	AB	AB	AA	AA	AB	AA	AA	AA	AA	AB	AB	AB	AB	AA	AA	AB	AA	AB	AA	AB	AA	AA	AA	AA	AB	AA	AA	AB	AA	AB	AB	AA	AB	AA	AB	AB	AA	AA	AA	AB	AB	AA	AB	AA	AB
Chr5_2485205_G	Chr5	2.49	AA	AA	AB	AB	AA	AA	AB	AA	AA	AA	AA	AB	AB	AB	AB	AA	AA	AB	AA	AB	AA	AB	AA	AA	AA	AA	AB	AA	AA	AB	AA	AB	AB	AA	AB	AA	AB	AB	AA	AA	AA	AB	AB	AA	AB	AA	AB
Chr5_2624390_G	Chr5	2.62	AA	AA	AB	AB	AA	AA	AB	AA	AA	AA	AA	AB	AB	AB	AB	AA	AA	AB	AA	AB	AA	AB	AA	AA	AA	AA	AB	AA	AA	AB	AA	AB	AB	AA	AB	AA	AB	AB	AA	AA	AA	AB	AB	AA	AB	AA	AB
Chr5_92117033_A	Chr5	92.12	AB	AB	AA	AA	AB	AA	AB	AA	AA	AB	AA	AB	AB	AB	AB	AA	AB	AB	AA	AB	AA	AB	AB	AA	AB	AB	AA	AA	AB	AA	AB	AA	AA	AB	AA	AA	AA	AA	AA	AA	AA	AB	AB	AA	AA	AB	AA
Chr6_25561885_T	Chr6	25.56	AA	AA	AA	AB	AA	AA	AB	AB	AB	AA	AA	AB	AA	AA	AB	AB	AA	AB	AA	AA	AA	AA	AA	AA	AA	AA	AB	AB	AA	AB	AA	AA	AB	AA	AB	AB	AA	AB	AB	AB	AA	AA	AA	AB	AB	AA	AA
Chr6_31279118_C	Chr6	31.28	AA	AA	AA	AB	AA	AA	AB	AB	AB	AA	AA	AB	AA	AA	AB	AB	AA	AB	AA	AA	AB	AA	AA	AA	AA	AA	AB	AB	AA	AB	AA	AA	AB	AA	AB	AB	AA	AB	AB	AB	AA	AA	AA	AB	AB	AA	AA
Chr6_164167379_T	Chr6	164.17	AB	AB	AB	AA	AA	AA	AB	AA	AB	AB	AB	AA	AA	AB	AB	AB	AB	AA	AA	AA	AB	AA	AA	AA	AB	AB	AB	AB	AA	AA	AA	AA	AB	AA	AA	AB	AA	AA	AB	AB	AB	AB	AB	AB	AA	AB	AA
Chr7_8556904_C	Chr7	8.56	AA	AA	AA	AA	AA	AB	AB	AB	AA	AA	AA	AB	AB	AB	AA	AA	AA	AB	AB	AB	AA	AA	AB	AB	AA	AB	AA	AA	AA	AB	AA	AA	AB	AA	AB	AB	AB	AB	AB	AB	AB	AB	AB	AA	AA	AB	AA
Chr7_127677040_T	Chr7	127.68	AA	AA	AA	AA	AB	AB	AB	AA	AA	AA	AA	AB	AA	AB	AA	AB	AB	AB	AB	AB	AA	AA	AB	AB	AB	AB	AA	AB	AA	AB	AA	AA	AA	AA	AB	AA	AA	AB	AB	AB	AA	AB	AA	AB	AA	AB	AA
Chr7_128557561_G	Chr7	128.56	AA	AA	AA	AA	AB	AB	AB	AA	AA	AA	AA	AB	AA	AB	AA	AB	AB	AB	AB	AB	AA	AA	AB	AB	AB	AB	AA	AB	AA	AB	AA	AA	AA	AA	AB	AA	AA	AB	AB	AB	AA	AB	AA	AB	AA	AB	AA
Chr7_151990325_A	Chr7	151.99	AA	AA	AA	AA	AB	AB	AB	AA	AA	AA	AA	AB	AA	AB	AB	AB	AB	AB	AB	AB	AA	AA	AB	AB	AB	AB	AA	AA	AA	AB	AA	AA	AA	AA	AB	AA	AA	AB	AA	AB	AA	AB	AA	AA	AA	AB	AA
Chr7_165719806_T	Chr7	165.72	AA	AA	AA	AB	AB	AB	AB	AA	AA	AA	AA	AB	AA	AB	AB	AB	AB	AB	AB	AB	AA	AA	AB	AB	AB	AB	AA	AA	AA	AB	AA	AA	AA	AA	AB	AB	AA	AB	AB	AB	AA	AB	AA	AB	AA	AB	AA
Chr8_41309821_A	Chr8	41.31	AA	AB	AB	AA	AB	AB	AA	AB	AB	AB	AB	AA	AA	AB	AB	AA	AB	AA	AB	AB	AB	AA	AB	AB	AB	AA	AA	AB	AA	AA	AB	AB	AB	AA	AB	AA	AB	AB	AA	AB	AB	AB	AB	AA	AB	AA	AB
Chr8_42037600_A	Chr8	42.04	AA	AB	AB	AA	AB	AB	AA	AB	AB	AB	AB	AA	AA	AB	AB	AA	AB	AA	AB	AB	AB	AA	AB	AB	AB	AA	AA	AB	AA	AA	AB	AB	AB	AA	AB	AA	AB	AB	AA	AB	AB	AB	AB	AA	AB	AA	AB
Chr8_44497817_T	Chr8	44.5	AA	AB	AB	AA	AB	AB	AA	AB	AB	AB	AB	AA	AA	AB	AB	AA	AB	AA	AB	AB	AB	AA	AB	AB	AB	AA	AA	AB	AA	AA	AB	AB	AB	AA	AB	AA	AB	AB	AA	AB	AB	AA	AB	AA	AB	AA	AB
Chr8_63424957_G	Chr8	63.42	AA	AB	AB	AA	AB	AB	AA	AB	AB	AB	AA	AA	AA	AB	AB	AA	AB	AA	AB	AB	AB	AA	AB	AB	AB	AA	AA	AB	AA	AA	AB	AB	AB	AA	AB	AA	AB	AB	AA	AB	AB	AB	AB	AA	AB	AA	AB
Chr8_78062763_T	Chr8	78.06	AA	AB	AB	AA	AB	AB	AA	AB	AB	AB	AB	AA	AA	AB	AB	AA	AB	AA	AB	AB	AB	AA	AB	AB	AB	AA	AA	AB	AA	AA	AB	AB	AB	AA	AB	AA	AB	AB	AA	AB	AB	AB	AB	AA	AB	AB	AB
Chr8_85391258_T	Chr8	85.39	AA	AB	AB	AA	AB	AB	AA	AB	AB	AB	AB	AA	AA	AB	AB	AA	AB	AA	AB	AB	AB	AA	AB	AB	AB	AA	AA	AB	AA	AA	AB	AB	AB	AA	AB	AA	AB	AB	AA	AB	AB	AB	AB	AA	AB	AB	AB
Chr8_85392815_C	Chr8	85.39	AA	AB	AB	AA	AB	AB	AA	AB	AB	AB	AB	AA	AA	AB	AB	AA	AB	AA	AB	AB	AB	AA	AB	AB	AB	AA	AA	AB	AA	AA	AB	AB	AB	AA	AB	AA	AB	AB	AA	AB	AB	AB	AB	AA	AB	AB	AB
Chr8_88660038_A	Chr8	88.66	AA	AB	AB	AA	AB	AB	AA	AB	AB	AB	AB	AA	AA	AB	AB	AA	AB	AA	AB	AB	AB	AA	AB	AB	AB	AA	AA	AB	AA	AA	AB	AB	AB	AA	AB	AA	AB	AB	AA	AB	AB	AB	AB	AA	AB	AB	AB
Chr8_155440134_T	Chr8	155.44	AA	AB	AB	AA	AA	AB	AA	AB	AB	AB	AB	AA	AA	AB	AB	AA	AA	AA	AB	AB	AB	AA	AA	AB	AB	AB	AB	AB	AA	AB	AA	AB	AB	AB	AB	AA	AB	AB	AA	AB	AB	AB	AB	AA	AB	AB	AB
Chr8_164678484_T	Chr8	164.68	AA	AA	AB	AB	AA	AB	AA	AB	AB	AB	AB	AB	AA	AB	AB	AB	AB	AA	AB	AB	AB	AA	AA	AB	AB	AB	AB	AB	AA	AB	AA	AB	AB	AB	AB	AB	AB	AB	AA	AB	AB	AB	AB	AB	AB	AB	AB
Chr9_103924962_A	Chr9	103.92	AA	AB	AB	AA	AA	AB	AA	AB	AB	AB	AB	AA	AA	AB	AB	AA	AA	AA	AB	AB	AB	AA	AA	AB	AB	AB	AB	AB	AA	AB	AA	AB	AB	AB	AB	AA	AB	AB	AB	AB	AB	AB	AB	AA	AB	AB	AB
Chr10_3669721_A	Chr10	3.67	AB	AB	AA	AA	AA	AA	AA	AB	AB	AB	AB	AA	AB	AB	AA	AA	AB	AB	AA	AA	AA	AB	AA	AB	AB	AA	AB	AA	AA	AB	AB	AB	AB	AB	AB	AB	AA	AA	AA	AA	AA	AA	AA	AA	AA	AB	AA
Chr10_25938050_T	Chr10	25.94	AB	AA	AA	AA	AA	AA	AA	AB	AA	AB	AB	AB	AB	AB	AA	AA	AA	AA	AA	AA	AA	AA	AA	AB	AA	AB	AB	AA	AB	AB	AB	AA	AB	AB	AB	AB	AA	AA	AA	AA	AA	AB	AA	AA	AB	AB	AA
Chr10_57650849_A	Chr10	57.65	AB	AA	AA	AA	AA	AA	AA	AB	AA	AB	AB	AB	AB	AB	AA	AA	AA	AA	AA	AA	AA	AA	AA	AB	AA	AB	AB	AA	AB	AB	AB	AA	AB	AB	AB	AB	AA	AA	AA	AA	AA	AB	AA	AA	AB	AB	AA
Chr10_61031205_T	Chr10	61.03	AB	AA	AA	AA	AA	AA	AA	AB	AA	AB	AB	AB	AB	AB	AA	AA	AA	AA	AA	AA	AA	AA	AB	AB	AA	AB	AB	AA	AB	AB	AB	AA	AB	AB	AB	AB	AA	AA	AA	AA	AA	AB	AA	AA	AB	AB	AA
Chr10_65528654_T	Chr10	65.53	AB	AA	AA	AA	AA	AA	AA	AB	AA	AB	AB	AB	AB	AB	AA	AA	AA	AA	AA	AA	AA	AA	AA	AB	AA	AB	AB	AA	AB	AB	AB	AB	AB	AB	AB	AB	AA	AA	AA	AA	AA	AB	AA	AA	AB	AB	AA
Chr10_65984396_T	Chr10	65.98	AB	AA	AA	AA	AA	AA	AA	AB	AA	AB	AB	AB	AB	AB	AA	AA	AA	AA	AA	AA	AA	AA	AA	AB	AA	AB	AB	AA	AB	AB	AB	AA	AB	AB	AB	AB	AA	AA	AA	AA	AA	AB	AA	AA	AB	AB	AA
Chr10_121754006_T	Chr10	121.75	AB	AB	AA	AB	AB	AA	AB	AA	AB	AB	AA	AB	AB	AB	AB	AA	AB	AB	AA	AB	AA	AB	AA	AA	AB	AA	AA	AA	AA	AB	AA	AB	AA	AB	AB	AA	AA	AA	AA	AA	AA	AB	AB	AA	AB	AB	AA
Chr10_141730692_C	Chr10	141.73	AB	AB	AA	AA	AA	AB	AB	AB	AA	AB	AB	AA	AB	AA	AB	AA	AA	AA	AA	AB	AA	AA	AB	AB	AA	AB	AA	AA	AB	AA	AA	AA	AA	AB	AA	AA	AB	AA	AA	AA	AA	AB	AA	AA	AB	AB	AA
Chr10_142076525_T	Chr10	142.08	AB	AB	AA	AA	AA	AB	AB	AB	AA	AB	AB	AA	AB	AA	AB	AA	AB	AA	AA	AB	AA	AA	AB	AB	AA	AB	AA	AA	AB	AA	AA	AA	AA	AB	AA	AA	AB	AA	AA	AA	AA	AB	AA	AA	AB	AB	AA
Chr10_142379323_C	Chr10	142.38	AB	AB	AA	AA	AA	AB	AB	AB	AA	AB	AB	AA	AB	AA	AB	AA	AB	AA	AA	AB	AA	AA	AB	AB	AA	AB	AA	AA	AB	AA	AA	AA	AA	AB	AA	AA	AB	AA	AA	AA	AA	AB	AA	AA	AB	AB	AA
Chr8_69165197_A	Chr8	69.17	AA	AB	AB	AA	AB	AB	AA	AB	AB	AB	AB	AA	AA	AB	AB	AA	AB	AA	AB	AB	AB	AA	AB	AB	AB	AA	AA	AB	AA	AA	AB	AB	AB	AA	AB	AA	AB	AB	AA	AB	AB	AB	BB	AA	AB	AA	AB
Chr4_157078249_A	Chr4	157.08	AA	AA	AA	AA	AB	AA	AB	AA	AB	AB	AA	AA	AB	AA	AB	AB	AA	AB	AA	AB	AB	AA	AB	AB	AA	AA	AA	AA	AA	AA	AB	AB	AA	AA	AA	AB	AA	AA	AB	AB	AB	AA	AA	BB	AB	AB	BB
Chr7_120921878_G	Chr7	120.92	AB	AB	AB	AB	AB	AA	AB	AB	AB	BB	AA	AA	AA	AA	AA	AA	AA	AA	AA	AA	AB	AA	AA	AA	AA	AB	BB	AB	AA	AA	AA	BB	AB	AA	AA	AB	AB	AA	AB	AA	AB	AB	AA	AA	AB	AA	AA
Chr6_68208025_C	Chr6	68.21	AA	AA	AA	BB	AA	AA	AB	BB	AB	AA	AA	AB	AA	AA	AB	AB	AA	AA	AA	AB	AB	AA	AA	AB	AA	AA	AB	AB	AA	AB	AA	AA	AB	AA	AB	AB	AA	AA	AB	AB	AA	AA	AA	AB	AB	AA	AA
Chr6_132501473_C	Chr6	132.5	AA	AA	AA	AA	AB	AA	AB	AB	AB	AB	AA	AA	AA	AB	AB	AB	AA	AB	AA	AB	AB	AA	AB	AB	AA	AA	AA	AA	AA	AB	AB	AB	AA	AA	AA	AB	AA	AA	AB	AB	AB	AA	AA	BB	AB	AB	AB
Chr4_199038337_A	Chr4	199.04	AA	AA	AA	AB	AB	AB	AA	AA	AB	AB	AA	BB	AB	AA	AA	AB	AA	AA	AA	AB	AB	AA	AA	AA	AA	AB	AA	AB	AB	AB	AA	AA	AB	AA	AA	AB	AA	AA	AB	AB	AB	AB	AB	AB	AB	AB	AB
Chr8_24946648_C	Chr8	24.95	AA	AA	AA	AA	AB	AB	AA	AA	AB	AA	AA	AB	AB	AA	AA	AB	AA	AA	AA	AA	AB	AA	AA	AA	AA	AB	AA	AB	AB	AB	AA	AA	AA	AA	AA	AB	AA	AA	BB	AB	AB	AB	AB	AB	AB	AB	AB
Chr1_41797202_C	Chr1	41.8	AB	AB	AB	AA	AA	BB	AA	AA	AB	AB	AB	AA	AA	AB	AB	AA	AB	AA	AB	AB	AA	AA	AB	AA	AA	AB	AB	AB	AA	AB	AA	AB	AA	AB	AB	AB	AA	AA	AA	AB	AA	AB	AB	AA	AA	AA	AA
Chr3_145234512_G	Chr3	145.23	AB	AB	AB	AB	AB	AB	AB	AB	AB	AB	AB	AB	AB	AB	AA	AA	AA	AB	AA	AA	AA	AB	AA	AB	AB	AA	AB	AA	AB	AB	AA	AA	AB	AB	AB	AA	AA	AA	AA	AA	AA	AA	AA	AA	AA	AB	AB
Chr4_77093776_A	Chr4	77.09	AA	AA	AA	AA	AB	AA	AB	AB	AB	AB	AA	AA	AA	AB	AB	AB	AA	AB	AA	AB	AB	AA	AB	AB	AA	AA	AA	AA	AA	AA	AB	AB	AA	AA	AA	AB	AA	AA	BB	AB	AB	AA	AA	AB	AB	AB	AB
Chr4_117958871_G	Chr4	117.96	AA	AA	AA	AA	AB	AA	AB	AB	AB	AB	AA	AA	AA	AB	AB	AB	AA	AB	AA	AB	AB	AA	AB	AB	AA	AA	AA	AA	AA	AA	AB	AB	AA	AA	AA	AB	AA	AA	AB	AB	AB	AA	AA	AB	AB	AB	AB
Chr5_691455_G	Chr5	0.69	AA	AA	AB	AB	AA	AB	AB	AA	AA	AA	AA	AA	AB	AB	AB	AA	AA	AB	AA	AB	AA	AB	AA	AA	AA	AA	AB	AA	AA	AB	AA	AB	AB	AA	AB	AB	AB	AB	AA	AB	AA	AA	AA	AA	AB	AA	AB
Chr6_136918651_T	Chr6	136.92	AB	AB	AA	AA	AA	AA	AB	AB	AA	AB	AB	AA	AA	AA	AB	AB	AA	AA	AB	AB	AB	AA	AA	AA	AB	AB	AB	AB	AA	AB	AA	AA	AB	AA	AA	AA	AA	AA	AB	AB	AB	AB	AB	AB	AA	AB	AA
Chr8_161719082_G	Chr8	161.72	AA	AA	AB	AA	AA	AB	AA	AB	AB	AB	AB	AB	AA	AB	AB	AA	AB	AA	AB	AB	AB	AA	AA	AB	AB	AB	AB	AB	AA	AB	AA	AB	AB	AB	AB	AA	AB	AB	AA	AB	AB	AB	AB	AB	AB	AB	AB
Chr10_4264907_G	Chr10	4.26	AB	AB	AA	AA	AA	AA	AA	AB	AA	AB	AB	AB	AB	AB	AA	AA	AB	AB	AA	AA	AA	AB	AA	AA	AB	AA	AB	AA	AA	AB	AB	AB	AB	AB	AB	AB	AA	AA	AA	AA	AA	AB	AA	AA	AA	AB	AA
Chr10_145398145_A	Chr10	145.4	AB	AB	AA	AB	AA	AB	AB	AB	AA	AB	AB	AA	AB	AA	AB	AA	AB	AA	AA	AB	AA	AA	AB	AB	AA	AB	AA	AA	AB	AA	AA	AA	AA	AB	AA	AA	AB	AA	AA	AA	AB	AA	AB	AA	AB	AB	AA
Chr1_31355194_G	Chr1	31.36	AA	AB	AB	AA	AA	AB	AA	AA	AB	AB	AB	AA	AA	AB	AB	AA	AB	AA	AB	AB	AA	AA	AB	AA	AA	AB	AB	AB	AA	AB	AA	AB	AA	AA	AB	AB	AA	AB	AB	AB	AA	BB	AA	AA	AA	AA	AA
Chr3_112398245_A	Chr3	112.4	BB	AB	AB	AB	AB	AB	AA	AB	AB	AB	AB	AB	AB	AB	AA	AA	AA	AB	AA	AA	AA	AB	AA	AB	AA	AA	AB	AA	AB	AB	AA	AA	AB	AB	AB	AA	AA	AA	AA	AA	AB	AA	AB	AA	AA	AB	AB
Chr8_135481150_G	Chr8	135.48	AA	AB	AB	AA	AA	AB	AB	AB	AB	AB	BB	AA	AA	AA	AB	AA	AA	AA	AB	AB	AA	AA	AA	AB	AB	AB	AA	AB	AA	AA	AA	AB	AB	AB	AB	AA	AB	AB	AA	AB	AB	AB	AB	AA	AB	AB	AB
Chr10_1563741_C	Chr10	1.56	AB	AB	AA	AA	AA	AA	AA	AB	AA	AB	AB	AA	AB	AB	AB	AA	AB	AB	AA	AA	AA	AB	AA	AB	AB	AA	AB	AA	AA	AB	AA	AB	AB	AB	AB	AB	AA	AA	AB	AA	AA	AA	AA	AA	AA	AB	AA
Chr10_80311654_T	Chr10	80.31	AB	AA	AA	AA	AA	AA	AA	AA	AA	AB	AB	AB	AB	AB	AB	AA	AA	AA	AA	AA	AA	AA	AB	AB	AA	AB	AB	AA	AB	AB	AB	AA	AB	BB	AB	AB	AA	AA	AA	AA	AA	AB	AA	AA	AB	AB	AA
Chr1_15304269_C	Chr1	15.3	AB	AB	AB	AB	AA	AB	AA	AA	AA	AB	AB	AA	AA	AB	AB	AA	AB	AA	AB	AB	AA	AA	AB	AA	AA	AB	AB	AB	AA	AB	AA	AB	AA	AA	AB	AB	AA	AB	AB	AA	AA	AB	AA	AA	AA	AA	AA
Chr1_25500941_A	Chr1	25.5	AB	AB	AB	AA	AA	AB	AA	AA	AB	AB	AB	AA	AA	AB	AB	AA	AB	AB	AB	AB	AA	AA	AB	AA	AA	AB	AB	AB	AA	AB	AA	AB	AA	AA	AB	AB	AA	AB	AB	AA	AA	AB	AA	AA	AA	AA	AA
Chr1_26874595_C	Chr1	26.87	AB	AB	AB	AA	AA	AB	AA	AA	AB	AB	AB	AA	AA	AB	AB	AA	AB	AA	AB	AB	AA	AA	AB	AA	AA	AB	AB	AB	AA	AB	AA	AB	AA	AA	AB	AB	AB	AB	AB	AB	AA	AB	AA	AA	AA	AA	AA
Chr1_38082905_G	Chr1	38.08	AB	AB	AB	AA	AA	AA	AA	AA	AB	AB	AB	AA	AA	AB	AB	AA	AB	AA	AB	AB	AA	AA	AB	AA	AA	AB	AB	AB	AA	AA	AA	AB	AA	AA	AB	AB	AA	AA	AA	AB	AA	AB	AA	AA	AA	AA	AA
Chr1_39419566_G	Chr1	39.42	AB	AB	AB	AA	AA	AB	AA	AA	AB	AB	AB	AA	AA	AB	AB	AA	AB	AA	AB	AB	AA	AA	AB	AA	AA	AB	AB	AB	AA	AB	AA	AB	AA	AB	AB	AB	AA	AA	AB	AB	AA	AB	AB	AA	AA	AA	AA
Chr1_42455437_C	Chr1	42.46	AB	AB	AB	AA	AA	AB	AA	AA	AB	AB	AB	AA	AA	AB	AB	AA	AB	AA	AB	AB	AA	AA	AB	AA	AA	AB	AB	AB	AA	AB	AA	AB	AA	AB	AB	AB	AA	AA	AB	AB	AA	AB	AA	AA	AA	AA	AA
Chr1_118875839_C	Chr1	118.88	AB	AB	AB	AA	AA	AA	AB	AA	AB	AA	AB	AA	AA	AA	AB	AA	AB	AA	AB	AB	AA	AB	AB	AA	AA	AB	AB	AA	AA	AB	AA	AA	AA	AA	AB	AB	AB	AA	AB	AB	AA	AB	AA	AA	AB	AA	AA
Chr1_143283608_T	Chr1	143.28	AB	AB	AB	AA	AA	AA	AB	AA	AB	AA	AB	AA	AA	AA	AB	AA	AB	AA	AB	AB	AA	AB	AB	AA	AA	AB	AB	AA	AA	AB	AA	AA	AA	AA	AB	AB	AB	AA	AB	AB	AA	AB	AA	AA	AB	AA	AA
Chr1_149613887_A	Chr1	149.61	AB	AB	AB	AA	AA	AA	AB	AA	AB	AA	AB	AA	AA	AA	AB	AA	AB	AA	AB	AB	AA	AB	AB	AA	AA	AB	AB	AA	AA	AB	AA	AA	AA	AA	AB	AB	AB	AA	AB	AB	AA	AB	AA	AA	AB	AA	AA
Chr1_198610603_G	Chr1	198.61	AB	AA	AB	AB	AB	AA	AB	AB	AB	AA	AB	AA	AA	AA	AB	AA	AB	AA	AA	AB	AA	AB	AB	AB	AA	AB	AB	AA	AA	AB	AA	AA	AA	AA	AB	AB	AB	AA	AB	AB	AA	AB	AA	AA	AB	AA	AA
Chr1_258369063_A	Chr1	258.37	AA	AA	AA	AB	AB	AA	AB	AA	AA	AB	AB	AA	AB	AA	AB	AB	AA	AA	AA	AB	AA	AA	AA	AA	AB	AA	AA	AB	AA	AB	AB	AA	AA	AB	AB	AB	AB	AB	AB	AB	AA	AA	AA	AA	AB	AB	AA
Chr1_283086643_C	Chr1	283.09	AB	AA	AA	AB	AB	AA	AB	AA	AA	AB	AA	AA	AA	AA	AB	AB	AA	AA	AA	AB	AA	AA	AA	AA	AB	AA	AA	AB	AA	AB	AB	AA	AA	AB	AB	AB	AA	AB	AB	AA	AA	AB	AA	AA	AA	AB	AA
Chr1_283649322_G	Chr1	283.65	AB	AA	AA	AB	AB	AA	AB	AA	AA	AB	AA	AA	AA	AA	AB	AB	AA	AA	AA	AB	AA	AA	AA	AA	AB	AA	AA	AB	AA	AB	AB	AA	AA	AB	AB	AB	AA	AB	AB	AA	AA	AB	AA	AA	AA	AB	AA
Chr2_193814256_C	Chr2	193.81	AA	AB	AA	AB	AA	AB	AB	AA	AA	AB	AB	AA	AB	AB	AA	AB	AB	AB	AA	AB	AA	AA	AA	AB	AB	AB	AB	AB	AA	AB	AB	AA	AA	AA	AB	AA	AB	AB	AA	AB	AA	AA	AB	AB	AB	AA	AB
Chr2_205432235_G	Chr2	205.43	AA	AB	AA	AB	AA	AB	AB	AA	AA	AB	AB	AA	AB	AB	AA	AB	AB	AB	AA	AB	AA	AA	AA	AB	AB	AA	AB	AB	AA	AA	AB	AA	AA	AA	AA	AA	AB	AB	AA	AB	AA	AA	AB	AB	AB	AA	AA
Chr2_244249784_C	Chr2	244.25	AA	AB	AA	AB	AB	AB	AB	AA	AA	AA	AB	AA	AA	AB	AA	AB	AB	AA	AB	AB	AA	AB	AA	AA	AB	AA	AA	AB	AA	AA	AB	AA	AB	AA	AB	AA	AA	AB	AB	AB	AB	AA	AA	AB	AA	AA	AA
Chr3_37109994_A	Chr3	37.11	AB	AB	AB	AB	AB	AB	AA	AB	AB	AB	AB	AB	AB	AB	AA	AA	AA	AB	AA	AA	AA	AB	AA	AB	AA	AA	AB	AA	AB	AB	AA	AA	AB	AB	AB	AA	AA	AA	AA	AA	AB	AA	AB	AA	AA	AB	AB
Chr3_42676575_C	Chr3	42.68	AB	AB	AB	AB	AB	AB	AA	AB	AB	AB	AB	AB	AB	AB	AA	AA	AA	AB	AA	AA	AA	AB	AA	AB	AA	AA	AB	AA	AB	AB	AA	AA	AB	AB	AB	AA	AA	AA	AA	AA	AB	AA	AB	AA	AA	AB	AB
Chr3_135602081_T	Chr3	135.6	AB	AB	AB	AB	AB	AB	AB	AB	AB	AB	AB	AB	AB	AB	AA	AA	AA	AB	AA	AA	AA	AB	AA	AB	AB	AA	AB	AA	AB	AB	AA	AA	AB	AB	AB	AA	AA	AA	AA	AA	AA	AA	AA	AA	AA	AB	AB
Chr3_137017947_A	Chr3	137.02	AB	AB	AB	AB	AB	AB	AB	AB	AB	AB	AB	AB	AB	AB	AA	AA	AA	AB	AA	AA	AA	AB	AA	AB	AB	AA	AB	AA	AB	AB	AA	AA	AB	AB	AB	AA	AA	AA	AA	AA	AA	AA	AA	AA	AA	AB	AB
Chr3_139083866_T	Chr3	139.08	AB	AB	AB	AB	AB	AB	AB	AB	AB	AB	AB	AB	AB	AB	AA	AA	AA	AB	AA	AA	AA	AB	AA	AB	AB	AA	AB	AA	AB	AB	AA	AA	AB	AB	AB	AA	AA	AA	AA	AA	AA	AA	AA	AA	AA	AB	AB
Chr3_168081486_C	Chr3	168.08	AB	AB	AB	AB	AB	AB	AB	AB	AB	AB	AB	AB	AB	AB	AA	AA	AA	AB	AA	AA	AA	AB	AA	AB	AB	AA	AB	AB	AB	AB	AB	AA	AB	AB	AB	AA	AA	AA	AA	AA	AA	AA	AA	AA	AA	AB	AB
Chr3_171641834_G	Chr3	171.64	AB	AB	AB	AB	AB	AB	AB	AB	AB	AB	AB	AB	AB	AB	AA	AA	AA	AB	AB	AA	AA	AB	AA	AB	AB	AA	AB	AB	AA	AA	AB	AA	AB	AB	AB	AA	AA	AA	AA	AA	AA	AA	AA	AA	AA	AA	AB
Chr3_219835171_A	Chr3	219.84	AA	AB	AB	AB	AA	AB	AA	AA	AB	AB	AB	AA	AB	AB	AA	AA	AB	AB	AA	AA	AA	AA	AA	AB	AB	AB	AA	AB	AA	AA	AB	AB	AA	AB	AA	AB	AA	AB	AB	AA	AB	AB	AA	AA	AA	AB	AB
Chr3_223378146_G	Chr3	223.38	AA	AB	AB	AB	AA	AB	AA	AA	AB	AB	AB	AA	AB	AB	AA	AA	AB	AB	AA	AA	AA	AA	AA	AB	AB	AB	AA	AB	AA	AB	AB	AB	AA	AB	AA	AB	AB	AB	AB	AA	AB	AB	AA	AA	AA	AB	AB
Chr3_233091031_A	Chr3	233.09	AB	AB	AA	AB	AA	AB	AA	AA	AA	AB	AB	AB	AB	AB	AA	AA	AB	AB	AB	AB	AA	AA	AA	AB	AB	AB	AA	AB	AB	AB	AB	AB	AA	AB	AA	AB	AB	AB	AB	AA	AB	AB	AA	AA	AA	AB	AB
Chr4_1283982_A	Chr4	1.28	AA	AB	AB	AA	AA	AB	AA	AA	AA	AB	AA	AA	AA	AB	AA	AA	AA	AB	AA	AA	AB	AB	AB	AB	AA	AA	AB	AB	AA	AB	AA	AB	AB	AB	AA	AA	AA	AA	AA	AA	AA	AA	AA	AB	AA	AA	AA
Chr4_2421790_C	Chr4	2.42	AA	AB	AB	AA	AA	AB	AA	AA	AA	AB	AA	AA	AA	AB	AA	AA	AA	AB	AA	AA	AB	AB	AB	AA	AA	AA	AB	AB	AB	AB	AA	AB	AB	AB	AA	AA	AA	AA	AA	AA	AA	AA	AA	AB	AA	AA	AA
Chr4_11907419_T	Chr4	11.91	AA	AA	AB	AA	AB	AA	AB	AB	AB	AB	AA	AA	AA	AB	AA	AA	AA	AB	AA	AB	AB	AA	AB	AB	AA	AA	AB	AA	AA	AA	AA	AB	AB	AA	AA	AB	AA	AA	AA	AA	AA	AA	AA	AB	AB	AB	AA
Chr4_17899310_C	Chr4	17.9	AA	AA	AA	AA	AB	AA	AB	AB	AB	AB	AA	AA	AA	AB	AB	AB	AA	AB	AA	AB	AA	AA	AB	AB	AA	AA	AA	AA	AA	AA	AA	AB	AB	AA	AA	AB	AA	AA	AA	AB	AB	AA	AA	AB	AB	AB	AA
Chr4_52252779_T	Chr4	52.25	AA	AA	AA	AA	AB	AA	AB	AB	AB	AB	AA	AA	AA	AB	AB	AB	AA	AB	AA	AB	AB	AA	AB	AB	AA	AA	AA	AA	AA	AA	AB	AB	AA	AA	AA	AB	AA	AA	AB	AB	AB	AA	AA	AB	AB	AB	AB
Chr4_77877986_G	Chr4	77.88	AA	AA	AA	AA	AB	AA	AB	AB	AB	AB	AA	AA	AA	AB	AB	AB	AA	AB	AA	AB	AB	AA	AB	AB	AA	AA	AA	AA	AA	AA	AB	AB	AA	AA	AA	AB	AA	AA	AB	AB	AB	AA	AA	AB	AB	AB	AB
Chr4_79645505_C	Chr4	79.65	AA	AA	AA	AA	AB	AA	AB	AB	AB	AB	AA	AA	AA	AB	AB	AB	AA	AB	AA	AB	AB	AA	AB	AB	AA	AA	AA	AA	AA	AA	AB	AB	AA	AA	AA	AB	AA	AA	AB	AB	AB	AA	AA	AB	AB	AB	AB
Chr4_87066507_G	Chr4	87.07	AA	AA	AA	AA	AB	AA	AB	AB	AB	AB	AA	AA	AA	AB	AB	AB	AA	AB	AA	AB	AB	AA	AB	AB	AA	AA	AA	AA	AA	AA	AB	AB	AA	AA	AA	AB	AA	AA	AB	AB	AB	AA	AA	AB	AB	AB	AB
Chr4_143547535_C	Chr4	143.55	AA	AA	AA	AA	AB	AA	AB	AB	AB	AB	AA	AA	AA	AB	AB	AB	AA	AB	AA	AB	AB	AA	AB	AB	AA	AA	AA	AA	AA	AA	AB	AB	AA	AA	AA	AB	AA	AA	AB	AB	AB	AA	AA	AB	AB	AB	AB
Chr4_146616328_T	Chr4	146.62	AA	AA	AA	AA	AB	AA	AB	AB	AB	AB	AA	AA	AA	AB	AB	AB	AA	AB	AA	AB	AB	AB	AB	AB	AA	AA	AA	AA	AA	AA	AB	AB	AA	AA	AA	AB	AA	AA	AB	AB	AB	AA	AA	AB	AB	AB	AB
Chr4_218713681_A	Chr4	218.71	AA	AA	AA	AB	AB	AB	AA	AA	AB	AB	AA	AB	AB	AA	AA	AB	AA	AA	AA	AA	AB	AA	AA	AA	AA	AB	AA	AB	AB	AB	AA	AA	AB	AA	AA	AB	AB	AA	AB	AB	AB	AB	AB	AB	AB	AB	AB
Chr4_228495427_T	Chr4	228.5	AA	AA	AA	AB	AB	AB	AA	AA	AB	AB	AA	AB	AB	AA	AA	AB	AA	AA	AA	AA	AB	AA	AA	AA	AA	AB	AA	AB	AB	AB	AA	AA	AB	AA	AA	AB	AB	AA	AB	AB	AB	AB	AB	AB	AB	AB	AB
Chr4_243656759_C	Chr4	243.66	AB	AA	AA	AB	AB	AB	AA	AA	AB	AB	AA	AB	AB	AA	AA	AB	AA	AA	AB	AA	AB	AA	AA	AA	AA	AB	AA	AB	AB	AA	AA	AA	AB	AB	AA	AA	AA	AB	AA	AB	AB	AA	AA	AB	AA	AA	AB
Chr4_244760871_C	Chr4	244.76	AB	AA	AB	AB	AB	AB	AA	AA	AB	AB	AA	AB	AB	AA	AA	AB	AA	AA	AB	AB	AB	AA	AA	AA	AA	AB	AA	AB	AA	AA	AA	AA	AB	AB	AA	AA	AA	AB	AA	AB	AB	AA	AA	AA	AA	AA	AB
Chr4_245108657_G	Chr4	245.11	AB	AB	AB	AB	AB	AB	AA	AA	AB	AB	AA	AB	AB	AA	AA	AB	AA	AA	AB	AB	AB	AA	AA	AA	AA	AB	AA	AB	AA	AA	AA	AA	AB	AB	AA	AA	AA	AB	AA	AB	AB	AA	AA	AA	AA	AA	AB
Chr5_17459771_G	Chr5	17.46	AB	AB	AA	AB	AB	AA	AB	AA	AB	AB	AA	AB	AB	AB	AB	AA	AB	AB	AA	AB	AB	AB	AA	AB	AB	AA	AA	AA	AA	AB	AB	AB	AA	AB	AB	AA	AA	AA	AA	AA	AA	AB	AB	AA	AB	AB	AA
Chr5_19929986_T	Chr5	19.93	AB	AB	AA	AB	AB	AA	AB	AA	AB	AB	AA	AB	AB	AB	AB	AA	AB	AB	AA	AB	AA	AB	AB	AA	AB	AA	AA	AA	AA	AB	AB	AB	AA	AB	AB	AA	AA	AA	AA	AA	AA	AB	AB	AA	AB	AB	AA
Chr5_221372469_G	Chr5	221.37	AA	AB	AA	AB	AB	AB	AB	AA	AB	AB	AB	AB	AA	AA	AA	AB	AA	AB	AA	AB	AB	AB	AA	AB	AB	AA	AB	AA	AB	AA	AA	AB	AB	AA	AB	AB	AB	AA	AB	AA	AB	AA	AA	AB	AB	AA	AA
Chr6_7510342_G	Chr6	7.51	AA	AA	AB	AB	AA	AA	AB	AA	AB	AA	AA	AB	AA	AA	AB	AB	AA	AB	AA	AA	AA	AA	AA	AA	AA	AA	AB	AB	AA	AB	AA	AA	AB	AA	AB	AB	AA	AB	AB	AB	AA	AA	AA	AB	AB	AA	AA
Chr6_47637719_G	Chr6	47.64	AA	AA	AA	AB	AA	AA	AB	AB	AB	AA	AA	AB	AA	AA	AB	AB	AA	AA	AA	AA	AB	AA	AA	AB	AA	AA	AB	AB	AA	AB	AA	AA	AB	AA	AB	AB	AA	AB	AB	AB	AA	AA	AA	AB	AB	AA	AA
Chr6_58472906_C	Chr6	58.47	AA	AA	AA	AB	AA	AA	AB	AB	AB	AA	AA	AB	AA	AA	AB	AB	AA	AA	AA	AA	AB	AA	AA	AB	AA	AA	AB	AB	AA	AB	AA	AA	AB	AA	AB	AB	AA	AB	AB	AB	AA	AA	AA	AB	AB	AA	AA
Chr6_61861147_C	Chr6	61.86	AA	AA	AA	AB	AA	AA	AB	AB	AB	AA	AA	AB	AA	AA	AB	AB	AA	AA	AA	AA	AB	AA	AA	AB	AA	AA	AB	AB	AA	AB	AA	AA	AB	AA	AB	AB	AA	AA	AB	AB	AA	AA	AA	AB	AB	AA	AA
Chr6_83036864_A	Chr6	83.04	AA	AA	AA	AB	AA	AA	AB	AB	AB	AA	AA	AB	AA	AA	AB	AB	AA	AA	AA	AB	AB	AA	AA	AB	AA	AA	AB	AB	AA	AB	AA	AA	AB	AA	AB	AB	AA	AA	AB	AB	AB	AB	AA	AB	AB	AA	AA
Chr6_85720079_C	Chr6	85.72	AA	AA	AA	AB	AA	AA	AB	AB	AB	AA	AA	AB	AA	AA	AB	AB	AA	AA	AA	AB	AB	AA	AA	AB	AA	AA	AB	AB	AA	AB	AA	AA	AB	AA	AB	AB	AA	AA	AB	AB	AB	AB	AA	AB	AB	AA	AA
Chr6_99179606_T	Chr6	99.18	AA	AA	AA	AB	AA	AA	AA	AB	AB	AB	AB	AA	AA	AA	AB	AB	AA	AA	AA	AB	AB	AA	AA	AB	AA	AA	AB	AA	AA	AB	AA	AA	AB	AA	AB	AB	AA	AA	AB	AA	AB	AB	AB	AB	AB	AA	AA
Chr6_135412031_T	Chr6	135.41	AB	AB	AA	AA	AA	AA	AB	AB	AA	AB	AB	AA	AA	AA	AB	AB	AA	AA	AB	AB	AB	AA	AA	AA	AB	AB	AB	AB	AA	AB	AA	AA	AB	AA	AA	AA	AA	AA	AB	AB	AB	AB	AB	AB	AA	AB	AA
Chr6_139765256_G	Chr6	139.77	AA	AA	AA	AA	AB	AA	AB	AB	AB	AB	AA	AA	AA	AB	AB	AB	AA	AB	AA	AB	AB	AA	AB	AB	AA	AA	AA	AA	AA	AA	AA	AB	AA	AA	AA	AB	AA	AA	AB	AB	AB	AA	AA	AB	AB	AB	AB
Chr6_164168533_G	Chr6	164.17	AB	AB	AB	AA	AA	AA	AB	AA	AB	AB	AB	AA	AA	AB	AB	AB	AB	AA	AA	AA	AB	AA	AA	AA	AB	AB	AB	AB	AA	AA	AA	AA	AB	AA	AA	AB	AA	AA	AB	AB	AB	AB	AB	AB	AA	AB	AA
Chr7_1399278_G	Chr7	1.4	AA	AA	AA	AA	AB	AB	AA	AB	AA	AA	AB	AA	AB	AA	AA	AA	AA	AA	AA	AB	AB	AA	AB	AA	AA	AB	AB	AA	AB	AB	AB	AA	AA	AA	AB	AA	AA	AB	AB	AB	AB	AA	AB	AA	AA	AB	AB
Chr7_2117531_G	Chr7	2.12	AA	AA	AA	AA	AB	AB	AA	AB	AA	AA	AA	AA	AB	AA	AA	AA	AA	AA	AA	AB	AB	AA	AB	AA	AA	AB	AB	AA	AB	AB	AB	AA	AA	AA	AB	AA	AA	AB	AB	AB	AB	AA	AB	AA	AA	AB	AB
Chr7_2626825_A	Chr7	2.63	AA	AA	AA	AA	AB	AB	AA	AB	AA	AA	AA	AA	AB	AA	AA	AA	AA	AA	AA	AB	AB	AA	AB	AA	AA	AB	AB	AA	AB	AB	AA	AA	AA	AA	AB	AA	AA	AB	AB	AB	AB	AA	AB	AA	AA	AB	AA
Chr7_22564728_C	Chr7	22.56	AA	AA	AA	AA	AB	AB	AB	AB	AA	AA	AA	AB	AA	AB	AA	AA	AA	AB	AB	AB	AA	AA	AB	AB	AB	AA	AA	AB	AA	AB	AA	AA	AB	AA	AB	AB	AB	AB	AB	AB	AA	AB	AB	AB	AA	AB	AA
Chr7_88541492_T	Chr7	88.54	AA	AA	AA	AA	AB	AB	AB	AA	AA	AA	AA	AB	AA	AB	AA	AB	AB	AB	AB	AB	AA	AA	AB	AB	AB	AA	AA	AB	AA	AB	AA	AA	AB	AA	AB	AB	AB	AB	AB	AB	AA	AB	AA	AB	AA	AB	AA
Chr7_111242749_A	Chr7	111.24	AA	AA	AA	AA	AB	AB	AB	AA	AA	AA	AA	AB	AA	AB	AA	AB	AB	AB	AB	AB	AA	AA	AB	AB	AB	AA	AA	AB	AA	AB	AA	AA	AB	AA	AB	AB	AB	AB	AB	AB	AA	AB	AA	AB	AA	AB	AA
Chr7_124350864_A	Chr7	124.35	AA	AA	AA	AA	AB	AB	AB	AA	AA	AA	AA	AB	AA	AB	AA	AB	AB	AB	AB	AB	AA	AA	AB	AB	AB	AB	AA	AB	AA	AB	AA	AA	AA	AA	AB	AA	AA	AB	AB	AB	AA	AB	AA	AB	AA	AB	AA
Chr7_135685530_C	Chr7	135.69	AA	AA	AA	AA	AB	AB	AB	AA	AA	AA	AA	AB	AA	AB	AA	AB	AB	AB	AB	AB	AA	AA	AB	AB	AB	AB	AA	AB	AA	AB	AA	AA	AA	AA	AB	AA	AA	AB	AB	AB	AA	AB	AA	AB	AA	AB	AA
Chr8_15538329_A	Chr8	15.54	AA	AB	AB	AA	AA	AA	AA	AB	AA	AB	AA	AA	AA	AB	AA	AA	AB	AA	AB	AB	AB	AA	AB	AB	AB	AB	AA	AB	AA	AA	AA	AB	AB	AA	AB	AA	AB	AA	AB	AB	AA	AB	AA	AA	AB	AA	AB
Chr8_21651643_T	Chr8	21.65	AA	AB	AB	AA	AB	AB	AA	AB	AB	AB	AB	AA	AA	AB	AB	AA	AB	AA	AB	AB	AB	AA	AB	AB	AB	AA	AA	AA	AA	AA	AB	AB	AB	AA	AB	AA	AA	AB	AA	AB	AA	AB	AA	AA	AB	AA	AB
Chr8_82666483_T	Chr8	82.67	AA	AB	AB	AA	AB	AB	AA	AB	AB	AB	AB	AA	AA	AB	AB	AA	AB	AA	AB	AB	AB	AA	AB	AB	AB	AA	AA	AB	AA	AA	AB	AB	AB	AA	AB	AA	AB	AB	AA	AB	AB	AB	AB	AA	AB	AB	AB
Chr8_154462537_G	Chr8	154.46	AA	AB	AB	AA	AA	AB	AA	AB	AB	AB	AB	AA	AA	AB	AB	AA	AA	AA	AB	AB	AB	AA	AA	AB	AB	AB	AB	AB	AA	AB	AA	AB	AB	AB	AB	AA	AB	AB	AB	AB	AB	AB	AB	AA	AB	AB	AB
Chr8_154900568_T	Chr8	154.9	AA	AB	AB	AA	AA	AB	AA	AB	AB	AB	AB	AA	AA	AB	AB	AA	AA	AA	AB	AB	AB	AA	AA	AB	AB	AB	AB	AB	AA	AB	AA	AB	AB	AB	AB	AA	AB	AB	AA	AB	AB	AB	AB	AA	AB	AB	AB
Chr8_158634676_A	Chr8	158.63	AA	AB	AB	AA	AA	AB	AA	AB	AB	AB	AB	AA	AA	AB	AB	AA	AA	AA	AB	AB	AB	AA	AA	AB	AB	AB	AB	AB	AA	AB	AA	AB	AB	AB	AB	AA	AB	AB	AA	AB	AB	AB	AB	AA	AB	AB	AB
Chr8_160628859_C	Chr8	160.63	AA	AA	AB	AA	AA	AB	AA	AB	AB	AB	AB	AB	AA	AB	AB	AA	AB	AA	AB	AB	AB	AA	AA	AB	AB	AB	AB	AB	AA	AB	AA	AB	AB	AB	AB	AA	AB	AB	AA	AB	AB	AB	AB	AA	AB	AB	AB
Chr9_85606562_A	Chr9	85.61	AA	AB	AB	AA	AB	AB	AA	AB	AB	AB	AB	AA	AA	AB	AB	AA	AB	AA	AB	AB	AB	AA	AB	AB	AB	AA	AA	AB	AA	AA	AB	AB	AB	AA	AB	AA	AB	AB	AA	AB	AB	AA	AB	AA	AB	AA	AB
Chr10_5430262_G	Chr10	5.43	AB	AB	AA	AA	AA	AA	AA	AB	AB	AB	AB	AB	AB	AB	AA	AA	AB	AB	AA	AA	AA	AB	AA	AB	AB	AA	AB	AA	AA	AB	AB	AB	AB	AB	AB	AB	AA	AA	AA	AA	AA	AB	AA	AA	AA	AB	AA
Chr10_68747097_A	Chr10	68.75	AB	AA	AA	AA	AA	AA	AA	AB	AA	AB	AB	AB	AB	AB	AA	AA	AA	AA	AA	AA	AA	AA	AA	AB	AA	AB	AB	AA	AB	AB	AB	AA	AB	AB	AB	AB	AA	AA	AA	AA	AB	AB	AA	AA	AB	AB	AA
Chr10_144217537_A	Chr10	144.22	AB	AB	AA	AB	AA	AB	AB	AB	AA	AB	AB	AA	AB	AA	AB	AA	AB	AA	AA	AB	AA	AA	AB	AB	AA	AB	AA	AA	AB	AA	AA	AA	AA	AB	AA	AA	AB	AA	AA	AA	AA	AB	AB	AA	AB	AB	AA
Chr10_145139842_A	Chr10	145.14	AB	AB	AA	AB	AA	AB	AB	AB	AA	AB	AB	AA	AB	AA	AB	AA	AB	AA	AA	AB	AA	AA	AB	AB	AA	AB	AA	AA	AB	AA	AA	AA	AA	AB	AA	AA	AB	AA	AA	AA	AA	AB	AB	AA	AB	AB	AA
Chr10_145677656_G	Chr10	145.68	AB	AB	AA	AB	AA	AB	AB	AB	AA	AB	AB	AA	AB	AA	AB	AA	AB	AA	AA	AB	AA	AA	AB	AB	AA	AB	AA	AA	AB	AA	AA	AA	AA	AB	AA	AA	AB	AA	AA	AA	AB	AB	AB	AA	AB	AB	AA
Chr10_148627810_C	Chr10	148.63	AB	AB	AA	AB	AA	AB	AB	AB	AA	AB	AB	AA	AB	AA	AB	AB	AB	AB	AA	AB	AA	AA	AB	AA	AB	AA	AA	AB	AB	AA	AA	AA	AA	AB	AA	AA	AB	AA	AB	AA	AB	AA	AB	AA	AA	AB	AA
Chr4_238179669_C	Chr4	238.18	AA	AA	AA	AB	BB	AB	AA	AA	AB	AB	AA	AB	AB	AA	AA	AB	AA	AA	AA	AA	AB	AA	AA	AA	AA	AB	AA	AB	AB	AB	AA	AA	AB	AB	AA	AA	AA	AA	AA	AB	AB	AA	AB	AB	AA	AB	AB
Chr4_17991003_A	Chr4	17.99	AA	AA	AA	AA	AB	AA	AB	AB	AB	AB	AA	AA	AA	AB	AB	AB	AA	AB	AA	AB	AB	AA	AB	AB	AA	AA	AA	AA	AA	AA	AA	AB	AB	AA	AA	AB	AA	AA	AA	AB	AB	AA	AA	AB	AB	BB	AA
Chr6_148094516_A	Chr6	148.09	AB	AB	AA	AA	AA	AA	AB	AB	AA	AB	AB	AA	AA	AA	AB	AB	AA	AA	AB	AB	AB	AA	AA	AA	AB	AB	AB	AB	AA	AB	AA	AA	AB	AA	AA	AA	AA	AA	AA	AB	AB	AB	AB	AB	AA	AB	AA
Chr10_5605598_T	Chr10	5.61	AB	AB	AB	AA	AA	AA	AA	AB	AA	AB	AB	AB	AB	AB	AA	AA	AB	AB	AA	AA	AB	AB	AA	AB	AB	AA	AB	AA	AA	AB	AB	AB	AB	AB	AB	AB	AA	AA	AA	AA	AA	AB	AA	AA	AA	AB	AA
Chr6_169372717_A	Chr6	169.37	BB	AB	AB	AA	AA	AA	AA	AA	AB	AA	AB	AB	AA	AA	AB	AB	AB	AA	AA	AA	AB	AA	AA	AA	AB	AA	AA	AB	AA	AA	AB	AB	AB	AA	AA	AB	AA	AB	AB	AB	AB	AA	AA	AA	AB	AB	AB
Chr10_142359246_G	Chr10	142.36	AB	AB	AA	AA	AA	AB	AB	AB	AA	AB	AB	AA	AB	AA	AB	AA	AB	AA	AA	AB	AA	AA	AB	AB	AA	AB	AA	AA	BB	AA	AA	AA	AA	AB	AA	AA	AB	AA	AA	AA	AA	AB	AA	AA	AB	AB	AA
Chr6_136207036_T	Chr6	136.21	AB	AB	AA	AA	AA	AA	AB	AB	AA	AB	AB	AA	AA	AA	AB	AB	AA	AA	AB	AB	AB	AA	AA	AA	BB	AB	AB	BB	AA	AB	AA	AA	AB	AA	AA	AA	AA	AA	AB	BB	AB	AB	AB	AB	AA	AB	AA
Chr4_238377417_C	Chr4	238.38	AA	AA	AA	AB	BB	AB	AA	AA	AB	AB	AA	AB	AB	AA	AA	AB	AA	AA	AA	AA	AB	AA	AA	AA	AA	AB	AA	AB	AB	AB	AA	AA	AB	AB	AA	AA	AA	AA	AA	AB	AB	AA	AB	AB	AA	AB	AB
Chr10_26197222_G	Chr10	26.2	AB	AA	AA	AA	AA	AA	AA	AB	AA	AB	AB	AB	AB	AB	AA	AA	AA	AA	AA	AA	AA	AA	AA	AB	AA	BB	AB	AA	AB	AB	AB	AA	BB	AB	AB	AB	AA	AA	AA	AA	AA	AB	AA	AA	AA	AB	AA
Chr3_232915881_G	Chr3	232.92	AA	AA	AB	AA	AB	AA	AA	AA	AB	AA	AB	AA	AB	AB	AB	AA	AA	AB	AA	AA	AB	BB	AA	AB	AB	AA	AA	AA	AA	AB	AB	AB	AA	AB	AA	AB	AB	AA	AB	AB	AB	AA	AA	BB	AA	AA	AB
Chr8_159828604_C	Chr8	159.83	AA	AB	AB	AA	AA	AB	AA	AB	AB	AB	AB	AA	AA	AB	AB	AA	AA	AA	AB	AB	AB	AA	AA	AB	BB	AB	AB	AB	AA	AB	AB	AB	AB	AB	AB	AA	AB	AB	AA	BB	AB	AB	AB	AA	AB	AB	AB
Chr1_15304048_C	Chr1	15.3	AB	AB	AB	AB	AA	AB	AA	AA	AA	AB	AB	AA	AA	AB	AB	AA	AB	AA	AB	AB	AA	AA	AB	AA	AA	AB	AB	AB	AA	AB	AA	AB	AA	AA	AB	AB	AA	AB	AB	AA	AA	AB	AA	AA	AA	AA	AA
Chr1_114878702_C	Chr1	114.88	AA	AB	AB	AA	AA	AA	AB	AA	AB	AA	AB	AA	AA	AA	AB	AA	AB	AA	AB	AB	AA	AB	AB	AA	AB	AB	AB	AA	AA	AB	AA	AA	AA	AA	AB	AB	AB	AA	AA	AB	AA	AB	AA	AA	AB	AA	AA
Chr3_58883435_T	Chr3	58.88	AB	AB	AB	AB	AB	AB	AA	AB	AB	AB	AB	AB	AB	AB	AA	AA	AA	AB	AA	AA	AA	AB	AA	AB	AA	AA	AB	AA	AB	AB	AA	AA	AB	AB	AB	AA	AA	AA	AA	AA	AB	AB	AB	AA	AA	AB	AB
Chr3_106920687_T	Chr3	106.92	AB	AB	AB	BB	AB	AB	AA	AB	AB	AB	AB	AB	AB	AB	AA	AA	AA	AB	AA	AA	AA	AB	AA	AB	AA	AA	AB	AA	AB	AB	AA	AA	AB	AB	AB	AA	AA	AA	AA	AA	AB	AA	AB	AA	AA	AB	AB
Chr3_169437737_A	Chr3	169.44	AB	AB	AB	AB	AB	AB	AB	AB	AB	AB	BB	AB	AB	AB	AA	AA	AA	AB	AA	AA	AA	AB	AA	AB	AB	AA	AB	AB	AB	AA	AB	AA	AB	AB	AB	AA	AA	AA	AA	AA	AA	AA	AA	AA	AA	AA	AB
Chr3_181552090_C	Chr3	181.55	BB	AB	AB	AB	AB	AB	AB	AB	AB	AB	AB	AA	AB	AB	AA	AA	AA	AB	AB	AA	AA	AB	AA	AB	AB	AA	AA	AB	AA	AA	AB	AA	AB	AB	AB	AB	AA	AA	AA	AA	AA	AA	AA	AA	AA	AA	AB
Chr4_202736155_G	Chr4	202.74	AA	AA	AA	AB	AB	AB	AA	AA	AB	AB	AA	AB	AB	AA	AA	AB	AA	AA	AA	AB	AB	AA	AA	AA	AA	AB	AA	AB	AB	AB	AA	AA	AB	AA	AA	AB	AA	AA	AB	AB	AB	AB	AB	AB	AB	AB	AB
Chr5_19731363_A	Chr5	19.73	AB	AB	AA	AB	AB	AA	AB	AA	AB	AB	AA	AB	AB	AB	AB	AA	AB	AB	AA	AB	AA	AB	AB	AA	AB	AA	AA	AA	AA	AB	AB	AB	AA	AB	AB	AA	AA	AA	AA	AA	AA	AB	AB	AA	AB	AB	AA
Chr6_31629335_A	Chr6	31.63	AA	AA	AA	AB	AA	AA	AB	AB	AB	AA	AA	AB	AA	AA	AB	AB	AA	AB	AA	AA	AB	AA	AA	AA	AA	AA	AB	AB	AA	AB	AA	AA	AB	AA	AB	AB	AA	AB	AB	AB	AA	AA	AA	AB	AB	AA	AA
Chr6_141999535_C	Chr6	142	AB	AB	AA	AA	AA	AA	AB	AB	AB	AB	AB	AA	AA	AA	AB	AB	AA	AA	AB	AB	AB	AA	AA	AA	BB	AB	AB	AB	AA	AB	AA	AA	AB	AA	AA	AA	AA	AA	AB	AB	AB	AB	AB	AB	AA	AB	AA
Chr8_8734874_T	Chr8	8.73	AA	AB	AB	AA	AA	AA	AA	AB	AA	AB	AA	AA	AA	AB	AA	AA	AB	AA	AB	AB	AB	AA	AB	AB	AA	AB	AA	AB	AA	AA	AA	AB	AB	AA	AB	AA	AB	AA	AB	AB	AA	AB	AA	AA	AB	AA	AB
Chr4_59679748_A	Chr4	59.68	AA	AA	AA	AA	AB	AA	BB	AB	AB	AB	AA	AA	AA	AB	AB	AB	AA	AB	AA	AB	AB	AA	AB	AB	AA	AA	AA	AA	AA	AA	AB	AB	AA	AA	AA	AB	AA	AA	AB	AB	AB	AA	AA	AB	AB	AB	AB
Chr7_8603090_C	Chr7	8.6	AA	AA	AA	AA	AA	AB	AB	AB	AA	AA	AA	AB	AB	AB	AA	AA	AA	AB	AB	AB	AB	AA	AB	AB	AA	BB	AA	AA	AA	AB	AA	AA	AB	AA	AB	AB	AB	BB	AB	AB	AB	AB	AB	AA	AA	BB	AA
Chr8_41198813_A	Chr8	41.2	AB	AB	AB	AA	AA	AA	AB	AA	AB	AA	AB	AA	AA	AB	AB	AB	AB	AA	AA	AA	AB	AA	AA	AA	AB	AB	AA	AB	AA	AA	AB	AB	AB	AA	AA	AB	AA	AA	AB	AB	AB	AB	AB	AA	AB	AB	AB
Chr10_139607470_T	Chr10	139.61	AB	AB	AA	AA	AA	AB	AB	AB	AA	AB	AB	AA	AB	AA	AB	AA	AA	AA	AA	AB	AA	AA	AA	AB	AA	AB	AA	AA	BB	AB	AA	AA	AA	AB	AA	AA	AB	AA	AA	AA	AA	AB	AA	AA	AB	AB	AA
Chr10_84200165_G	Chr10	84.2	AB	AA	AA	AA	AA	AA	AA	AA	AA	AB	AB	BB	BB	AB	AB	AA	AA	AA	AA	AA	AA	AA	AA	AB	AA	AB	AB	AA	AB	AB	AB	AB	AB	AB	AB	AB	AA	AA	AA	AA	AA	AB	AA	AA	BB	AB	AA
Chr3_128051778_C	Chr3	128.05	AB	AB	AB	AB	AB	AB	AB	AB	AB	AB	AB	AB	AB	AB	AA	AA	AA	AB	AA	AA	AA	AB	AA	AB	AB	AA	AB	AA	AB	AB	AA	AA	AB	AB	AB	AA	AA	AA	AA	AA	AA	AA	AB	AA	AA	AB	AB
Chr4_230957549_C	Chr4	230.96	AA	AA	AA	AA	AB	AB	AA	AA	AB	AB	AA	AB	AB	AA	AA	AB	AA	AA	AA	AA	BB	AA	AA	AA	AA	AB	AA	AB	AB	AB	AA	AA	AB	AA	AA	AB	AA	AA	AA	AB	AB	AB	AB	AB	AB	BB	AB
Chr2_10319958_C	Chr2	10.32	AB	AB	AA	AB	AA	AB	AB	AB	AA	AB	AB	AA	AB	AA	AB	AA	AB	AA	AA	AB	AA	AA	AB	AB	AA	AB	AA	AA	AB	AA	AA	AA	AA	AB	AA	AA	AB	AA	AA	AA	AA	AB	AA	AA	AB	AB	AA
Chr5_174792315_C	Chr5	174.79	AA	AB	AA	AA	AB	AA	AB	AA	AB	AB	AB	AB	AB	AA	AB	AB	AA	AB	AA	AB	AA	AA	BB	AA	AB	AB	AA	AA	AB	AB	AB	AA	AA	AA	AA	AA	AA	AA	AA	AA	AB	AB	AB	AA	AB	AB	AA
Chr1_9351472_C	Chr1	9.35	AB	AB	AB	AB	AA	AB	AA	AA	AA	AB	AB	AB	AA	AB	AB	AA	AB	AA	AB	AB	AA	AA	AB	AA	AA	AB	AB	AB	AA	AB	AA	AB	AA	AA	AB	AB	AA	AB	AB	AA	AA	AB	AA	AA	AA	AA	AA
Chr1_27286963_A	Chr1	27.29	AB	AB	AB	AA	AA	AB	AA	AA	AB	AB	AB	AA	AA	AB	AB	AA	AB	AA	AB	AB	AA	AA	AB	AA	AA	AB	AB	AB	AA	AB	AA	AB	AA	AA	AB	AB	AA	AB	AB	AB	AA	AB	AA	AA	AA	AA	AA
Chr1_32435033_T	Chr1	32.44	AB	AB	AB	AA	AA	AB	AA	AA	AB	AB	AB	AA	AA	AB	AB	AB	AB	AA	AB	AB	AA	AA	AB	AA	AB	AB	AB	AB	AA	AB	AA	AB	AA	AA	AB	AB	AA	AB	AB	AB	AA	AB	AA	AA	AA	AA	AA
Chr1_32859113_G	Chr1	32.86	AB	AB	AB	AA	AA	AB	AA	AA	AB	AB	AB	AA	AA	AB	AB	AA	AB	AA	AB	AB	AA	AA	AB	AA	AA	AB	AB	AB	AA	AB	AA	AB	AA	AA	AB	AB	AA	AB	AB	AB	AA	AB	AA	AA	AA	AA	AA
Chr1_34976086_T	Chr1	34.98	AB	AB	AB	AA	AA	AB	AA	AA	AB	AB	AB	AA	AA	AB	AB	AA	AB	AA	AB	AB	AA	AA	AB	AB	AA	AB	AB	AB	AA	AB	AA	AB	AA	AA	AB	AB	AA	AA	AB	AB	AA	AB	AA	AA	AA	AA	AA
Chr1_40712017_G	Chr1	40.71	AB	AB	AB	AA	AA	AB	AA	AA	AB	AB	AB	AA	AA	AB	AB	AA	AB	AA	AB	AB	AA	AA	AB	AA	AA	AB	AB	AB	AA	AB	AA	AB	AA	AB	AB	AB	AA	AA	AB	AB	AB	AB	AA	AA	AA	AA	AA
Chr1_41831792_T	Chr1	41.83	AB	AB	AB	AA	AA	AB	AA	AA	AB	AB	AB	AA	AA	AB	AB	AA	AB	AA	AB	AB	AA	AA	AB	AA	AA	AB	AB	AB	AA	AB	AA	AB	AA	AB	AB	AB	AA	AA	AB	AB	AA	AB	AA	AA	AA	AA	AA
Chr1_43090210_G	Chr1	43.09	AB	AB	AB	AA	AA	AB	AA	AA	AB	AB	AB	AA	AA	AB	AB	AA	AB	AA	AB	AB	AA	AA	AB	AA	AA	AB	AB	AB	AA	AB	AA	AB	AA	AB	AB	AB	AB	AA	AB	AB	AA	AB	AA	AA	AA	AA	AA
Chr1_191639404_A	Chr1	191.64	AB	AA	AB	AB	AA	AA	AB	AB	AB	AA	AB	AA	AA	AA	AB	AA	AB	AA	AB	AB	AA	AB	AB	AA	AA	AB	AB	AA	AA	AB	AA	AA	AA	AA	AB	AB	AB	AA	AB	AB	AA	AB	AA	AA	AB	AB	AA
Chr1_245426475_T	Chr1	245.43	AA	AA	AA	AB	AA	AA	AB	AB	AB	AA	AA	AB	AA	AA	AB	AB	AA	AB	AA	AA	AB	AA	AA	AA	AA	AA	AB	AB	AA	AB	AA	AA	AB	AA	AB	AB	AA	AB	AB	AB	AA	AB	AA	AB	AB	AA	AA
Chr2_12757228_A	Chr2	12.76	AA	AA	AA	AB	AB	AA	AB	AA	AA	AB	AB	AB	AB	AB	AB	AA	AA	AB	AB	AB	AA	AB	AA	AA	AA	AB	AB	AB	AB	AA	AA	AA	AB	AB	AA	AA	AB	AA	AA	AA	AA	AB	AB	AB	AB	AB	AB
Chr2_192225273_A	Chr2	192.23	AA	AB	AA	AB	AA	AB	AB	AA	AA	AB	AB	AA	AB	AB	AA	AB	AA	AB	AA	AB	AB	AA	AA	AB	AB	AB	AB	AB	AA	AB	AB	AA	AA	AA	AB	AA	AB	AB	AA	AA	AA	AA	AB	AB	AB	AA	AB
Chr2_209132833_C	Chr2	209.13	AA	AB	AA	AB	AA	AB	AB	AA	AB	AB	AB	AA	AB	AB	AA	AB	AB	AB	AA	AB	AA	AB	AA	AB	AB	AA	AB	AB	AA	AB	AB	AA	AA	AA	AB	AA	AB	AB	AA	AB	AA	AA	AB	AB	AB	AA	AA
Chr2_209824718_C	Chr2	209.82	AA	AB	AA	AB	AA	AB	AB	AA	AB	AB	AB	AA	AB	AB	AA	AB	AB	AB	AA	AB	AA	AB	AA	AB	AB	AA	AB	AB	AA	AB	AB	AA	AA	AA	AB	AA	AB	AB	AA	AB	AA	AA	AB	AB	AB	AA	AA
Chr3_18868177_T	Chr3	18.87	AB	AB	AB	AB	AB	AB	AA	AB	AB	AA	AB	AB	AB	AB	AA	AA	AA	AB	AA	AB	AB	AB	AA	AB	AA	AA	AB	AA	AB	AB	AA	AB	AB	AB	AB	AA	AA	AA	AA	AA	AB	AA	AB	AB	AB	AB	AB
Chr3_31639387_A	Chr3	31.64	AB	AB	AB	AB	AB	AB	AA	AB	AB	AB	AB	AB	AB	AB	AA	AA	AA	AB	AA	AB	AB	AB	AA	AB	AA	AA	AB	AA	AB	AB	AA	AA	AB	AB	AB	AA	AA	AA	AA	AA	AB	AA	AB	AA	AA	AB	AB
Chr3_58483551_A	Chr3	58.48	AB	AB	AB	AB	AB	AB	AA	AB	AB	AB	AB	AB	AB	AB	AA	AA	AA	AB	AA	AA	AA	AB	AA	AB	AA	AA	AB	AA	AB	AB	AA	AA	AB	AB	AB	AA	AA	AA	AA	AA	AB	AA	AB	AA	AA	AB	AB
Chr3_60613422_G	Chr3	60.61	AB	AB	AB	AB	AB	AB	AA	AB	AB	AB	AB	AB	AB	AB	AA	AA	AA	AB	AA	AA	AA	AB	AA	AB	AA	AA	AB	AA	AB	AB	AA	AA	AB	AB	AB	AA	AA	AA	AA	AA	AB	AA	AB	AA	AA	AB	AB
Chr3_138825271_A	Chr3	138.83	AB	AB	AB	AB	AB	AB	AB	AB	AB	AB	AB	AB	AB	AB	AA	AA	AA	AB	AA	AA	AA	AB	AA	AB	AB	AA	AB	AA	AB	AB	AA	AA	AB	AB	AB	AB	AA	AA	AA	AA	AA	AA	AA	AA	AA	AB	AB
Chr3_170034307_G	Chr3	170.03	AB	AB	AB	AB	AB	AB	AB	AB	AB	AB	AB	AB	AB	AB	AA	AA	AA	AB	AA	AA	AA	AB	AA	AB	AB	AA	AB	AB	AB	AA	AB	AA	AB	AB	AB	AA	AA	AA	AA	AA	AA	AA	AA	AA	AA	AA	AB
Chr3_213166171_T	Chr3	213.17	AA	AB	AB	AB	AA	AB	AA	AA	AB	AB	AB	AA	AB	AB	AA	AA	AB	AB	AA	AA	AA	AA	AA	AB	AB	AA	AA	AB	AA	AA	AB	AB	AA	AB	AA	AB	AA	AB	AA	AA	AB	AA	AA	AA	AA	AA	AB
Chr3_234343330_G	Chr3	234.34	AB	AB	AA	AB	AA	AB	AA	AA	AA	AB	AB	AB	AB	AB	AA	AA	AB	AB	AB	AB	AA	AA	AA	AB	AA	AB	AA	AB	AB	AB	AB	AB	AA	AB	AA	AB	AB	AB	AB	AA	AB	AB	AA	AA	AA	AB	AB
Chr3_234416591_G	Chr3	234.42	AB	AB	AA	AB	AA	AB	AA	AA	AA	AB	AB	AB	AB	AB	AA	AA	AB	AB	AB	AB	AA	AA	AA	AB	AA	AB	AA	AB	AB	AB	AB	AB	AA	AB	AA	AB	AB	AB	AB	AA	AB	AB	AA	AA	AA	AB	AB
Chr4_123189172_G	Chr4	123.19	AA	AA	AA	AA	AB	AA	AB	AB	AB	AB	AA	AA	AA	AB	AB	AB	AA	AB	AA	AB	AB	AA	AB	AB	AA	AA	AA	AA	AA	AA	AB	AB	AA	AA	AA	AB	AA	AA	AB	AB	AB	AA	AA	AB	AB	AB	AB
Chr4_158021552_T	Chr4	158.02	AA	AA	AA	AA	AB	AA	AB	AA	AB	AB	AA	AA	AB	AA	AB	AB	AA	AB	AA	AB	AB	AA	AB	AB	AA	AA	AA	AA	AA	AA	AB	AB	AA	AA	AA	AB	AA	AA	AB	AB	AB	AA	AA	AB	AB	AB	AB
Chr4_202673581_C	Chr4	202.67	AA	AA	AA	AB	AB	AB	AA	AA	AB	AB	AA	AB	AB	AA	AA	AB	AA	AA	AA	AB	AB	AA	AA	AA	AA	AB	AA	AB	AB	AB	AA	AA	AB	AA	AA	AB	AA	AA	AB	AB	AB	AB	AB	AB	AB	AB	AB
Chr4_224946647_T	Chr4	224.95	AA	AA	AA	AB	AB	AB	AA	AA	AB	AB	AA	AB	AB	AA	AA	AB	AA	AA	AA	AA	AB	AB	AA	AA	AA	AB	AA	AB	AB	AB	AA	AB	AB	AA	AA	AB	AA	AA	AB	AB	AB	AB	AB	AB	AB	AB	AB
Chr4_227039919_G	Chr4	227.04	AA	AA	AA	AB	AB	AB	AA	AB	AB	AB	AA	AB	AB	AA	AA	AB	AA	AA	AA	AA	AB	AA	AA	AA	AA	AB	AA	AB	AB	AB	AA	AA	AB	AA	AA	AB	AA	AA	AB	AB	AB	AB	AB	AB	AB	AB	AB
Chr4_246370131_C	Chr4	246.37	AB	AB	AB	AB	AB	AB	AA	AA	AB	AB	AA	AB	AB	AA	AA	AB	AA	AA	AB	AB	AB	AA	AA	AA	AA	AB	AA	AB	AA	AA	AA	AA	AB	AB	AA	AA	AA	AB	AB	AB	AB	AA	AA	AA	AA	AA	AB
Chr5_1394158_G	Chr5	1.39	AA	AA	AB	AB	AA	AB	AB	AA	AA	AA	AA	AA	AB	AB	AB	AA	AA	AB	AA	AB	AA	AB	AA	AA	AA	AA	AB	AA	AA	AB	AA	AB	AB	AA	AB	AB	AB	AB	AA	AA	AA	AA	AA	AA	AB	AA	AB
Chr5_15277570_A	Chr5	15.28	AB	AB	AA	AB	AB	AA	AB	AA	AB	AB	AA	AB	AB	AB	AB	AA	AB	AB	AA	AB	AB	AB	AA	AA	AB	AA	AA	AA	AA	AB	AB	AB	AA	AB	AB	AA	AA	AA	AA	AA	AA	AB	AB	AA	AB	AB	AA
Chr5_173184763_G	Chr5	173.18	AA	AB	AA	AA	AB	AA	AB	AA	AB	AB	AB	AB	AB	AA	AB	AB	AA	AB	AA	AA	AA	AA	AB	AA	AB	AB	AA	AA	AB	AB	AB	AA	AA	AA	AA	AA	AA	AA	AA	AA	AB	AA	AB	AA	AB	AB	AA
Chr5_220204534_C	Chr5	220.2	AA	AB	AA	AB	AB	AB	AB	AA	AB	AB	AB	AB	AA	AA	AA	AB	AA	AB	AA	AB	AB	AB	AA	AB	AB	AA	AB	AA	AB	AA	AA	AB	AB	AA	AB	AB	AB	AA	AB	AA	AB	AA	AA	AB	AB	AA	AA
Chr5_220257610_A	Chr5	220.26	AA	AB	AA	AB	AB	AB	AB	AA	AB	AB	AB	AB	AA	AA	AA	AB	AA	AB	AA	AB	AB	AB	AA	AB	AB	AA	AB	AA	AB	AA	AA	AB	AB	AA	AB	AB	AB	AA	AB	AA	AB	AA	AA	AB	AB	AA	AA
Chr6_36692455_A	Chr6	36.69	AA	AA	AA	AB	AA	AA	AB	AB	AB	AA	AA	AB	AA	AA	AB	AB	AA	AB	AA	AB	AB	AA	AA	AB	AA	AA	AB	AB	AA	AB	AA	AA	AB	AA	AB	AB	AB	AB	AB	AB	AA	AA	AA	AB	AB	AA	AA
Chr6_42708427_T	Chr6	42.71	AA	AA	AA	AB	AA	AA	AB	AB	AB	AA	AA	AB	AA	AA	AB	AB	AA	AB	AA	AA	AB	AA	AA	AB	AA	AA	AB	AB	AA	AB	AA	AA	AB	AA	AB	AB	AA	AB	AB	AB	AA	AA	AA	AB	AB	AA	AA
Chr6_71925121_G	Chr6	71.93	AA	AA	AA	AB	AA	AA	AB	AB	AB	AA	AA	AB	AA	AA	AB	AB	AA	AA	AA	AB	AB	AA	AA	AB	AA	AA	AB	AB	AA	AB	AA	AA	AB	AA	AB	AB	AA	AA	AB	AB	AA	AB	AA	AB	AB	AA	AA
Chr6_75724621_T	Chr6	75.72	AA	AA	AA	AB	AA	AA	AB	AB	AB	AA	AA	AB	AA	AA	AB	AB	AA	AA	AA	AB	AB	AA	AA	AB	AA	AA	AB	AB	AA	AB	AA	AA	AB	AA	AB	AB	AA	AA	AB	AB	AA	AB	AA	AB	AB	AA	AA
Chr6_85062750_A	Chr6	85.06	AA	AA	AA	AB	AA	AA	AB	AB	AB	AA	AA	AB	AA	AA	AB	AB	AB	AA	AA	AB	AB	AA	AA	AB	AA	AA	AB	AB	AA	AB	AA	AA	AB	AA	AB	AB	AA	AA	AB	AB	AB	AB	AA	AB	AB	AA	AA
Chr6_95636845_A	Chr6	95.64	AA	AA	AA	AB	AA	AA	AB	AB	AB	AA	AB	AB	AA	AA	AB	AB	AA	AA	AA	AB	AB	AA	AA	AB	AA	AA	AB	AB	AA	AB	AA	AA	AB	AA	AB	AB	AA	AA	AB	AB	AB	AB	AA	AB	AB	AA	AA
Chr6_95638467_G	Chr6	95.64	AA	AA	AA	AB	AA	AA	AB	AB	AB	AA	AB	AB	AA	AA	AB	AB	AA	AA	AA	AB	AB	AA	AA	AB	AA	AA	AB	AB	AA	AB	AA	AA	AB	AA	AB	AB	AA	AA	AB	AB	AB	AB	AA	AB	AB	AA	AA
Chr6_99409697_A	Chr6	99.41	AA	AA	AA	AB	AA	AA	AA	AB	AB	AB	AB	AA	AA	AA	AB	AB	AA	AA	AA	AB	AB	AA	AA	AB	AA	AA	AB	AA	AA	AB	AA	AA	AB	AA	AB	AB	AA	AA	AB	AA	AB	AB	AB	AB	AB	AA	AA
Chr6_117126283_G	Chr6	117.13	AA	AB	AA	AB	AA	AA	AB	AB	AA	AB	AB	AA	AA	AA	AB	AB	AA	AA	AB	AB	AB	AA	AA	AB	AA	AB	AB	AB	AA	AB	AA	AA	AB	AA	AB	AB	AA	AA	AB	AB	AB	AB	AB	AB	AB	AA	AA
Chr6_126664384_T	Chr6	126.66	AA	AB	AA	AB	AA	AA	AB	AB	AA	AB	AB	AA	AA	AA	AB	AB	AA	AA	AB	AB	AB	AA	AA	AB	AA	AB	AB	AB	AA	AB	AA	AA	AB	AA	AB	AA	AA	AA	AB	AB	AB	AB	AB	AB	AA	AA	AA
Chr6_136160324_G	Chr6	136.16	AB	AB	AA	AA	AA	AA	AB	AB	AA	AB	AB	AA	AA	AA	AB	AB	AA	AA	AB	AB	AB	AA	AA	AB	AB	AB	AB	AB	AA	AB	AA	AA	AB	AA	AA	AA	AA	AA	AB	AB	AB	AB	AB	AB	AA	AB	AA
Chr6_136775072_C	Chr6	136.78	AB	AB	AA	AA	AA	AA	AB	AB	AA	AB	AB	AA	AA	AA	AB	AB	AA	AA	AB	AB	AB	AA	AA	AA	AB	AB	AB	AB	AA	AB	AA	AA	AB	AA	AA	AA	AA	AA	AB	AB	AB	AB	AB	AB	AA	AB	AA
Chr6_151393292_G	Chr6	151.39	AB	AB	AA	AA	AA	AA	AB	AB	AA	AB	AB	AA	AA	AA	AB	AB	AA	AA	AB	AB	AB	AA	AA	AA	AB	AB	AB	AB	AA	AA	AA	AA	AB	AA	AA	AA	AA	AA	AB	AB	AB	AB	AB	AB	AA	AB	AA
Chr6_151705107_A	Chr6	151.71	AB	AB	AA	AA	AA	AA	AB	AB	AA	AB	AB	AA	AA	AA	AB	AB	AA	AA	AB	AB	AB	AA	AA	AA	AB	AB	AB	AB	AA	AA	AA	AA	AB	AA	AA	AA	AA	AA	AB	AB	AB	AB	AB	AB	AA	AB	AA
Chr6_151829970_T	Chr6	151.83	AB	AB	AA	AA	AA	AA	AB	AB	AA	AB	AB	AA	AA	AA	AB	AB	AA	AA	AB	AB	AB	AA	AA	AA	AB	AB	AB	AB	AA	AA	AA	AA	AB	AA	AA	AA	AA	AA	AB	AB	AB	AB	AB	AB	AA	AB	AA
Chr6_153487297_T	Chr6	153.49	AB	AB	AA	AA	AA	AA	AB	AB	AA	AB	AB	AA	AA	AA	AB	AB	AA	AA	AB	AB	AB	AA	AA	AA	AB	AB	AB	AB	AA	AA	AA	AA	AB	AA	AA	AA	AA	AA	AB	AB	AB	AB	AB	AB	AA	AB	AA
Chr6_161639304_T	Chr6	161.64	AB	AB	AB	AA	AA	AA	AB	AB	AA	AB	AB	AA	AA	AA	AB	AA	AB	AA	AA	AA	AB	AA	AA	AA	AB	AB	AB	AB	AA	AA	AA	AA	AB	AA	AA	AA	AA	AA	AB	AB	AB	AB	AB	AB	AA	AA	AA
Chr7_105598292_C	Chr7	105.6	AA	AA	AA	AA	AB	AB	AB	AA	AA	AA	AA	AB	AA	AB	AA	AB	AB	AB	AB	AB	AA	AA	AB	AB	AB	AA	AA	AB	AA	AB	AA	AA	AB	AA	AB	AB	AB	AB	AB	AB	AA	AB	AA	AB	AA	AB	AA
Chr7_133999724_T	Chr7	134	AA	AA	AA	AA	AB	AB	AB	AA	AA	AA	AA	AB	AA	AB	AA	AB	AB	AB	AB	AB	AA	AA	AB	AB	AB	AB	AA	AB	AA	AB	AA	AA	AA	AA	AB	AA	AA	AB	AB	AB	AA	AB	AA	AB	AA	AB	AA
Chr8_59320313_T	Chr8	59.32	AA	AB	AB	AA	AB	AB	AA	AB	AB	AB	AB	AA	AA	AB	AB	AA	AB	AA	AB	AB	AB	AA	AB	AB	AB	AA	AA	AB	AA	AA	AB	AB	AB	AA	AB	AA	AB	AB	AA	AB	AB	AB	AB	AA	AB	AA	AB
Chr8_68557972_A	Chr8	68.56	AA	AB	AB	AA	AB	AB	AA	AB	AB	AB	AB	AA	AA	AB	AB	AA	AB	AA	AB	AB	AB	AA	AB	AB	AB	AA	AA	AB	AA	AA	AB	AB	AB	AA	AB	AA	AB	AB	AA	AB	AB	AB	AB	AA	AB	AA	AB
Chr8_157445881_C	Chr8	157.45	AA	AB	AB	AA	AA	AB	AA	AB	AB	AB	AB	AA	AA	AB	AB	AA	AA	AA	AB	AB	AB	AA	AA	AB	AB	AB	AB	AB	AA	AB	AA	AB	AB	AB	AB	AA	AB	AB	AA	AB	AB	AB	AB	AA	AB	AB	AB
Chr8_161299767_G	Chr8	161.3	AA	AA	AB	AA	AA	AB	AA	AB	AB	AB	AB	AB	AA	AB	AB	AA	AB	AA	AB	AB	AB	AA	AA	AB	AB	AB	AB	AB	AA	AB	AA	AB	AB	AB	AB	AA	AB	AB	AA	AB	AB	AB	AB	AA	AB	AB	AB
Chr8_167235689_A	Chr8	167.24	AA	AA	AB	AB	AA	AB	AB	AB	AB	AB	AB	AB	AA	AB	AB	AB	AB	AA	AB	AB	AB	AA	AA	AB	AA	AB	AB	AB	AB	AB	AB	AB	AB	AB	AA	AA	AB	AB	AA	AB	AB	AB	AB	AB	AB	AB	AB
Chr8_167850168_A	Chr8	167.85	AB	AB	AB	AB	AB	AB	AB	AB	AB	AB	AB	AB	AB	AB	AA	AA	AA	AB	AA	AA	AA	AB	AA	AB	AB	AA	AB	AA	AB	AB	AB	AA	AB	AB	AB	AA	AA	AA	AA	AA	AA	AA	AA	AA	AA	AB	AB
Chr10_1392398_C	Chr10	1.39	AB	AB	AB	AA	AA	AA	AA	AB	AA	AB	AB	AA	AB	AB	AA	AA	AB	AB	AA	AA	AA	AB	AA	AB	AB	AA	AB	AA	AA	AB	AA	AB	AB	AB	AB	AB	AA	AA	AB	AA	AA	AB	AA	AA	AA	AB	AA
Chr10_26546290_G	Chr10	26.55	AB	AA	AA	AA	AA	AA	AA	AB	AA	AB	AB	AB	AB	AB	AA	AA	AA	AA	AA	AA	AB	AA	AA	AB	AA	AB	AB	AA	AB	AB	AB	AA	AB	AB	AB	AB	AA	AA	AA	AA	AA	AB	AA	AA	AB	AB	AA
Chr10_53127343_C	Chr10	53.13	AB	AA	AA	AA	AA	AA	AA	AB	AA	AB	AB	AB	AB	AB	AA	AA	AA	AA	AA	AA	AA	AA	AA	AB	AB	AB	AB	AA	AB	AB	AB	AA	AB	AB	AB	AB	AA	AA	AA	AA	AA	AB	AA	AA	AB	AB	AA
Chr10_83962659_G	Chr10	83.96	AB	AA	AA	AA	AA	AA	AA	AA	AA	AB	AB	AB	AB	AB	AB	AA	AA	AA	AA	AA	AA	AA	AA	AB	AA	AB	AB	AA	AB	AB	AB	AA	AB	AB	AB	AB	AA	AA	AA	AA	AA	AB	AA	AA	AB	AB	AA
Chr10_144129482_T	Chr10	144.13	AB	AB	AA	AB	AA	AB	AB	AB	AA	AB	AB	AA	AB	AA	AB	AA	AB	AA	AA	AB	AA	AA	AB	AB	AA	AB	AA	AA	AB	AA	AA	AA	AA	AB	AA	AA	AB	AA	AA	AA	AA	AB	AB	AA	AB	AB	AA
Chr10_148621032_C	Chr10	148.62	AB	AB	AA	AB	AA	AB	AB	AB	AA	AB	AB	AA	AB	AA	AB	AB	AB	AA	AA	AB	AA	AA	AB	AA	AB	AA	AA	AB	AB	AA	AA	AA	AA	AB	AA	AA	AB	AA	AA	AA	AB	AA	AB	AA	AA	AB	AA
Chr10_144825351_A	Chr10	144.83	AB	AB	AA	AB	AA	AB	AB	AB	AA	AB	AB	AA	AB	AA	AB	AA	AB	AA	AA	AB	AA	AA	AB	AB	AA	AB	AA	AA	AB	AA	AA	AA	AA	AB	AA	AA	AB	AA	AA	AA	AA	AB	AB	AA	AB	AB	AA
Chr1_212111473_C	Chr1	212.11	AB	AA	AA	AB	AB	AA	AB	AA	AB	AA	AB	AA	AA	AA	AB	AA	AB	AB	AA	BB	AA	AA	AB	BB	AA	AB	AB	AB	AA	AB	AB	AA	AA	AA	AB	AB	AB	AA	AB	AB	AA	AB	AA	AA	AB	AA	AA
Chr4_30523540_T	Chr4	30.52	AA	AA	AA	AA	AA	AA	AB	AB	AB	AB	AA	AB	AA	AB	AB	AB	AA	AB	AA	AB	AB	AA	AB	AB	AA	AA	AA	AA	AA	AA	AA	AB	AA	AA	AA	BB	AA	AA	AB	AB	AB	AA	AA	AB	AB	AB	AB
Chr6_167245961_C	Chr6	167.25	AB	AB	AB	AA	AA	AA	AB	AA	AB	AA	AB	AB	AA	AB	AB	AB	AA	AA	AA	AA	AB	AA	AA	AA	AB	AB	AA	AB	AA	AA	AB	AB	AB	AA	AA	AB	AA	AA	AB	AB	AB	BB	AB	AB	AA	AB	AB
Chr10_142076591_G	Chr10	142.08	AB	AB	AA	AA	AA	AB	AB	AB	AA	AB	AB	AA	AB	AA	AB	AA	AB	AA	AA	AB	AA	AA	AB	AB	AA	AB	AA	AA	BB	AA	AA	AA	AA	AB	AA	AA	AB	AA	AA	AA	AA	AB	AA	AA	AB	AA	AA
Chr1_14253765_A	Chr1	14.25	AB	AB	AB	AB	AB	AB	AA	AA	AA	AB	AB	AA	AA	AB	AB	AA	AB	AA	AB	AB	AA	AA	AB	AA	AA	AB	AB	AB	AA	AB	AA	AB	AA	AA	AB	AB	AA	AB	AB	AA	AA	AB	AA	AA	AA	AA	AA
Chr10_143133114_G	Chr10	143.13	AB	AB	AA	AB	AA	AB	AB	AB	AA	AB	AB	AA	AB	AA	AB	AA	AB	AA	AA	AB	AA	AA	AB	AB	AA	AB	AA	AA	BB	AA	AA	AA	AA	AB	AA	AA	AB	AA	AA	AA	AA	AB	AA	AA	AB	AB	AA
Chr5_58016375_A	Chr5	58.02	AB	AB	AA	AA	AB	AA	AB	AA	AB	AB	AB	AB	AB	AB	AB	AA	AB	AB	AA	AB	AA	AB	AB	AA	AB	AB	AA	AA	AB	AB	AB	AA	AA	AB	AB	AA	AA	AA	AA	AA	AA	AB	AB	AA	AB	AB	AA
Chr7_134661671_G	Chr7	134.66	AA	AA	AA	AA	AB	AB	AB	AA	AA	AA	AA	AB	AA	AB	AA	AB	AB	AB	AB	AB	AA	AA	AB	BB	AB	AB	AA	AB	AA	AB	AA	AA	AA	AA	AB	AA	AA	AB	AB	AB	AA	AB	AA	AB	AA	AB	AA
Chr5_172817414_T	Chr5	172.82	AA	AB	AA	AA	AB	AA	AB	AA	AB	AB	AA	AB	AA	AA	AB	AB	AA	AB	AA	AB	AA	AA	BB	AB	AB	AA	AB	AB	AA	AB	AA	AB	AA	AA	AA	AA	AA	AA	AA	AA	AB	BB	AB	AA	AA	AB	AA
Chr8_3418790_A	Chr8	3.42	AA	AB	AB	AB	AA	AA	AB	AA	AA	AA	AA	AB	AB	AA	AA	AA	AB	AA	BB	AA	AB	AB	AA	AB	AB	AB	AA	BB	AA	AB	AA	AB	AB	AA	AB	AA	AB	AA	BB	AB	AA	BB	AA	AA	AA	AA	AB
Chr1_40100057_G	Chr1	40.1	AB	AB	AB	AA	AA	AB	AA	AA	AB	AB	AB	AA	AA	AB	AB	AA	AB	AA	AB	AB	AA	AA	AB	AA	AA	AB	AB	AB	AA	AB	AA	AB	AA	AB	AB	AB	AA	AA	AB	AB	AA	AB	AA	AA	AA	AA	AA
Chr4_195817605_T	Chr4	195.82	AA	AA	AA	AA	AB	AA	AA	AA	AB	AB	AA	AB	AB	AA	AA	AB	AA	AA	AA	AB	AB	AA	AA	AA	AA	AA	AA	AB	AB	AB	AA	AA	AB	AA	AA	AB	AA	AA	AB	AB	AB	AB	AB	AB	AA	AB	AA
Chr6_43293967_C	Chr6	43.29	AA	AA	AA	AB	AA	AA	AB	AB	AB	AA	AA	AB	AA	AA	AB	AB	AA	AB	AA	AA	AB	AA	AA	AB	AA	AA	AB	AB	AA	AB	AA	AA	AB	AA	AB	AB	AA	AB	AB	AB	AA	AA	AA	AB	AB	AA	AA
Chr6_137541597_A	Chr6	137.54	AB	AB	AA	AA	AA	AA	AB	AB	AA	AB	AB	AA	AA	AA	AB	AB	AA	AA	AB	AB	AB	AA	AA	AA	AB	AB	AB	AB	AA	AB	AA	AB	AB	AA	AA	AA	AA	AA	AB	AB	AB	AB	AB	AB	AA	AB	AA
Chr10_97830822_A	Chr10	97.83	AB	AA	AA	AA	AA	AA	AA	AA	AA	AB	BB	AB	AB	AB	AB	AA	AA	AA	AA	AA	AA	AA	AA	AB	AA	AB	AB	AA	AB	AB	AB	AA	AB	AB	AB	AB	AA	AA	AA	AA	AA	AB	AA	AB	AB	AB	AA
Chr2_210103718_A	Chr2	210.1	AA	AB	AA	BB	AA	AB	AB	AA	AB	BB	AB	AA	AB	AB	AA	AB	AB	AB	AA	AB	AA	AB	AA	AB	AB	AA	AB	AB	AA	BB	AB	AA	AA	AA	AB	AA	AB	AB	AA	AB	AA	AA	AB	AB	AB	AA	AA
Chr10_144825604_G	Chr10	144.83	AB	AB	AA	AB	AA	AB	AB	AB	AA	AB	AB	AA	AB	AA	AB	AA	AB	AA	AB	AB	AA	AA	AB	AB	AB	AB	AA	AA	AB	AA	AA	AA	AA	AB	AA	AA	AB	AA	AA	AA	AA	AB	AB	AA	AB	AB	AA
Chr1_34145740_C	Chr1	34.15	AB	AB	AB	AA	AA	AB	AA	AA	AB	AB	AA	AA	AA	AB	AB	AA	AB	AA	BB	AB	AA	AA	AB	AA	AA	AB	AB	BB	AA	AA	AA	AB	AA	AA	AB	AB	AA	AA	AB	AB	AA	AB	AA	AA	AA	AA	AA
Chr2_106557915_G	Chr2	106.56	AB	AB	AB	AB	AB	AA	BB	AA	AA	AA	AA	AA	AB	AA	AB	AB	AA	AB	AA	AA	BB	AA	AA	AB	AB	AA	AB	AB	AA	AB	AB	AA	AA	AB	AB	AA	AB	AA	AA	AA	AA	AB	AB	AA	AB	AB	AB
Chr9_154683506_G	Chr9	154.68	AB	AB	AB	AB	AB	AB	AB	AB	AB	AB	AB	AB	AB	AB	AA	AA	AA	BB	AA	AA	AB	AB	AA	AB	AB	AA	AB	AA	AB	AB	AB	AA	AB	BB	AB	AA	AA	AA	AA	AA	AA	AA	AA	AA	AA	AB	AB
Chr1_9601124_G	Chr1	9.6	AB	AB	AB	AB	AA	AB	AA	AA	AA	AB	AB	AA	AA	AB	AB	AA	AB	AA	AB	AB	AA	AA	AB	AA	AA	AB	AB	AB	AA	AB	AA	AB	AA	AA	AB	AB	AA	AB	AB	AA	AA	AB	AA	AA	AA	AA	AA
Chr1_23502625_A	Chr1	23.5	AB	AB	AB	AB	AA	AB	AA	AA	AA	AB	AB	AA	AA	AB	AB	AA	AB	AA	AB	AB	AA	AB	AB	AA	AA	AB	AB	AB	AA	AB	AA	AB	AA	AA	AB	AB	AA	AB	AB	AA	AA	AB	AA	AA	AB	AA	AA
Chr1_51467812_T	Chr1	51.47	AB	AB	AB	AA	AB	AB	AA	AA	AB	AB	AB	AA	AA	AB	AB	AA	AB	AA	AB	AB	AA	AA	AB	AA	AA	AB	AB	AA	AA	AB	AA	AB	AA	AB	AB	AB	AA	AA	AB	AB	AA	AB	AA	AA	AA	AA	AA
Chr1_55558044_A	Chr1	55.56	AB	AB	AB	AA	AA	AB	AA	AA	AB	AB	AB	AA	AA	AB	AB	AA	AB	AA	AB	AB	AA	AB	AB	AA	AA	AB	AB	AA	AA	AB	AA	AB	AA	AB	AB	AB	AA	AA	AB	AB	AA	AB	AA	AA	AA	AA	AA
Chr1_244465862_G	Chr1	244.47	AB	AA	AA	AB	AB	AA	AB	AA	AB	AB	AB	AA	AB	AA	AB	AB	AA	AB	AA	AB	AA	AA	AB	AA	AB	AA	AB	AB	AA	AB	AA	AA	AA	AB	AB	AB	AB	AA	AB	AB	AA	AA	AA	AA	AB	AA	AA
Chr1_303244508_G	Chr1	303.24	AB	AB	AA	AB	AB	AB	AB	AB	AA	AA	AA	AB	AA	AA	AB	AB	AA	AA	AA	AA	AA	AA	AA	AA	AB	AB	AA	AB	AA	AB	AA	AA	AA	AB	AA	AB	AA	AB	AB	AA	AA	AB	AA	AA	AA	AB	AA
Chr2_216951507_G	Chr2	216.95	AA	AB	AA	AB	AA	AB	AB	AA	AB	AB	AB	AA	AB	AB	AA	AB	AB	AB	AA	AB	AA	AB	AA	AB	AB	AB	AB	AB	AA	AB	AB	AA	AA	AA	AB	AA	AB	AB	AA	AB	AA	AA	AB	AB	AA	AA	AA
Chr3_27134253_G	Chr3	27.13	AB	AB	AB	AB	AB	AB	AA	AB	AB	AB	AB	AB	AB	AB	AA	AA	AA	AB	AA	AB	AA	AB	AB	AB	AA	AA	AB	AA	AB	AB	AA	AA	AB	AB	AB	AA	AA	AA	AA	AA	AB	AA	AB	AA	AA	AB	AB
Chr3_31706520_G	Chr3	31.71	AB	AB	AB	AB	AB	AB	AA	AB	AB	AB	AB	AB	AB	AB	AA	AA	AA	AB	AA	AB	AA	AB	AA	AB	AA	AA	AB	AA	AB	AB	AA	AA	AB	AB	AB	AA	AA	AA	AA	AA	AB	AA	AB	AA	AA	AB	AB
Chr3_31844249_A	Chr3	31.84	AB	AB	AB	AB	AB	AB	AA	AB	AB	AB	AB	AB	AB	AB	AA	AA	AA	AB	AA	AB	AA	AB	AA	AB	AA	AA	AB	AA	AB	AB	AA	AA	AB	AB	AB	AA	AA	AA	AA	AA	AB	AA	AB	AA	AA	AB	AB
Chr3_60732878_T	Chr3	60.73	AB	AB	AB	AB	AB	AB	AA	AB	AB	AB	AB	AB	AB	AB	AA	AA	AA	AB	AA	AA	AA	AB	AA	AB	AA	AA	AB	AA	AB	AB	AA	AA	AB	AB	AB	AA	AA	AA	AA	AA	AB	AA	AB	AA	AA	AB	AB
Chr3_110789925_G	Chr3	110.79	AB	AB	AB	AB	AB	AB	AA	AB	AB	AB	AB	AB	AB	AB	AA	AA	AA	AB	AA	AA	AB	AB	AA	AB	AA	AA	AB	AA	AB	AB	AA	AA	AB	AB	AB	AA	AA	AA	AA	AA	AB	AB	AB	AA	AA	AB	AB
Chr3_111439397_G	Chr3	111.44	AB	AB	AB	AB	AB	AB	AA	AB	AB	AB	AB	AB	AB	AB	AA	AA	AA	AB	AA	AA	AA	AB	AA	AB	AA	AA	AB	AA	AB	AB	AA	AA	AB	AB	AB	AA	AA	AA	AA	AA	AB	AA	AB	AA	AA	AB	AB
Chr3_114434242_C	Chr3	114.43	AB	AB	AB	AB	AB	AB	AA	AB	AB	AB	AB	AB	AB	AB	AA	AA	AA	AB	AA	AA	AA	AB	AA	AB	AB	AA	AB	AA	AB	AB	AA	AA	AB	AB	AB	AA	AA	AA	AA	AA	AB	AA	AB	AA	AA	AB	AB
Chr3_160389436_G	Chr3	160.39	AB	AB	AB	AB	AB	AB	AB	AB	AB	AB	AB	AB	AB	AB	AA	AA	AA	AB	AA	AA	AB	AB	AA	AB	AB	AA	AB	AA	AB	AB	AB	AA	AB	AB	AB	AA	AA	AA	AA	AB	AA	AA	AB	AA	AA	AB	AA
Chr3_170097857_C	Chr3	170.1	AB	AB	AB	AB	AB	AB	AB	AB	AB	AB	AB	AB	AB	AB	AA	AA	AA	AB	AB	AA	AA	AB	AA	AB	AB	AA	AB	AB	AB	AA	AB	AB	AB	AB	AB	AA	AA	AA	AA	AA	AA	AA	AA	AA	AA	AA	AB
Chr3_214955633_G	Chr3	214.96	AA	AB	AB	AB	AA	AB	AA	AA	AB	AB	AB	AA	AB	AB	AA	AA	AB	AB	AA	AA	AA	AA	AA	AB	AB	AA	AA	AB	AA	AA	AB	AB	AA	AB	AA	AB	AA	AB	AA	AA	AB	AA	AA	AA	AA	AA	AB
Chr3_234343264_C	Chr3	234.34	AB	AB	AA	AB	AA	AB	AA	AA	AA	AB	AB	AB	AB	AB	AA	AA	AB	AB	AB	AB	AA	AA	AA	AB	AA	AB	AA	AB	AB	AB	AB	AB	AA	AB	AA	AB	AB	AB	AB	AA	AB	AB	AA	AA	AA	AB	AB
Chr4_155274379_G	Chr4	155.27	AA	AA	AA	AA	AB	AA	AB	AA	AB	AB	AA	AA	AB	AA	AB	AB	AA	AB	AA	AB	AB	AA	AB	AB	AA	AA	AA	AA	AA	AA	AB	AB	AA	AA	AA	AB	AA	AA	AB	AB	AB	AA	AA	AB	AB	AB	AB
Chr4_201670169_C	Chr4	201.67	AA	AA	AA	AB	AB	AB	AA	AA	AB	AB	AA	AB	AB	AA	AA	AB	AA	AA	AA	AB	AB	AA	AA	AA	AA	AB	AA	AB	AB	AB	AA	AA	AB	AA	AA	AB	AB	AA	AB	AB	AB	AB	AB	AB	AB	AB	AB
Chr4_245760029_C	Chr4	245.76	AB	AB	AB	AB	AB	AB	AA	AA	AB	AB	AA	AB	AB	AA	AA	AB	AA	AA	AB	AB	AB	AA	AA	AA	AA	AB	AA	AB	AA	AA	AA	AA	AB	AB	AA	AA	AA	AB	AA	AB	AB	AA	AA	AA	AA	AA	AB
Chr4_246129876_T	Chr4	246.13	AB	AB	AB	AB	AB	AB	AA	AA	AB	AB	AA	AB	AB	AA	AA	AB	AA	AA	AB	AB	AB	AA	AA	AA	AA	AB	AA	AB	AA	AA	AA	AA	AB	AB	AA	AA	AA	AB	AA	AB	AB	AA	AA	AA	AA	AA	AB
Chr5_2396945_A	Chr5	2.4	AA	AA	AB	AB	AA	AA	AB	AA	AA	AA	AA	AB	AB	AB	AB	AA	AA	AB	AA	AB	AA	AB	AA	AA	AA	AA	AB	AA	AA	AB	AA	AB	AB	AA	AB	AB	AB	AB	AA	AA	AA	AB	AB	AA	AB	AA	AB
Chr5_214730871_G	Chr5	214.73	AA	AB	AA	AA	AB	AB	AB	AB	AB	AB	AB	AB	AB	AA	AB	AB	AA	AB	AA	AB	AB	AA	AA	AB	AB	AB	AA	AA	AB	AA	AA	AA	AB	AA	AB	AB	AB	AA	AB	AA	AB	AA	AA	AB	AB	AA	AA
Chr5_221506510_C	Chr5	221.51	AA	AB	AA	AB	AB	AB	AB	AA	AB	AB	AB	AB	AA	AA	AA	AB	AA	AB	AA	AB	AB	AB	AA	AB	AB	AA	AB	AA	AB	AA	AA	AB	AB	AA	AB	AB	AB	AA	AB	AA	AB	AA	AA	AB	AB	AA	AA
Chr5_222480202_G	Chr5	222.48	AA	AB	AA	AB	AB	AB	AB	AA	AB	AB	AB	AA	AA	AA	AA	AB	AA	AB	AA	AA	AB	AB	AA	AB	AB	AA	AB	AA	AB	AA	AA	AB	AB	AA	AB	AB	AB	AA	AB	AA	AB	AA	AA	AB	AB	AA	AA
Chr6_41141357_C	Chr6	41.14	AA	AA	AA	AB	AA	AA	AB	AB	AB	AA	AA	AB	AA	AA	AB	AB	AA	AB	AA	AA	AB	AA	AA	AB	AA	AA	AB	AB	AA	AB	AA	AA	AB	AA	AB	AB	AA	AB	AB	AB	AA	AA	AA	AB	AB	AA	AA
Chr6_73403402_A	Chr6	73.4	AA	AA	AA	AB	AA	AA	AB	AB	AB	AA	AA	AB	AA	AA	AB	AB	AA	AA	AA	AB	AB	AA	AA	AB	AA	AA	AB	AB	AA	AB	AA	AA	AB	AA	AB	AB	AA	AA	AB	AB	AA	AB	AA	AB	AB	AA	AA
Chr6_74644375_G	Chr6	74.64	AA	AA	AA	AB	AA	AA	AB	AB	AB	AA	AA	AB	AA	AA	AB	AB	AA	AA	AA	AB	AB	AA	AA	AB	AA	AA	AB	AB	AA	AB	AA	AA	AB	AA	AB	AB	AA	AA	AB	AB	AA	AB	AA	AB	AB	AA	AA
Chr6_83036798_A	Chr6	83.04	AA	AA	AA	AB	AA	AA	AB	AB	AB	AA	AA	AB	AA	AA	AB	AB	AA	AA	AA	AB	AB	AA	AA	AB	AA	AA	AB	AB	AA	AB	AA	AA	AB	AA	AB	AB	AA	AA	AB	AB	AB	AB	AA	AB	AB	AA	AA
Chr6_117162610_T	Chr6	117.16	AA	AB	AA	AB	AA	AA	AB	AB	AA	AB	AB	AA	AA	AA	AB	AB	AA	AA	AB	AB	AB	AA	AA	AB	AA	AB	AB	AB	AA	AB	AA	AA	AB	AA	AB	AB	AA	AA	AB	AB	AB	AB	AB	AB	AB	AA	AA
Chr6_151839415_A	Chr6	151.84	AB	AB	AA	AA	AA	AA	AB	AB	AA	AB	AB	AA	AA	AA	AB	AB	AA	AA	AB	AB	AB	AA	AA	AA	AB	AB	AB	AB	AA	AA	AA	AA	AB	AA	AA	AA	AA	AA	AB	AB	AB	AB	AB	AB	AA	AB	AA
Chr6_152838752_T	Chr6	152.84	AB	AB	AA	AA	AA	AA	AB	AB	AA	AB	AB	AA	AA	AA	AB	AB	AA	AA	AB	AB	AB	AA	AA	AA	AB	AB	AB	AB	AA	AA	AA	AA	AB	AA	AA	AA	AA	AA	AB	AB	AB	AB	AB	AB	AA	AB	AA
Chr6_153165363_T	Chr6	153.17	AB	AB	AA	AA	AA	AA	AB	AB	AA	AB	AB	AA	AA	AA	AB	AB	AA	AA	AB	AB	AB	AA	AA	AA	AB	AB	AB	AB	AA	AA	AA	AA	AB	AA	AA	AA	AA	AA	AB	AB	AB	AB	AB	AB	AA	AB	AA
Chr6_153244929_C	Chr6	153.24	AB	AB	AA	AA	AA	AA	AB	AB	AA	AB	AB	AA	AA	AA	AB	AB	AA	AA	AB	AB	AB	AA	AA	AA	AB	AB	AB	AB	AA	AA	AA	AA	AB	AA	AA	AA	AA	AA	AB	AB	AB	AB	AB	AB	AA	AB	AA
Chr6_154351252_T	Chr6	154.35	AB	AB	AB	AA	AA	AA	AB	AB	AA	AB	AB	AA	AA	AA	AB	AB	AA	AA	AB	AB	AB	AA	AA	AA	AB	AB	AB	AB	AA	AA	AA	AA	AB	AA	AA	AA	AA	AA	AB	AB	AB	AB	AB	AB	AA	AB	AA
Chr6_171116916_G	Chr6	171.12	AB	AA	AB	AA	AA	AA	AB	AA	AB	AA	AB	AA	AA	AB	AB	AB	AB	AA	AA	AA	AB	AA	AA	AB	AB	AB	AA	AB	AA	AA	AB	AB	AA	AA	AA	AB	AB	AB	AB	AA	AA	AA	AB	AA	AB	AB	AB
Chr6_171239118_G	Chr6	171.24	AB	AA	AB	AA	AA	AA	AB	AA	AB	AA	AB	AA	AA	AB	AB	AB	AB	AA	AA	AA	AB	AA	AA	AB	AB	AB	AA	AB	AA	AA	AB	AB	AA	AA	AA	AB	AB	AB	AB	AA	AA	AA	AB	AA	AB	AB	AB
Chr7_8352384_T	Chr7	8.35	AA	AA	AA	AA	AA	AB	AB	AB	AA	AA	AA	AB	AB	AB	AA	AA	AA	AB	AB	AB	AA	AA	AB	AB	AA	AB	AA	AA	AA	AB	AA	AA	AB	AA	AB	AB	AB	AB	AB	AB	AB	AB	AB	AA	AA	AB	AA
Chr7_23852504_T	Chr7	23.85	AA	AA	AA	AA	AB	AB	AB	AA	AA	AA	AA	AB	AA	AB	AA	AA	AA	AB	AB	AB	AA	AA	AB	AB	AB	AA	AA	AB	AA	AB	AA	AA	AB	AA	AB	AB	AB	AB	AB	AB	AA	AB	AB	AB	AA	AB	AA
Chr7_25026952_T	Chr7	25.03	AA	AA	AA	AA	AB	AB	AB	AA	AA	AA	AA	AB	AA	AB	AA	AA	AA	AB	AB	AB	AA	AA	AB	AB	AB	AA	AA	AB	AA	AB	AA	AA	AB	AA	AB	AB	AB	AB	AB	AB	AA	AB	AB	AB	AA	AB	AA
Chr7_63543598_A	Chr7	63.54	AB	AA	AA	AA	AB	AB	AB	AA	AA	AA	AA	AB	AB	AB	AA	AB	AB	AB	AB	AB	AA	AA	AB	AB	AB	AA	AA	AB	AA	AB	AA	AA	AB	AA	AB	AB	AA	AB	AB	AB	AA	AB	AA	AB	AA	AB	AA
Chr7_96975715_G	Chr7	96.98	AA	AA	AA	AA	AB	AB	AB	AA	AA	AA	AA	AB	AA	AB	AA	AB	AB	AB	AB	AB	AA	AA	AB	AB	AB	AA	AA	AB	AA	AB	AA	AA	AB	AA	AB	AB	AB	AB	AB	AB	AA	AB	AA	AB	AA	AB	AA
Chr7_98446745_A	Chr7	98.45	AA	AA	AA	AA	AB	AB	AB	AA	AA	AA	AA	AB	AA	AB	AA	AB	AB	AB	AB	AB	AA	AA	AB	AB	AB	AA	AA	AB	AA	AB	AA	AA	AB	AA	AB	AB	AB	AB	AB	AB	AA	AB	AA	AB	AA	AB	AA
Chr7_108327677_T	Chr7	108.33	AA	AA	AA	AA	AB	AB	AB	AA	AA	AA	AA	AB	AA	AB	AA	AB	AB	AB	AB	AB	AA	AA	AB	AB	AB	AA	AA	AB	AA	AB	AA	AA	AB	AA	AB	AB	AB	AB	AB	AB	AA	AB	AA	AB	AA	AB	AA
Chr7_114908290_A	Chr7	114.91	AA	AA	AA	AA	AB	AB	AB	AA	AA	AA	AA	AB	AA	AB	AA	AB	AB	AB	AB	AB	AA	AA	AB	AB	AB	AA	AA	AB	AA	AB	AA	AA	AB	AA	AB	AA	AB	AB	AB	AB	AA	AB	AA	AB	AA	AB	AA
Chr7_118687453_G	Chr7	118.69	AA	AA	AA	AA	AB	AB	AB	AA	AA	AA	AA	AB	AA	AB	AA	AB	AB	AB	AB	AB	AA	AA	AB	AB	AB	AB	AA	AB	AA	AB	AA	AA	AA	AA	AB	AA	AB	AB	AB	AB	AA	AB	AA	AB	AA	AB	AA
Chr8_49698843_T	Chr8	49.7	AA	AB	AB	AA	AB	AB	AA	AB	AB	AB	AB	AA	AA	AB	AB	AA	AB	AA	AB	AB	AB	AA	AB	AB	AB	AA	AA	AB	AA	AA	AB	AB	AB	AA	AB	AA	AB	AB	AA	AB	AB	AB	AB	AA	AB	AA	AB
Chr8_64889446_T	Chr8	64.89	AA	AB	AB	AA	AB	AB	AA	AB	AB	AB	AB	AA	AA	AB	AB	AA	AB	AA	AB	AB	AB	AA	AB	AB	AB	AA	AA	AB	AA	AA	AB	AB	AB	AA	AB	AA	AB	AB	AA	AB	AB	AB	AB	AA	AB	AA	AB
Chr8_73600969_T	Chr8	73.6	AA	AB	AB	AA	AB	AB	AA	AB	AB	AB	AB	AA	AA	AB	AB	AB	AB	AA	AB	AB	AB	AA	AB	AB	AB	AA	AA	AB	AA	AA	AB	AB	AB	AA	AB	AA	AB	AB	AA	AB	AB	AB	AB	AA	AB	AB	AB
Chr8_92571709_T	Chr8	92.57	AA	AB	AB	AA	AB	AB	AA	AB	AB	AB	AB	AA	AA	AB	AB	AA	AB	AA	AB	AB	AB	AA	AB	AB	AB	AA	AA	AB	AA	AA	AB	AB	AB	AA	AB	AA	AB	AB	AA	AB	AB	AB	AB	AA	AB	AB	AB
Chr9_3497704_G	Chr9	3.5	AA	AB	AB	AB	AB	AB	AB	AB	AA	AA	AA	AB	AB	AA	AA	AB	AA	AB	AB	AA	AA	AA	AA	AB	AA	AB	AB	AA	AB	AA	AB	AB	AB	AA	AA	AA	AA	AB	AA	AB	AA	AB	AB	AA	AA	AA	AA
Chr9_69430268_T	Chr9	69.43	AB	AB	AA	AA	AB	AA	AB	AB	AA	AB	AA	AB	AA	AA	AA	AA	AA	AB	AB	AB	AA	AA	AB	AB	AA	AB	AB	AA	AB	AA	AA	AB	AA	AB	AA	AA	AB	AA	AB	AB	AA	AA	AA	AA	AA	AA	AA
Chr10_529231_G	Chr10	0.53	AB	AA	AA	AB	AB	AA	AB	AA	AA	AB	AB	AA	AB	AA	AB	AB	AA	AA	AA	AB	AA	AA	AA	AA	AB	AA	AA	AB	AA	AB	AB	AA	AA	AB	AB	AB	AB	AB	AB	AB	AA	AA	AA	AA	AB	AB	AA
Chr10_37637963_G	Chr10	37.64	AB	AB	AB	AB	AB	AB	AB	AB	AB	AB	AB	AA	AB	AB	AA	AA	AA	AB	AB	AA	AA	AB	AA	AB	AB	AA	AA	AB	AA	AA	AB	AA	AB	AB	AB	AA	AA	AA	AA	AA	AA	AA	AA	AA	AB	AA	AB
Chr10_84705680_C	Chr10	84.71	AB	AA	AA	AA	AA	AA	AA	AA	AA	AB	AB	AB	AB	AB	AB	AA	AA	AA	AA	AA	AA	AA	AA	AB	AA	AB	AB	AA	AB	AB	AB	AA	AB	AB	AB	AB	AA	AA	AA	AA	AA	AB	AA	AA	AB	AB	AA
Chr10_129678199_G	Chr10	129.68	AB	AA	AA	AA	AA	AA	AA	AA	AA	AB	AB	AB	AB	AB	AB	AA	AA	AA	AA	AB	AA	AA	AA	AB	AA	AB	AA	AA	AB	AB	AB	AA	AB	AB	AB	AA	AA	AA	AA	AA	AA	AB	AA	AB	AB	AB	AA
Chr10_129813332_G	Chr10	129.81	AB	AA	AA	AA	AA	AA	AA	AA	AA	AB	AB	AB	AB	AB	AB	AA	AA	AA	AA	AB	AA	AA	AA	AB	AA	AB	AA	AA	AB	AB	AB	AA	AB	AB	AB	AA	AA	AA	AA	AA	AA	AB	AA	AB	AB	AB	AA
Chr10_131492960_T	Chr10	131.49	AB	AA	AA	AA	AA	AA	AA	AA	AA	AB	AB	AB	AB	AB	AB	AA	AA	AA	AA	AB	AA	AA	AA	AB	AA	AB	AA	AA	AB	AB	AB	AA	AB	AB	AB	AA	AA	AA	AA	AA	AA	AB	AA	AB	AB	AB	AA
Chr10_131803295_C	Chr10	131.8	AB	AA	AA	AA	AA	AA	AA	AA	AA	AB	AB	AB	AB	AB	AB	AA	AA	AA	AA	AB	AA	AA	AA	AB	AA	AB	AA	AA	AB	AB	AB	AA	AB	AB	AB	AA	AA	AA	AA	AA	AA	AB	AA	AB	AB	AB	AA
Chr10_9155981_C	Chr10	9.16	AB	AA	AB	AA	AA	AA	AA	AB	AB	AB	AB	AB	AB	AB	AA	AA	AB	AB	AA	AA	AA	AA	AA	AB	BB	AA	AB	AA	AA	BB	AB	AA	AB	BB	AB	BB	AA	AA	AA	AA	AA	AB	AA	AA	AA	AB	AB
Chr10_147991456_G	Chr10	147.99	AB	BB	AA	AB	AB	AB	BB	AB	AA	BB	AB	AA	AB	AA	AB	AB	AB	AA	AA	AB	AA	AA	AB	AB	AB	AA	AA	AB	AB	AA	AA	AA	AA	AB	AA	AA	AB	AA	AA	AA	AB	AA	AB	AA	AA	AB	AA
Chr3_221430311_A	Chr3	221.43	AA	AB	AB	AB	AA	AB	AA	AA	AB	AB	AB	AA	AB	AB	AA	AA	AB	AB	AA	AA	AA	AA	AA	AB	AB	AB	AA	AB	AA	AB	AB	AB	AA	AB	AA	AB	AA	AB	AB	AA	AB	AB	AA	AA	AA	AB	AB
Chr6_125302216_G	Chr6	125.3	AA	AB	AA	AB	AA	AA	AB	AB	AA	AB	AB	AA	AA	AA	AB	AB	AA	AA	AB	AB	AB	AA	AA	AB	AA	AB	AB	AA	AA	AB	AA	AA	AA	AA	AB	AA	AA	AA	AA	AB	AB	AB	AB	AB	AA	AA	AA
Chr6_172046505_T	Chr6	172.05	AB	AA	AB	AA	AA	AA	AB	AA	AB	AA	AB	AA	AA	AB	AB	AB	AB	AA	AA	AA	AB	AA	AA	AB	AB	BB	AA	AB	AA	AA	AB	AB	AA	AA	AB	AB	AB	AA	AB	AA	AA	AA	AB	AA	AB	AB	AB
Chr10_128286277_C	Chr10	128.29	AB	AA	AA	AA	AA	AA	AA	AA	AA	AB	AB	AB	AB	AB	AB	AA	AA	AA	AA	AB	AA	AA	AA	AB	AA	AB	AA	AA	AB	AB	AB	AA	AB	AB	AB	AB	AA	AA	AA	AA	AA	AB	AA	AB	AB	AB	AA
Chr6_146852300_A	Chr6	146.85	AB	AB	AA	AA	AA	AA	AB	AB	AA	AB	AB	AA	AA	AA	AB	AB	AA	AA	AB	BB	AB	AA	AA	AA	BB	AB	BB	AB	AA	BB	AA	AA	BB	AA	AA	AA	AA	AA	AB	AB	AB	AB	AB	AB	AA	AB	AA
Chr7_100665683_A	Chr7	100.67	AA	AA	AA	AA	AB	AB	AB	AA	AA	AA	AA	AB	AA	AB	AA	AB	AB	AB	AB	AB	AA	AA	BB	AB	AB	AA	AA	AB	AA	AB	AA	AA	AB	AA	AB	AB	AB	AB	AB	AB	AA	AB	AA	AB	AA	AB	AA
Chr3_38010069_G	Chr3	38.01	AB	AB	AA	AB	AA	AB	AA	AB	AA	AA	AA	AB	AA	AB	AB	AB	AA	AB	AA	AA	AB	AB	AB	AB	AB	BB	AB	AA	AA	AA	AB	AA	AA	AA	AB	AB	BB	AA	AA	AB	AB	AB	AB	AA	AB	AA	AB
Chr2_215022787_C	Chr2	215.02	AA	AA	AB	AA	AA	AA	AB	AB	AA	AB	AB	AA	AB	AB	AB	AA	AB	AB	AA	AB	AA	AA	AA	AB	AB	AB	AB	AB	AA	AA	AB	AB	AA	AB	AA	AA	AA	AB	AA	AB	AB	AB	AA	AA	AB	AA	AB
Chr8_15011837_A	Chr8	15.01	AA	AB	AB	AA	AA	AA	AA	AB	AA	AB	AA	AA	AA	AB	AA	AA	AB	AA	AB	AB	AB	AA	AB	AB	AB	AB	AA	AB	AA	AA	AA	AB	AB	AA	AB	AA	AB	AA	AB	AB	AA	AB	AA	AA	AB	AA	AB
Chr7_122993327_T	Chr7	122.99	AB	AB	AB	AB	AB	AA	AA	AB	AB	BB	AA	AA	AA	AA	AA	AA	AA	AA	AA	AA	AB	AA	AA	AA	AA	AB	BB	AB	AA	AA	AB	BB	AB	AA	AA	AB	AB	AA	AB	AA	AB	AB	AA	AA	AB	AA	AA
Chr5_1061758_C	Chr5	1.06	AA	AA	AB	AB	AA	AB	AB	AA	AA	AA	AA	AA	AB	AB	AB	AA	AA	AB	AA	AB	AA	AB	AA	AA	AA	AA	AB	AA	AA	AB	AA	AB	AB	AA	AB	AB	AB	AB	AA	AB	AA	AA	AA	AA	AB	AA	AB
Chr2_240568290_G	Chr2	240.57	AA	AB	AA	AB	AB	AB	AB	AA	AA	AA	BB	AA	AB	AB	AA	BB	AB	AA	AB	BB	AA	AB	AA	AA	AB	AA	AA	AB	AA	AA	AB	AA	AB	AA	AB	AA	AB	AB	AB	AB	AB	AA	AA	AB	AA	AA	AA
Chr6_169627830_T	Chr6	169.63	BB	AB	AB	AA	AA	AA	AB	AA	AB	AA	BB	AB	AA	AB	AB	BB	AB	AA	AA	AA	AB	AA	AA	AB	AB	AB	AA	AB	AA	AA	AB	AB	AB	AA	AA	AB	AB	AB	BB	AB	AA	AA	AB	AA	AB	AB	AB
Chr1_285936150_G	Chr1	285.94	AB	AA	AA	AB	AB	AA	AB	AA	AA	AB	AA	AA	AA	AA	AB	AB	AA	AA	AA	BB	AA	AA	AA	AA	AB	AA	AA	BB	AA	AB	AB	AA	AA	AB	AA	AB	AA	AB	AB	AA	AA	AB	AA	AA	AA	BB	AA
Chr10_88847028_T	Chr10	88.85	AB	AA	AA	AA	AA	AA	AA	AA	AA	AB	AB	AB	AB	AB	AB	AA	AA	AA	AA	AA	AA	AA	AA	AB	AA	AB	AB	AA	AB	AB	AB	AA	AB	AB	AB	AB	AA	AA	AA	AA	AA	AB	AB	AB	BB	AB	AA
Chr1_249381094_T	Chr1	249.38	AB	AA	AA	AB	AB	AA	AB	AA	AB	AB	AB	AA	AB	AA	AB	AB	AA	AB	AA	AB	AA	AA	AB	AA	AA	AA	AB	AB	AA	AB	AB	AA	AA	AB	AB	AB	AB	AB	AB	AB	AA	AA	AA	AA	AB	AA	AA
Chr3_228869861_A	Chr3	228.87	AB	AB	AA	AB	AA	AB	AA	AA	AA	AB	AB	AA	AB	AB	AA	AA	AB	AB	AB	AB	AA	AA	AA	AB	AB	AB	AA	AB	AB	AB	AB	AB	AA	AB	AA	AA	AB	AB	AA	AA	AB	AB	AB	AA	AA	AA	AB
Chr4_4788211_C	Chr4	4.79	AA	AB	AB	AA	AA	AB	AA	AA	AB	AB	AA	AA	AA	AB	AA	AA	AA	AB	AA	AA	AB	AB	AB	AB	AA	AA	AB	AB	AB	AB	AA	AB	AB	AB	AA	AB	AA	AA	AA	AA	AA	AA	AA	AB	AB	AB	AA
Chr5_26618318_C	Chr5	26.62	AB	AB	AA	AB	AB	AA	AB	AA	AB	BB	AA	AB	AB	AB	AB	AA	AB	AB	AA	AB	AA	AB	AB	AA	AB	AA	AA	AA	AB	AB	AB	AB	AA	AB	AB	AA	AA	AA	AA	AA	AA	AB	AB	AA	AB	AB	AB
Chr5_87399869_C	Chr5	87.4	AB	AB	AA	AA	AB	AA	AB	AA	AB	AB	AB	AA	AB	AB	AB	AA	AB	AB	AB	AB	AA	AA	AB	AA	AB	AB	AA	AA	AB	AA	AB	AA	AA	AB	AB	AA	AA	AA	AA	AA	AA	AB	AB	AA	AB	AB	AA
Chr5_168561609_G	Chr5	168.56	AA	AB	AA	AA	AB	AA	AB	AA	AB	AB	AB	AB	AB	AA	AB	AA	AA	AB	AA	AB	AB	AB	AB	AA	AB	AB	AA	AA	AB	AA	AB	AA	AA	AA	AB	AA	AA	AA	AA	AA	AB	AA	AB	AA	AB	AB	AA
Chr5_174141346_A	Chr5	174.14	AA	AB	AA	AA	AB	AA	AB	AA	AB	AB	AB	AB	AB	AA	AB	AB	AA	AB	AA	AB	AA	AA	AB	AA	AB	AB	AA	AA	AB	AB	AB	AA	AA	AA	AA	AA	AA	AA	AA	AA	AB	AA	AB	AA	AB	AB	AB
Chr6_152840660_C	Chr6	152.84	AB	AB	AA	AA	AA	AA	AB	AB	AA	AB	AB	AA	AA	AA	AB	AB	AA	AA	AB	AB	AB	AA	AA	AA	AB	AB	AB	AB	AA	AA	AA	AA	AB	AA	AA	AA	AA	AA	AB	AB	AB	AB	AB	AB	AA	AB	AA
Chr7_102566555_G	Chr7	102.57	AA	AA	AA	AA	AB	AB	AB	AA	AA	AA	AA	AB	AA	AB	AA	AB	AB	AB	AB	AB	AA	AA	AB	AB	AB	AA	AA	AB	AA	AB	AA	AA	AB	AA	AB	AB	AB	AB	AB	AB	AA	BB	AA	AB	AA	AB	AA
Chr7_149466448_C	Chr7	149.47	AA	AA	AA	AA	AB	AB	AB	AA	AA	AA	AA	AB	AA	AB	AB	AB	AB	AB	AB	AB	AA	AA	AB	AB	AB	AB	AA	AA	AA	AB	AA	AA	AA	AA	AB	AA	AA	AB	AA	AB	AA	AB	AA	AA	AA	AB	AA
Chr8_24719362_C	Chr8	24.72	AA	AB	AB	AB	AB	AB	AA	AB	AB	AB	AB	AA	AA	AB	AB	AA	AB	AA	AB	AB	AB	AA	AB	AB	AB	AA	AA	AB	AA	AA	AB	AB	AB	AA	AB	AA	AB	AB	AA	AB	AA	AB	AA	AA	AB	AA	AB
Chr8_156444750_C	Chr8	156.44	AA	AB	AB	AA	AA	AB	AA	AB	AB	AB	AB	AA	AB	AB	AB	AA	AA	AA	BB	AB	AB	AA	AA	AB	AB	AB	AB	AB	AA	AB	AA	AB	AB	AB	AB	AA	AB	AB	AA	AB	AB	AB	AB	AA	AB	AB	AB
Chr10_128022900_C	Chr10	128.02	AB	AA	AA	AA	AA	AA	AA	AA	AA	AB	AB	AB	AB	AB	AB	AA	AA	AB	AA	AB	AA	AA	AA	AB	AA	AB	AA	AA	AB	AB	AB	AA	AB	AB	AB	AB	AA	AA	AA	AA	AA	AB	AA	AB	AB	AB	AA
Chr8_93609016_G	Chr8	93.61	AA	AB	AB	AA	AB	AB	AA	AB	AB	AB	AB	AA	AA	AB	AB	AA	AB	AA	AB	AB	AB	AA	BB	AB	AB	AA	AA	BB	AA	AA	AB	AB	AB	AA	AB	AA	AB	AB	AA	AB	BB	AB	AB	AA	BB	AB	AB
Chr7_8477361_G	Chr7	8.48	AA	AA	AA	AA	AA	AB	BB	AB	AA	AA	AA	AB	AB	AB	AA	AA	AA	AB	BB	AB	AB	AA	AB	AB	AA	AB	AA	AA	AA	AB	AA	AA	AB	AA	AB	AB	BB	AB	AB	AB	AB	AB	AB	AA	AA	AB	AA
Chr5_20400059_G	Chr5	20.4	BB	AB	AA	AB	AB	AA	AB	AA	AB	AB	AA	AB	AB	AB	AB	AA	AB	AB	AA	AB	AA	AB	AB	AA	BB	AA	AA	AA	AA	BB	AB	AB	BB	AB	AB	AA	AA	AA	AA	AA	AA	AB	AB	AA	AB	AB	AA
Chr5_175330331_C	Chr5	175.33	AA	AB	AA	AA	AB	AA	AB	AA	AB	AB	AB	AB	AB	AA	AB	AB	AA	AB	AA	AB	AA	AA	BB	AB	AB	AB	AA	AA	AB	AB	AB	AA	AA	AA	AB	AA	AA	AA	AA	AA	AB	AB	AB	AB	AB	AB	AA
Chr9_119258498_A	Chr9	119.26	AB	AB	AA	AB	AB	AA	AB	AB	AA	AA	AB	AB	AA	AA	AB	AB	AA	AB	AA	AB	AA	AA	AB	AB	AA	AB	AB	AA	AB	AA	AA	BB	AA	AB	AA	AB	AB	AA	AB	AB	AB	AA	AA	AA	AA	AA	AA
Chr1_39599218_T	Chr1	39.6	AB	AB	AB	AA	AA	AB	AA	AA	AB	AB	AB	AA	AA	AB	AB	AA	AB	AA	AB	AB	AA	AA	AB	AA	AA	AB	AB	AB	AA	AB	AA	AB	AA	AB	AB	AB	AA	AA	AB	AB	AA	AB	AA	AA	AA	AA	AA
Chr1_199022217_C	Chr1	199.02	AB	AA	AB	AB	AB	AA	AB	AB	AB	AA	AB	AA	AA	AA	AB	AA	AB	AA	AA	AB	AA	AB	AB	AB	AA	AB	AB	AB	AB	AB	AA	AA	AA	AA	AB	AB	AB	AA	AB	AB	AA	AB	AA	AA	AB	AA	AA
Chr1_236833333_A	Chr1	236.83	AB	AA	AA	AB	AB	AA	AB	AA	AB	AB	AB	AA	AB	AA	AB	AB	AA	AB	AA	AB	AA	AA	AB	AB	AB	AB	AB	AB	AA	AB	AA	AA	AA	AB	AB	AB	AB	AA	AB	AB	AA	AA	AA	AA	AB	AA	AA
Chr2_34318103_G	Chr2	34.32	AB	AB	AA	AA	AB	AA	AA	AB	AA	AB	AA	AB	AA	AA	AA	AA	AA	AB	AB	AB	AA	AA	AB	AB	AA	AB	AB	AA	AB	AA	AA	AB	AA	AB	AA	AA	AB	AA	AB	AB	AA	AA	AA	AA	AA	AA	AA
Chr2_185589148_G	Chr2	185.59	AA	AB	AB	AB	AA	AB	AB	AA	AA	AB	AB	AA	AB	AB	AA	AB	AA	AB	AA	AA	AB	AA	AA	AB	AB	AA	AB	AB	AA	AB	AB	AA	AA	AB	AB	AA	AB	AB	AA	AA	AA	AB	AB	AA	AB	AA	AB
Chr2_210402256_C	Chr2	210.4	AA	AB	AA	AB	AA	AB	AB	AA	AB	AB	AB	AA	AB	AB	AA	AB	AB	AB	AA	AB	AA	AB	AA	AB	AB	AA	AB	AB	AA	AB	AB	AA	AA	AA	AB	AA	AB	AB	AA	AB	AA	AA	AB	AB	AB	AA	AA
Chr3_1173815_G	Chr3	1.17	AB	AA	AB	AA	AB	AB	AA	AB	AB	AB	AA	AA	AA	AB	AA	AA	AA	AB	AA	AB	AB	AA	AA	AA	AA	AA	AB	AA	AB	AA	AB	AA	AA	AB	AA	AA	AA	AB	AA	AB	AB	AB	AA	AB	AB	AA	AA
Chr3_3716283_T	Chr3	3.72	AB	AA	AB	AB	AB	AB	AA	AB	AB	AA	AB	AA	AA	AB	AA	AA	AA	AB	AA	AB	AB	AB	AA	AA	AA	AA	AB	AA	AB	AA	AA	AA	AA	AB	AA	AA	AA	AB	AA	AB	AB	AA	AA	AB	AB	AA	AA
Chr3_32013333_C	Chr3	32.01	AB	AB	AB	AB	AB	AB	AA	AB	AB	AB	AB	AB	AB	AB	AA	AA	AA	AB	AA	AB	AA	AB	AA	AB	AA	AA	AB	AA	AB	AB	AA	AB	AB	AB	AB	AA	AA	AA	AA	AA	AB	AB	AB	AA	AA	AB	AB
Chr3_35058916_A	Chr3	35.06	AB	AB	AB	AB	AB	AB	AA	AB	AB	AB	AB	AB	AB	AB	AA	AA	AA	AB	AA	AB	AA	AB	AA	AB	AA	AA	AB	AA	AB	AB	AA	AA	AB	AB	AB	AA	AA	AA	AA	AA	AB	AA	AB	AA	AA	AB	AB
Chr3_50812904_A	Chr3	50.81	AB	AB	AB	AB	AB	AB	AA	AB	AB	AB	AB	AB	AB	AB	AA	AA	AB	AB	AA	AA	AA	AA	AA	AB	AA	AA	AB	AA	AB	AB	AA	AA	AB	AB	AB	AA	AA	AB	AA	AA	AB	AA	AB	AA	AA	AB	AB
Chr3_60288571_G	Chr3	60.29	AB	AB	AB	AB	AB	AB	AA	AB	AB	AB	AB	AB	AB	AB	AA	AA	AA	AB	AA	AA	AA	AB	AA	AB	AA	AA	AB	AB	AB	AB	AA	AA	AB	AB	AB	AA	AA	AA	AA	AA	AB	AB	AB	AA	AA	AB	AB
Chr3_94337485_A	Chr3	94.34	AB	AB	AB	AB	AB	AB	AA	AB	AB	AB	AB	AB	AB	AB	AA	AA	AA	AB	AA	AA	AA	AB	AB	AB	AA	AA	AB	AA	AB	AB	AA	AA	AB	AB	AB	AA	AA	AA	AA	AA	AB	AA	AB	AA	AA	AB	AB
Chr3_146848196_C	Chr3	146.85	AB	AB	AB	AB	AB	AB	AB	AB	AB	AB	AB	AB	AB	AB	AA	AA	AA	AB	AA	AA	AA	AB	AA	AB	AB	AA	AB	AA	AB	AB	AA	AA	AB	AB	AB	AA	AA	AA	AA	AA	AA	AA	AA	AA	AA	AB	AB
Chr3_164364180_C	Chr3	164.36	AB	AB	AB	AB	AB	AB	AB	AB	AB	AB	AB	AB	AB	AB	AA	AA	AA	AB	AA	AA	AA	AB	AA	AB	AB	AA	AB	AA	AB	AB	AB	AA	AB	AB	AB	AA	AA	AA	AA	AA	AA	AA	AA	AA	AA	AB	AB
Chr3_182900740_A	Chr3	182.9	AB	AB	AB	AB	AB	AB	AB	AB	AB	AB	AB	AA	AB	AB	AA	AA	AA	AB	AB	AA	AA	AB	AA	AB	AB	AA	AA	AB	AA	AA	AB	AA	AB	AB	AB	AB	AA	AA	AA	AA	AA	AA	AA	AA	AA	AA	AB
Chr3_207989820_A	Chr3	207.99	AA	AB	AB	AB	AA	AB	AA	AB	AB	AB	AB	AA	AB	AB	AA	AA	AB	AB	AA	AA	AA	AA	AA	AB	AB	AA	AA	AB	AA	AA	AB	AB	AA	AB	AB	AB	AA	AA	AA	AA	AB	AA	AA	AA	AA	AA	AB
Chr3_214449668_C	Chr3	214.45	AA	AB	AB	AB	AA	AB	AA	AA	AB	AB	AB	AA	AB	AB	AA	AA	AB	AB	AA	AA	AA	AA	AA	AB	AB	AA	AA	AB	AA	AA	AB	AB	AA	AB	AA	AB	AA	AB	AA	AA	AB	AA	AA	AA	AA	AA	AB
Chr3_215531083_C	Chr3	215.53	AA	AB	AB	AB	AA	AB	AA	AA	AB	AB	AB	AA	AB	AB	AA	AA	AB	AB	AA	AA	AA	AA	AA	AB	AB	AA	AA	AB	AA	AA	AB	AB	AA	AB	AA	AB	AA	AB	AB	AA	AB	AA	AA	AA	AA	AA	AB
Chr3_215647958_A	Chr3	215.65	AA	AB	AB	AB	AA	AB	AA	AA	AB	AB	AB	AA	AB	AB	AA	AA	AB	AB	AA	AA	AA	AA	AA	AB	AB	AA	AA	AB	AA	AA	AB	AB	AA	AB	AA	AB	AA	AB	AA	AA	AB	AA	AA	AA	AA	AA	AB
Chr4_85247766_G	Chr4	85.25	AA	AA	AA	AA	AB	AA	AB	AB	AB	AB	AA	AA	AA	AB	AB	AB	AA	AB	AA	AB	AB	AA	AB	AB	AA	AA	AA	AA	AA	AA	AB	AB	AA	AA	AA	AB	AA	AA	AB	AB	AB	AA	AA	AB	AB	AB	AB
Chr4_118326605_C	Chr4	118.33	AA	AA	AA	AA	AB	AA	AB	AB	AB	AB	AA	AA	AA	AB	AB	AB	AA	AB	AB	AB	AB	AA	AB	AB	AA	AA	AA	AA	AA	AA	AB	AB	AA	AA	AA	AB	AA	AA	AB	AB	AB	AA	AA	AB	AB	AB	AB
Chr4_128055387_C	Chr4	128.06	AA	AA	AA	AA	AB	AA	AB	AB	AB	AB	AA	AA	AA	AB	AB	AB	AA	AB	AA	AB	AB	AA	AB	AB	AA	AA	AA	AA	AA	AA	AB	AB	AA	AA	AA	AB	AA	AA	AB	AB	AB	AA	AA	AB	AB	AB	AB
Chr4_140690919_C	Chr4	140.69	AA	AA	AA	AA	AB	AA	AB	AB	AB	AB	AA	AA	AA	AB	AB	AB	AA	AB	AA	AB	AA	AA	AB	AB	AA	AA	AA	AA	AA	AA	AB	AB	AA	AB	AB	AB	AA	AA	AB	AB	AB	AA	AA	AB	AB	AA	AB
Chr4_163129453_T	Chr4	163.13	AA	AA	AA	AA	AB	AA	AB	AA	AB	AB	AA	AA	AB	AA	AB	AB	AA	AB	AA	AB	AB	AA	AB	AB	AA	AA	AA	AA	AA	AA	AB	AB	AA	AA	AA	AB	AA	AA	AB	AB	AB	AA	AA	AB	AB	AB	AB
Chr4_199310531_A	Chr4	199.31	AA	AA	AA	AB	AB	AB	AA	AA	AB	AB	AA	AB	AB	AA	AA	AB	AA	AA	AA	AB	AB	AA	AA	AA	AA	AB	AA	AB	AB	AB	AA	AA	AB	AA	AA	AB	AA	AA	AB	AB	AB	AB	AB	AB	AB	AB	AB
Chr4_205737072_C	Chr4	205.74	AA	AA	AA	AB	AB	AB	AA	AA	AB	AB	AA	AB	AB	AA	AA	AB	AA	AA	AA	AB	AB	AA	AA	AA	AA	AB	AA	AB	AB	AB	AA	AA	AB	AA	AA	AB	AA	AA	AB	AB	AB	AB	AB	AB	AB	AB	AB
Chr5_23093956_A	Chr5	23.09	AB	AB	AA	AB	AB	AA	AB	AA	AB	AB	AA	AB	AB	AB	AB	AA	AB	AB	AA	AB	AA	AB	AB	AA	AB	AA	AA	AA	AB	AB	AB	AB	AA	AB	AB	AA	AA	AA	AA	AA	AA	AB	AB	AA	AB	AB	AA
Chr5_24090142_T	Chr5	24.09	AB	AB	AA	AB	AB	AA	AB	AA	AB	AB	AA	AB	AB	AB	AB	AA	AB	AB	AA	AB	AA	AB	AB	AA	AB	AA	AA	AA	AB	AB	AB	AB	AA	AB	AB	AA	AA	AA	AA	AA	AA	AB	AB	AA	AB	AB	AA
Chr5_113926767_C	Chr5	113.93	AA	AA	AA	AA	AB	AA	AB	AB	AB	AB	AA	AA	AA	AB	AB	AB	AA	AB	AA	AB	AB	AA	AB	AB	AA	AA	AA	AA	AA	AA	AB	AB	AA	AA	AA	AB	AA	AA	AB	AB	AB	AA	AA	AB	AB	AB	AB
Chr5_209128132_G	Chr5	209.13	AA	AB	AA	AA	AB	AB	AB	AB	AA	AB	AB	AB	AB	AA	AB	AB	AA	AB	AA	AB	AB	AA	AB	AB	AB	AB	AA	AA	AB	AA	AB	AA	AB	AA	AB	AB	AB	AA	AB	AA	AB	AA	AB	AA	AB	AA	AA
Chr5_212358244_A	Chr5	212.36	AA	AB	AA	AA	AB	AB	AB	AA	AB	AB	AB	AB	AB	AA	AB	AB	AA	AB	AA	AB	AB	AA	AB	AB	AB	AB	AA	AA	AB	AA	AA	AA	AB	AA	AB	AB	AB	AA	AB	AA	AB	AA	AA	AB	AB	AA	AA
Chr5_219415271_A	Chr5	219.42	AA	AB	AA	AB	AB	AB	AB	AA	AB	AB	AB	AB	AA	AA	AA	AB	AA	AB	AA	AB	AB	AB	AA	AB	AB	AA	AB	AA	AB	AA	AA	AB	AB	AA	AB	AB	AB	AA	AB	AA	AB	AA	AA	AB	AB	AA	AA
Chr6_39845023_C	Chr6	39.85	AA	AA	AA	AB	AA	AA	AB	AB	AB	AA	AA	AB	AA	AA	AB	AB	AA	AB	AA	AA	AB	AA	AA	AB	AA	AA	AB	AB	AA	AB	AA	AA	AB	AA	AB	AB	AA	AB	AB	AB	AA	AA	AA	AB	AB	AA	AA
Chr6_40031022_T	Chr6	40.03	AA	AA	AA	AB	AA	AA	AB	AB	AB	AA	AA	AB	AA	AA	AB	AB	AA	AB	AA	AA	AB	AA	AA	AB	AA	AA	AB	AB	AB	AB	AA	AA	AB	AA	AB	AB	AA	AB	AB	AB	AA	AA	AA	AB	AB	AA	AA
Chr6_58233706_G	Chr6	58.23	AA	AA	AA	AB	AA	AA	AB	AB	AB	AA	AA	AB	AA	AA	AB	AB	AA	AA	AA	AA	AB	AA	AA	AB	AA	AA	AB	AB	AA	AB	AA	AA	AB	AB	AB	AB	AA	AB	AB	AB	AA	AA	AA	AB	AB	AA	AA
Chr6_61848305_A	Chr6	61.85	AA	AB	AA	AB	AA	AA	AB	AB	AB	AA	AA	AB	AA	AA	AB	AB	AA	AA	AA	AA	AB	AA	AA	AB	AA	AA	AB	AB	AA	AB	AA	AA	AB	AA	AB	AB	AA	AA	AB	AB	AA	AA	AA	AB	AB	AA	AA
Chr6_66960342_C	Chr6	66.96	AA	AA	AA	AB	AA	AB	AB	AB	AB	AA	AA	AB	AA	AA	AB	AB	AA	AA	AA	AB	AB	AA	AA	AB	AA	AA	AB	AB	AA	AB	AA	AA	AB	AA	AB	AB	AA	AA	AB	AB	AA	AA	AA	AB	AB	AA	AA
Chr6_91158015_A	Chr6	91.16	AA	AA	AA	AB	AA	AA	AB	AB	AB	AA	AA	AB	AA	AB	AB	AB	AA	AA	AA	AB	AB	AA	AA	AB	AA	AA	AB	AB	AA	AB	AA	AA	AB	AA	AB	AB	AA	AA	AB	AB	AB	AB	AA	AB	AB	AA	AA
Chr6_115497145_G	Chr6	115.5	AA	AA	AA	AB	AA	AA	AB	AB	AA	AB	AB	AA	AA	AA	AB	AB	AA	AA	AB	AB	AB	AA	AA	AB	AA	AB	AB	AB	AA	AB	AA	AA	AB	AA	AB	AB	AA	AA	AB	AB	AB	AB	AB	AB	AB	AA	AA
Chr6_142695143_T	Chr6	142.7	AB	AB	AA	AA	AA	AA	AB	AB	AA	AB	AB	AA	AA	AA	AB	AB	AA	AA	AB	AB	AB	AA	AA	AA	AB	AB	AB	AB	AA	AB	AB	AA	AB	AA	AA	AA	AA	AA	AB	AB	AB	AB	AB	AB	AA	AB	AA
Chr6_147233819_G	Chr6	147.23	AB	AB	AA	AA	AA	AA	AB	AB	AA	AB	AB	AA	AA	AA	AB	AB	AA	AA	AB	AB	AB	AA	AA	AA	AB	AB	AB	AB	AA	AB	AA	AA	AB	AA	AA	AA	AA	AA	AB	AB	AB	AB	AB	AB	AA	AB	AA
Chr6_148788303_G	Chr6	148.79	AB	AB	AA	AA	AA	AA	AB	AB	AA	AB	AB	AA	AA	AA	AB	AB	AA	AA	AB	AB	AB	AA	AA	AA	AB	AB	AB	AB	AA	AB	AA	AA	AB	AA	AA	AA	AA	AA	AB	AB	AB	AB	AB	AB	AA	AB	AA
Chr6_150865187_A	Chr6	150.87	AB	AB	AA	AA	AA	AA	AB	AB	AA	AB	AB	AA	AA	AA	AB	AB	AA	AA	AB	AB	AB	AA	AA	AA	AB	AB	AB	AB	AA	AB	AA	AA	AB	AA	AA	AA	AA	AA	AB	AB	AB	AB	AB	AB	AA	AB	AA
Chr6_167401063_A	Chr6	167.4	AB	AB	AB	AA	AA	AA	AB	AA	AB	AA	AB	AA	AA	AB	AB	AB	AB	AA	AA	AA	AB	AA	AA	AA	AB	AB	AA	AB	AA	AA	AB	AB	AB	AA	AA	AB	AA	AA	AB	AB	AB	AB	AB	AB	AB	AB	AB
Chr6_170397815_G	Chr6	170.4	AB	AB	AB	AA	AA	AA	AB	AA	AB	AA	AB	AA	AA	AB	AB	AB	AB	AA	AA	AA	AB	AA	AA	AB	AB	AB	AA	AB	AA	AA	AB	AB	AA	AA	AA	AB	AB	AB	AB	AA	AA	AA	AB	AA	AB	AB	AB
Chr7_2447507_G	Chr7	2.45	AA	AA	AA	AA	AB	AB	AA	AB	AA	AA	AA	AA	AB	AA	AA	AA	AA	AA	AA	AB	AB	AA	AB	AA	AA	AB	AB	AA	AB	AB	AA	AA	AA	AA	AB	AA	AA	AB	AB	AB	AB	AA	AB	AB	AA	AB	AA
Chr7_2664764_T	Chr7	2.66	AA	AA	AA	AA	AB	AB	AA	AB	AA	AA	AA	AA	AB	AA	AA	AA	AA	AA	AA	AB	AB	AA	AB	AA	AA	AB	AB	AA	AB	AB	AA	AA	AA	AA	AB	AA	AA	AB	AB	AB	AB	AA	AB	AA	AA	AB	AA
Chr7_35452932_T	Chr7	35.45	AA	AA	AA	AA	AB	AB	AB	AA	AA	AA	AA	AB	AA	AB	AA	AB	AA	AB	AB	AB	AA	AA	AB	AB	AB	AA	AA	AB	AA	AB	AA	AA	AB	AA	AB	AB	AB	AB	AB	AB	AA	AB	AA	AB	AA	AB	AA
Chr7_35456221_C	Chr7	35.46	AA	AA	AA	AA	AB	AB	AB	AA	AA	AA	AA	AB	AA	AB	AA	AB	AA	AB	AB	AB	AA	AA	AB	AB	AB	AA	AA	AB	AA	AB	AA	AA	AB	AA	AB	AB	AB	AB	AB	AB	AA	AB	AA	AB	AA	AB	AA
Chr8_162802377_T	Chr8	162.8	AA	AA	AB	AB	AA	AB	AA	AB	AB	AB	AB	AB	AA	AB	AB	AB	AB	AA	AB	AB	AB	AA	AA	AB	AB	AB	AB	AB	AA	AB	AA	AB	AB	AB	AB	AA	AB	AB	AA	AB	AB	AB	AB	AB	AB	AB	AB
Chr8_176812900_C	Chr8	176.81	AA	AB	AB	AB	AA	AB	AB	AB	AB	AB	AB	AB	AB	AB	AB	AB	AA	AA	AB	AB	AA	AA	AA	AB	AA	AB	AB	AB	AB	AB	AB	AB	AB	AB	AA	AA	AB	AB	AA	AB	AB	AB	AA	AB	AB	AB	AB
Chr8_177715875_C	Chr8	177.72	AA	AB	AB	AB	AA	AB	AB	AB	AB	AB	AA	AB	AB	AB	AB	AB	AA	AA	AB	AB	AA	AA	AB	AB	AA	AB	AB	AB	AB	AB	AB	AB	AB	AB	AA	AA	AB	AB	AA	AB	AB	AB	AA	AB	AB	AB	AB
Chr9_41020739_T	Chr9	41.02	AB	AB	AA	AB	AB	AA	AA	AB	AA	AB	AA	AB	AA	AA	AA	AA	AA	AB	AB	AB	AA	AA	AB	AB	AA	AB	AB	AA	AB	AB	AA	AB	AA	AB	AA	AA	AB	AA	AB	AB	AA	AA	AA	AA	AA	AA	AA
Chr10_83964570_C	Chr10	83.96	AB	AA	AA	AA	AA	AA	AA	AA	AA	AB	AB	AB	AB	AB	AB	AA	AA	AA	AA	AA	AB	AA	AA	AB	AA	AB	AB	AA	AB	AB	AB	AA	AB	AB	AB	AB	AA	AA	AB	AA	AA	AB	AA	AA	AB	AB	AA
Chr10_88364126_T	Chr10	88.36	AB	AA	AA	AA	AA	AA	AA	AA	AA	AB	AB	AB	AB	AB	AB	AA	AA	AA	AA	AA	AA	AA	AA	AB	AA	AB	AB	AA	AB	AB	AB	AA	AB	AB	AB	AB	AA	AA	AA	AA	AB	AB	AA	AA	AB	AB	AA
Chr10_88561741_T	Chr10	88.56	AB	AA	AA	AA	AA	AA	AA	AA	AA	AB	AB	AB	AB	AB	AB	AA	AA	AA	AA	AA	AA	AA	AA	AB	AA	AB	AB	AA	AB	AB	AB	AA	AB	AB	AB	AB	AA	AA	AA	AA	AA	AB	AA	AA	AB	AB	AA
Chr10_97439525_A	Chr10	97.44	AB	AA	AA	AA	AA	AA	AA	AA	AA	AB	AB	AB	AB	AB	AB	AA	AA	AA	AA	AA	AA	AA	AA	AB	AA	AB	AB	AA	AB	AB	AB	AA	AB	AB	AB	AB	AA	AA	AA	AA	AB	AB	AA	AB	AB	AB	AA
Chr10_97762624_G	Chr10	97.76	AB	AA	AA	AA	AA	AA	AA	AA	AA	AB	AB	AB	AB	AB	AB	AA	AA	AA	AA	AA	AA	AA	AA	AB	AA	AB	AB	AA	AB	AB	AB	AA	AB	AB	AB	AB	AA	AA	AA	AA	AA	AB	AA	AB	AB	AB	AA
Chr10_100748559_T	Chr10	100.75	AB	AA	AA	AA	AA	AA	AA	AA	AA	AB	AB	AB	AB	AB	AB	AA	AA	AA	AA	AA	AA	AA	AA	AB	AA	AB	AB	AA	AB	AB	AB	AA	AB	AB	AB	AB	AA	AA	AA	AA	AA	AB	AA	AB	AB	AB	AA
Chr10_129148958_G	Chr10	129.15	AB	AA	AA	AA	AA	AA	AA	AA	AA	AB	AB	AB	AB	AB	AB	AA	AA	AA	AA	AB	AA	AA	AA	AB	AA	AB	AA	AA	AB	AB	AB	AA	AB	AB	AB	AA	AA	AA	AA	AA	AA	AB	AA	AB	AB	AB	AA
Chr10_142619629_G	Chr10	142.62	AB	AB	AA	AB	AA	AB	AB	AB	AA	AB	AB	AA	AB	AA	AB	AA	AB	AA	AA	AB	AA	AB	AB	AB	AA	AB	AA	AA	AB	AA	AA	AA	AA	AB	AA	AA	AB	AA	AA	AA	AA	AB	AA	AA	AB	AB	AA
Chr5_30862681_T	Chr5	30.86	AB	AB	AA	AA	AB	AA	AB	AA	AB	AB	AB	AB	AB	AA	AB	AA	AA	AB	AA	AB	AA	AA	AB	AA	AA	AB	AA	AA	AB	AA	AB	AA	AA	AB	AA	AA	AA	AA	AA	AA	AA	AA	AB	AA	AB	AB	AA
Chr5_196084755_C	Chr5	196.08	AA	AB	AA	AA	AB	AB	AB	AB	AB	AB	AB	AB	AB	AA	AB	AB	AA	AB	AA	AB	AB	AA	AB	AB	AB	AB	AA	AA	BB	AA	AB	AA	AB	AA	AB	AB	AB	AA	AB	AA	AB	AA	AB	AB	AB	AA	AA
Chr7_25027018_C	Chr7	25.03	AA	AA	AA	AA	AB	AB	AB	AA	AA	AA	AA	AB	AA	AB	AA	AA	AA	AB	AB	AB	AA	AA	AB	AB	AB	AA	AA	AB	AA	AB	AA	AA	AB	AA	AB	AB	AB	AB	AB	AB	AA	AB	AB	AB	AA	AB	AA
Chr7_134113756_A	Chr7	134.11	AA	AA	AA	AA	AA	AA	AB	AA	AA	AA	AA	AB	AA	AB	AA	AB	AB	AB	AB	AB	AA	AA	AB	AB	AA	AB	AA	AB	AA	AB	AA	AA	AA	AA	AB	AA	AA	AB	AA	AB	AA	AB	AA	AB	AA	AB	AA
Chr1_268576654_G	Chr1	268.58	AB	AA	AA	AB	AB	AA	AB	AA	AA	AB	AA	AA	AB	AA	AB	AB	AA	AA	AA	AB	AA	AA	AA	AA	AB	AA	AA	AB	AA	AB	AA	AA	AA	AB	AB	AB	AB	AB	AB	AB	AA	AA	AA	AA	AB	AB	AA
Chr1_152647928_A	Chr1	152.65	AB	AA	AA	AA	AB	AB	AB	AA	AA	AA	AA	AB	AA	AB	AA	AB	AB	AB	AB	AB	AA	AA	AB	AB	AB	AA	AA	AB	AA	BB	AA	AA	AB	AB	AB	AB	AB	AB	AB	BB	AA	BB	AA	AB	AB	AB	AA
Chr6_163761376_C	Chr6	163.76	AB	AB	AB	AA	AA	AA	AB	AB	AB	AB	AB	AA	AA	AB	AB	AB	AB	AA	AA	AA	AB	AA	AA	AA	BB	AB	AB	BB	AA	AA	AA	AA	BB	AA	AA	AB	AA	AA	AB	BB	AB	AB	AB	AB	AA	AB	AA
Chr8_10982573_T	Chr8	10.98	AA	AB	AA	AB	AA	AA	AB	AB	BB	AA	AA	AB	AA	AA	AB	AB	AA	AB	AA	AA	AA	AA	AB	AA	AA	AA	AB	AB	AA	AB	AA	AA	AB	AA	BB	AB	AA	AB	AB	AB	AA	AA	AA	AB	AB	AB	AA
Chr3_34259632_T	Chr3	34.26	AB	AA	AA	AB	AA	AB	AA	AB	AA	AA	AA	AB	AA	AB	AB	AB	AA	AB	AA	AA	AB	AB	AB	AB	AB	AB	AB	AA	AA	AA	AB	AA	AA	AA	AB	AB	BB	AA	AA	AB	AB	AB	AB	AA	AB	AA	AB
Chr4_37192847_A	Chr4	37.19	AA	AA	AA	AA	AB	AA	AB	AB	BB	AB	AA	AA	AA	AB	AB	AB	AA	AB	AA	AB	AB	AA	AB	AB	AA	AA	AA	AA	AA	AA	AB	AB	AA	AA	AA	AB	AA	AA	AA	AB	BB	AA	AA	AB	AB	AB	AB
Chr1_252129137_A	Chr1	252.13	AB	AA	AA	AB	AB	AA	AB	AA	AB	AB	AB	AA	AB	AA	AB	AB	AA	AB	AA	AB	AA	AA	AA	AA	AB	AA	AA	AB	AA	AB	AB	AA	AA	AB	AB	AB	AB	AB	AB	AB	AA	AA	AA	AA	AB	AA	AA
Chr2_244407872_G	Chr2	244.41	AA	AB	AA	AB	AB	AB	AB	AA	AA	AA	AB	AA	AB	AB	AA	AB	AB	AA	AB	AB	AA	AB	AA	AA	AB	AA	AA	BB	AA	AA	AB	AA	AB	AA	AB	AA	AA	AB	AB	AB	AB	AA	AA	AB	AA	AA	AA
Chr3_47628680_T	Chr3	47.63	AB	AB	AB	AB	AB	AB	AA	AB	AB	BB	AB	AB	AB	AB	AA	AA	AB	AB	AA	AA	AA	AB	AA	AB	AA	AA	AB	AA	AB	AB	AA	AA	AB	AB	AB	AA	AA	AA	AA	AA	AB	AB	AB	AA	AA	AB	AB
Chr4_209128185_T	Chr4	209.13	AA	AA	AA	AB	AB	AB	AA	AA	AB	AB	AA	AB	AB	AA	AA	AB	AA	AA	AA	AA	AB	AA	AA	AA	AA	AB	AA	AB	AB	AB	AA	AA	AB	AA	AA	AB	AA	AA	AB	AB	AB	AB	AB	AB	AB	AB	AB
Chr5_15869219_A	Chr5	15.87	AB	AB	AA	AB	AB	AA	AB	AA	AB	AB	AA	AB	AB	AB	AB	AA	AB	AB	AA	AB	AB	AB	AA	AA	AB	AA	AA	AA	AA	AB	AB	AB	AA	AB	AB	AA	AA	AA	AA	AA	AA	BB	AB	AA	AB	AB	AA
Chr6_117829097_A	Chr6	117.83	AA	AB	AA	AB	AA	AA	AB	AB	AA	AB	AB	AA	AA	AA	AB	AB	AA	AA	AB	AB	AB	AA	AA	AB	AA	AB	AB	AB	AA	AB	AA	AA	AB	AA	AB	AB	AA	AA	AB	AB	AB	AB	AB	AB	AB	AA	AA
Chr8_24858152_C	Chr8	24.86	AA	AB	AB	AB	AB	AB	AA	AB	AB	AB	AB	AA	AA	AB	AB	AA	AB	AA	AB	AB	AB	AA	AB	AB	AB	AA	AA	AB	AA	AA	AB	AB	AB	AA	AB	AA	AB	AB	AA	AB	AA	AB	AA	AA	AB	AA	AB
Chr10_88567829_T	Chr10	88.57	AB	AA	AA	AA	AA	AA	AB	AA	AA	AB	AB	AB	AB	AB	AB	AA	AA	AA	AA	AA	AA	AA	AA	AB	AA	AB	AB	AA	AB	AB	AB	AA	AB	AB	AB	AB	AA	AA	AA	AA	AA	AB	AA	AA	AB	AB	AA
Chr10_84206763_T	Chr10	84.21	AB	AA	AA	AA	AA	AA	AA	AA	AA	AB	AB	BB	BB	AB	BB	AA	AA	AA	AA	AA	AA	AA	AA	AB	AA	AB	AB	AA	AB	AB	BB	AA	AB	AB	AB	AB	AA	AA	AA	AA	AA	AB	AA	AB	BB	AB	AA
Chr4_15844661_C	Chr4	15.84	AA	AA	AA	AA	AB	AA	AB	AB	AB	AB	AA	AA	AA	AB	AA	AA	AA	AB	AA	AB	AB	AA	AB	BB	AA	AA	AB	AA	AA	AA	AA	AB	AB	AB	AA	AB	AA	AA	AA	AA	AB	AA	AA	AB	AB	BB	AA
Chr10_14655703_C	Chr10	14.66	AA	AA	AA	AA	AB	AA	AB	AA	AB	BB	AA	AA	AA	AA	AB	AB	AA	AB	AA	AB	AB	AA	AA	AB	AA	AB	AA	AA	AA	AA	AA	AB	AA	AA	AA	AB	AA	AA	BB	AA	AB	AA	AA	AB	AB	AB	AB
Chr8_6767078_G	Chr8	6.77	AA	AB	AB	AB	AA	AA	AB	AB	AA	AB	AA	AA	AB	AB	AA	AA	AB	AA	AB	AB	AB	AB	AA	AB	AB	AB	AA	AB	AA	AA	AA	BB	AB	AA	AB	AA	AB	AA	BB	AB	AA	AB	AA	AA	AB	AA	AB
Chr8_93609082_G	Chr8	93.61	AA	AB	AB	AA	AB	AB	AA	AB	AB	AB	AB	AA	AA	AB	AB	AA	AB	AA	AB	AB	AB	AA	BB	AB	AB	AA	AA	BB	AA	AA	AB	AB	AB	AA	AB	AA	AB	AB	AA	AB	BB	AB	AB	AA	BB	AB	AB
Chr4_168944248_C	Chr4	168.94	AA	AA	BB	AA	AB	AA	AB	AA	AB	AB	AA	AA	BB	AA	AB	AB	AA	AB	AA	BB	AB	AA	AB	AB	AA	BB	AA	AA	AA	AA	AA	AB	AA	AA	AA	AB	AA	AA	BB	AB	AB	AB	AA	AB	AB	AB	AB
Chr4_176351191_G	Chr4	176.35	AA	AA	AA	AA	AB	AA	AB	AA	AB	AB	AA	AA	AB	AA	AB	AB	AA	AB	AA	AB	AB	AA	AA	AB	AA	AA	AA	AB	AA	AA	AA	AA	AA	AA	AA	AB	AA	AA	BB	AB	AB	AB	AA	AB	AB	AB	AB
Chr7_152607208_C	Chr7	152.61	AA	AA	AA	AA	AB	AB	AB	AA	AA	AA	AA	AB	AB	AB	AB	AB	AB	BB	AB	AB	AA	AA	AB	AB	AB	AB	AA	AB	AA	AB	AA	AA	AA	AA	AB	AA	AA	AB	AA	AB	AA	AB	AA	AB	AA	AB	AA
Chr4_162177727_C	Chr4	162.18	AA	AA	AA	AA	BB	AA	AB	AA	AB	AB	AA	AA	BB	AA	AB	AB	AA	AB	AA	BB	AB	AA	AB	AB	AA	AB	AA	AA	AA	AA	AB	AB	AA	AA	AA	AB	AA	AA	BB	AB	AB	AA	AA	AB	AB	AB	AB
Chr10_121848582_C	Chr10	121.85	BB	AA	AA	AA	AA	AA	AA	AA	AA	AB	AB	AB	AB	AB	AB	AA	AA	AA	AA	AB	AA	AA	AA	AB	AA	AB	AA	AA	BB	AB	AB	AA	BB	AB	AB	AB	AA	AA	AA	AA	AA	AB	AA	AB	AB	AB	AA
Chr8_96900594_A	Chr8	96.9	AA	AB	AB	AA	AB	AB	AA	AB	AB	AB	AB	AA	AA	AB	AB	AA	AB	AA	AB	AB	AB	AA	BB	AB	AB	AA	AA	BB	AA	AA	AB	AB	AB	AA	AB	AA	AB	AB	AA	AB	BB	AB	AB	AA	BB	AB	AB
Chr10_125110985_C	Chr10	125.11	BB	AA	AA	AA	AA	AA	AA	AA	AA	AB	AB	AB	AB	AB	AB	AA	AA	AA	AA	AB	AA	AA	AA	AB	AA	AB	AA	AA	BB	AB	AB	AA	BB	AB	AB	AB	AA	AA	AA	AA	AA	AB	AA	AB	AB	AB	AA
Chr10_131304713_C	Chr10	131.3	AB	AA	AA	AA	AA	AA	AA	AA	AA	AB	AB	BB	AB	AB	AB	AA	AA	AA	AA	AB	AA	AA	AA	AB	AB	AB	AA	AA	AB	AA	AB	AA	BB	AB	AB	AA	AA	AA	AA	AA	AA	BB	AA	AB	AB	AB	AA
Chr1_2524421_G	Chr1	2.52	AB	AB	AB	AB	AA	AA	AA	AB	AA	AA	AB	AB	AB	AB	AB	AA	AB	AB	AB	AB	AA	AA	AB	AA	AB	AB	AB	AB	AA	AB	AB	AB	AA	AA	AB	AB	AA	AB	AB	AA	AA	AB	AA	AA	AA	AA	AB
Chr1_2781844_C	Chr1	2.78	AB	AB	AB	AB	AA	AB	AA	AB	AA	AA	AB	AB	AB	AB	AB	AA	AB	AB	AB	AB	AA	AA	AB	AA	AB	AB	AB	AB	AA	AB	AB	AB	AA	AA	AB	AB	AA	AB	AB	AA	AA	AB	AA	AA	AA	AA	AB
Chr1_250341978_C	Chr1	250.34	AB	AA	AA	AB	AB	AA	AB	AA	AB	AB	AB	AA	AB	AA	AB	AB	AA	AB	AA	AB	AA	AA	AA	AA	AB	AA	AA	AB	AA	AB	AB	AA	AA	AB	AB	AB	AB	AB	AB	AB	AA	AA	AA	AA	AB	AA	AA
Chr1_303098917_G	Chr1	303.1	AB	AA	AA	AB	AB	AB	AB	AB	AA	AA	AA	AB	AA	AA	AB	AB	AA	AA	AA	AA	AA	AA	AA	AA	AB	AA	AA	AB	AA	AA	AA	AA	AA	AB	AA	AB	AA	AB	AB	AA	AA	AB	AA	AA	AA	AB	AA
Chr2_81701287_C	Chr2	81.7	AB	AB	AB	AB	AB	AA	AB	AA	AA	AA	AB	AA	AB	AA	AB	AB	AA	AB	AA	AA	AB	AB	AA	AB	AB	AA	AB	AB	AA	AB	AB	AA	AA	AB	AB	AA	AA	AA	AA	AA	AA	AB	AB	AA	AB	AB	AB
Chr2_214233645_G	Chr2	214.23	AA	AB	AA	AB	AA	AB	AB	AA	AB	AB	AB	AA	AB	AB	AA	AB	AB	AB	AA	AB	AA	AB	AA	AB	AB	AB	AB	AB	AA	AB	AB	AA	AA	AA	AB	AA	AB	AB	AA	AB	AA	AA	AB	AB	AB	AA	AA
Chr2_216119274_G	Chr2	216.12	AA	AB	AA	AB	AA	AB	AB	AA	AB	AB	AB	AA	AB	AB	AA	AB	AB	AB	AA	AB	AA	AB	AA	AB	AB	AB	AB	AB	AA	AB	AB	AA	AA	AA	AB	AA	AB	AB	AA	AB	AA	AA	AB	AB	AA	AA	AA
Chr2_223803718_G	Chr2	223.8	AA	AB	AA	AB	AA	AB	AB	AA	AB	AB	AB	AA	AB	AB	AA	AB	AB	AB	AB	AB	AA	AB	AA	AB	AB	AA	AB	AB	AA	AB	AB	AA	AA	AA	AB	AA	AB	AB	AA	AB	AA	AA	AB	AB	AA	AA	AA
Chr2_226856764_T	Chr2	226.86	AA	AB	AA	AB	AB	AB	AB	AA	AB	AB	AB	AA	AB	AB	AA	AB	AB	AB	AA	AB	AA	AB	AA	AB	AB	AA	AB	AB	AA	AB	AB	AA	AA	AA	AB	AA	AB	AB	AA	AB	AA	AA	AB	AB	AA	AA	AA
Chr2_238909205_C	Chr2	238.91	AA	AB	AA	AB	AB	AB	AB	AA	AB	AB	AB	AA	AB	AB	AA	AB	AB	AA	AA	AB	AA	AB	AA	AB	AB	AA	AA	AB	AA	AA	AB	AA	AA	AA	AB	AA	AB	AB	AB	AB	AB	AA	AA	AB	AA	AA	AA
Chr2_239090621_G	Chr2	239.09	AA	AB	AA	AB	AB	AB	AB	AA	AB	AB	AB	AA	AB	AB	AA	AB	AB	AA	AA	AB	AA	AB	AA	AB	AB	AA	AA	AB	AA	AA	AB	AA	AA	AA	AB	AA	AB	AB	AB	AB	AB	AA	AA	AB	AA	AA	AA
Chr2_240618842_A	Chr2	240.62	AA	AB	AA	AB	AB	AB	AB	AA	AA	AA	AB	AA	AB	AB	AA	AB	AB	AA	AB	AB	AA	AB	AA	AA	AB	AA	AA	AB	AA	AA	AB	AA	AB	AA	AB	AA	AA	AB	AB	AB	AB	AB	AA	AB	AA	AA	AA
Chr2_240880724_T	Chr2	240.88	AA	AB	AA	AB	AB	AB	AB	AA	AA	AA	AB	AA	AB	AB	AA	AB	AB	AA	AB	AB	AA	AB	AA	AA	AB	AA	AA	AB	AA	AA	AB	AA	AB	AA	AB	AA	AA	AB	AB	AB	AB	AA	AA	AB	AA	AA	AA
Chr3_32974632_G	Chr3	32.97	AB	AB	AB	AB	AB	AB	AB	AB	AB	AB	AB	AB	AB	AB	AA	AA	AA	AB	AA	AB	AA	AB	AA	AB	AA	AA	AB	AA	AB	AB	AA	AA	AB	AB	AB	AA	AA	AA	AA	AA	AB	AA	AB	AA	AA	AB	AB
Chr3_42678284_G	Chr3	42.68	AB	AB	AB	AB	AB	AB	AA	AB	AB	AB	AB	AB	AB	AB	AA	AA	AA	AB	AA	AA	AA	AB	AA	AB	AA	AA	AB	AA	AB	AB	AA	AA	AB	AB	AB	AA	AA	AA	AA	AA	AB	AA	AB	AA	AA	AB	AB
Chr3_114436864_A	Chr3	114.44	AB	AB	AB	AB	AB	AB	AA	AB	AB	AB	AB	AB	AB	AB	AA	AA	AA	AB	AA	AA	AA	AB	AA	AB	AB	AB	AB	AA	AB	AB	AA	AA	AB	AB	AB	AA	AA	AA	AA	AA	AB	AA	AB	AA	AA	AB	AB
Chr3_136135473_C	Chr3	136.14	AB	AB	AB	AB	AB	AB	AB	AB	AB	AB	AB	AB	AB	AB	AA	AA	AA	AB	AA	AA	AB	AB	AA	AB	AB	AA	AB	AA	AB	AB	AA	AA	AB	AB	AB	AA	AA	AA	AA	AA	AA	AA	AA	AB	AA	AB	AB
Chr3_137021160_C	Chr3	137.02	AB	AB	AB	AB	AB	AB	AB	AB	AB	AB	AB	AB	AB	AB	AA	AA	AA	AB	AA	AA	AA	AB	AA	AB	AB	AA	AB	AA	AB	AB	AA	AA	AB	AB	AB	AB	AA	AA	AA	AA	AA	AA	AA	AA	AA	AB	AB
Chr3_180450131_T	Chr3	180.45	AB	AB	AB	AB	AB	AB	AB	AB	AB	AB	AB	AA	AB	AB	AA	AA	AA	AB	AB	AA	AA	AB	AA	AB	AB	AA	AA	AB	AA	AA	AB	AA	AB	AB	AB	AA	AA	AA	AA	AA	AA	AA	AA	AA	AA	AA	AB
Chr3_187660745_G	Chr3	187.66	AA	AB	AB	AB	AB	AB	AB	AB	AB	AB	AB	AA	AB	AB	AA	AA	AA	AB	AB	AA	AA	AB	AA	AB	AB	AA	AA	AB	AA	AA	AB	AA	AB	AB	AA	AB	AA	AA	AA	AA	AA	AA	AA	AA	AA	AA	AB
Chr3_188055683_A	Chr3	188.06	AA	AB	AB	AB	AB	AB	AB	AB	AB	AB	AB	AA	AB	AB	AA	AA	AA	AB	AB	AA	AA	AB	AA	AB	AB	AA	AA	AB	AA	AA	AB	AA	AB	AB	AA	AB	AA	AA	AB	AA	AA	AA	AA	AA	AA	AA	AB
Chr3_208734375_G	Chr3	208.73	AA	AB	AB	AB	AA	AB	AA	AA	AB	AB	AB	AA	AB	AB	AA	AA	AB	AB	AA	AA	AA	AA	AA	AB	AB	AA	AA	AB	AA	AA	AB	AB	AA	AB	AA	AB	AA	AB	AA	AA	AB	AA	AA	AA	AA	AA	AB
Chr4_188984971_G	Chr4	188.98	AA	AA	AA	AA	AB	AB	AA	AA	AB	AB	AA	AB	AB	AA	AA	AB	AA	AB	AA	AB	AB	AA	AA	AA	AA	AB	AA	AB	AA	AB	AA	AA	AA	AA	AA	AB	AA	AA	AB	AB	AB	AB	AB	AB	AB	AB	AB
Chr4_189150861_A	Chr4	189.15	AA	AA	AA	AA	AB	AB	AA	AA	AB	AB	AA	AB	AB	AA	AA	AB	AA	AB	AA	AB	AB	AA	AA	AA	AA	AB	AA	AB	AA	AB	AA	AA	AA	AA	AA	AB	AA	AA	AB	AB	AB	AB	AB	AB	AB	AB	AB
Chr4_207719991_C	Chr4	207.72	AA	AA	AA	AB	AB	AB	AA	AA	AB	AB	AB	AB	AB	AA	AA	AB	AA	AA	AA	AA	AB	AA	AA	AA	AA	AB	AA	AB	AB	AB	AA	AA	AB	AA	AA	AB	AA	AA	AB	AB	AB	AB	AB	AB	AB	AB	AB
Chr5_4311291_C	Chr5	4.31	AB	AA	AB	AA	AA	AA	AB	AA	AA	AA	AA	AB	AB	AB	AB	AA	AB	AB	AA	AB	AB	AB	AA	AA	AA	AA	AA	AA	AA	AA	AA	AB	AB	AA	AB	AA	AB	AB	AA	AA	AA	AB	AB	AA	AB	AB	AA
Chr5_88562754_G	Chr5	88.56	AB	AB	AA	AA	AB	AA	AB	AA	AA	AB	AA	AB	AB	AB	AB	AA	AB	AB	AA	AB	AA	AB	AB	AA	AB	AA	AA	AA	AB	AA	AB	AA	AA	AB	AA	AA	AA	AA	AA	AA	AA	AB	AB	AA	AA	AB	AA
Chr5_211939049_C	Chr5	211.94	AA	AB	AA	AA	AB	AB	AB	AA	AB	AB	AB	AB	AB	AA	AB	AB	AA	AB	AA	AB	AB	AA	AB	AB	AB	AB	AA	AA	AB	AA	AA	AA	AB	AA	AB	AB	AB	AA	AB	AA	AB	AA	AA	AB	AB	AA	AA
Chr5_216551870_A	Chr5	216.55	AA	AB	AA	AB	AB	AB	AB	AA	AB	AB	AB	AB	AA	AA	AB	AB	AA	AB	AA	AB	AB	AA	AA	AB	AB	AB	AA	AA	AB	AA	AA	AA	AB	AA	AB	AB	AB	AA	AB	AA	AB	AA	AA	AB	AB	AA	AA
Chr5_219419502_A	Chr5	219.42	AA	AB	AA	AB	AB	AB	AB	AA	AB	AB	AB	AB	AA	AA	AA	AB	AA	AB	AA	AB	AB	AB	AA	AB	AB	AA	AB	AA	AB	AB	AA	AB	AB	AA	AB	AB	AB	AA	AB	AA	AB	AB	AA	AB	AB	AA	AA
Chr5_221573768_T	Chr5	221.57	AA	AB	AA	AB	AB	AB	AB	AA	AB	AB	AB	AB	AA	AB	AA	AB	AB	AB	AA	AB	AB	AB	AA	AB	AB	AB	AB	AA	AB	AA	AA	AB	AB	AA	AB	AB	AB	AA	AB	AA	AB	AA	AA	AB	AB	AA	AA
Chr6_42947574_A	Chr6	42.95	AA	AA	AA	AB	AA	AA	AB	AB	AB	AA	AA	AB	AA	AA	AB	AB	AA	AB	AA	AA	AB	AA	AA	AB	AA	AA	AB	AB	AA	AB	AA	AA	AB	AA	AB	AB	AA	AB	AB	AB	AA	AA	AA	AB	AB	AA	AA
Chr6_61220937_C	Chr6	61.22	AA	AA	AA	AB	AA	AA	AB	AB	AB	AA	AA	AB	AA	AA	AB	AB	AA	AA	AA	AA	AB	AA	AA	AB	AA	AA	AB	AB	AA	AB	AA	AA	AB	AB	AB	AB	AA	AA	AB	AB	AA	AA	AA	AB	AB	AA	AA
Chr6_67353514_A	Chr6	67.35	AA	AA	AA	AB	AA	AA	AB	AB	AB	AA	AA	AB	AA	AA	AB	AB	AA	AA	AB	AB	AB	AA	AA	AB	AA	AA	AB	AB	AA	AB	AA	AA	AB	AA	AB	AB	AA	AA	AB	AB	AA	AA	AA	AB	AB	AA	AA
Chr6_70164988_A	Chr6	70.16	AA	AA	AA	AB	AA	AA	AB	AB	AB	AA	AA	AB	AA	AA	AB	AB	AA	AA	AA	AB	AB	AB	AA	AB	AA	AA	AB	AB	AA	AB	AA	AA	AB	AA	AB	AB	AA	AA	AB	AB	AA	AB	AA	AB	AB	AA	AA
Chr6_73864818_G	Chr6	73.86	AA	AA	AA	AB	AA	AA	AB	AB	AB	AA	AA	AB	AA	AB	AB	AB	AA	AA	AA	AB	AB	AA	AA	AB	AA	AA	AB	AB	AA	AB	AA	AA	AB	AA	AB	AB	AA	AA	AB	AB	AA	AB	AA	AB	AB	AA	AA
Chr6_84658551_C	Chr6	84.66	AB	AA	AA	AB	AA	AA	AB	AB	AB	AA	AA	AB	AA	AA	AB	AB	AA	AA	AB	AB	AB	AA	AA	AB	AA	AA	AB	AB	AA	AB	AA	AA	AB	AA	AB	AB	AA	AA	AB	AB	AB	AB	AA	AB	AB	AA	AA
Chr6_97053420_A	Chr6	97.05	AA	AA	AA	AB	AA	AA	AB	AB	AB	AA	AB	AB	AA	AA	AB	AB	AA	AA	AA	AB	AB	AA	AA	AB	AA	AA	AB	AB	AA	AB	AA	AA	AB	AA	AB	AB	AA	AA	AB	AB	AB	AB	AA	AB	AB	AA	AA
Chr6_119614196_G	Chr6	119.61	AB	AB	AA	AB	AA	AA	AB	AB	AA	AB	AB	AA	AA	AA	AB	AB	AA	AA	AB	AB	AB	AA	AA	AB	AA	AB	AB	AB	AA	AB	AA	AA	AB	AA	AB	AA	AA	AA	AB	AB	AB	AB	AB	AB	AB	AA	AA
Chr6_148221938_A	Chr6	148.22	AB	AB	AA	AA	AA	AA	AB	AB	AA	AB	AB	AA	AA	AA	AB	AB	AA	AA	AB	AB	AB	AA	AA	AA	AB	AB	AB	AB	AA	AB	AA	AA	AB	AA	AA	AA	AA	AA	AB	AB	AB	AB	AB	AB	AA	AB	AA
Chr6_152132543_A	Chr6	152.13	AA	AA	AA	AB	AB	AB	AB	AA	AA	AB	AA	AB	AA	AB	AA	AB	AB	AB	AB	AB	AA	AA	AB	AB	AB	AB	AB	AA	AA	AB	AA	AA	AA	AA	AB	AB	AA	AB	AB	AB	AA	AB	AA	AB	AA	AB	AA
Chr6_169549262_A	Chr6	169.55	AB	AB	AB	AA	AA	AA	AB	AA	AB	AA	AB	AA	AA	AB	AB	AB	AB	AA	AA	AA	AB	AA	AA	AB	AB	AB	AA	AB	AA	AA	AB	AB	AB	AA	AA	AB	AA	AB	AB	AB	AA	AA	AB	AA	AB	AB	AB
Chr6_172035688_G	Chr6	172.04	AB	AA	AB	AA	AA	AA	AB	AA	AB	AA	AB	AA	AA	AB	AB	AB	AB	AA	AA	AA	AB	AA	AA	AB	AB	AB	AA	AB	AA	AA	AB	AB	AA	AA	AB	AB	AB	AB	AB	AA	AA	AA	AB	AA	AB	AB	AB
Chr7_2616719_A	Chr7	2.62	AA	AA	AA	AA	AB	AB	AB	AB	AA	AA	AA	AA	AB	AA	AA	AA	AA	AA	AA	AB	AB	AA	AB	AA	AA	AB	AB	AA	AB	AB	AA	AA	AA	AA	AB	AA	AA	AB	AB	AB	AB	AA	AB	AA	AA	AB	AA
Chr8_109671342_G	Chr8	109.67	AB	AB	AA	AA	AA	AA	AB	AB	AA	AB	AB	AA	AA	AA	AB	AB	AA	AA	AB	AB	AB	AA	AA	AA	AB	AB	AB	AB	AA	AB	AA	AA	AB	AA	AA	AA	AA	AA	AB	AB	AB	AB	AB	AB	AA	AB	AB
Chr9_3492078_C	Chr9	3.49	AA	AB	AB	AB	AB	AB	AB	AB	AA	AA	AA	AB	AB	AA	AA	AB	AA	AB	AB	AA	AA	AA	AA	AB	AA	AB	AB	AA	AB	AA	AB	AB	AB	AA	AA	AA	AA	AB	AA	AB	AA	AB	AB	AA	AA	AA	AA
Chr9_47490697_C	Chr9	47.49	AB	AB	AA	AB	AB	AA	AA	AB	AA	AB	AA	AB	AA	AA	AA	AA	AA	AB	AB	AB	AA	AA	AB	AB	AA	AB	AB	AA	AB	AA	AA	AB	AA	AB	AA	AA	AB	AA	AB	AB	AA	AA	AA	AA	AA	AA	AA
Chr9_124885461_C	Chr9	124.89	AB	AA	AA	AB	AB	AA	AA	AA	AA	AA	AA	AA	AB	AB	AB	AA	AB	AB	AA	AB	AA	AB	AA	AA	AB	AA	AA	AA	AA	AB	AA	AA	AB	AB	AB	AA	AA	AA	AA	AA	AA	AB	AB	AA	AB	AB	AA
Chr9_157081967_A	Chr9	157.08	AB	AB	AA	AA	AB	AA	AB	AA	AA	AB	AA	AB	AB	AB	AB	AA	AB	AB	AA	AB	AA	AB	AB	AA	AB	AA	AA	AA	AB	AA	AB	AA	AA	AB	AA	AA	AA	AA	AA	AA	AA	AB	AB	AA	AA	AB	AA
Chr10_91365100_C	Chr10	91.37	AB	AA	AA	AA	AA	AA	AA	AA	AA	AB	AB	AB	AB	AB	AB	AA	AA	AA	AA	AA	AA	AA	AA	AB	AA	AB	AB	AA	AB	AB	AB	AA	AB	AB	AB	AB	AA	AA	AA	AA	AA	AB	AA	AB	AB	AB	AA
Chr10_118968773_A	Chr10	118.97	AB	AA	AA	AA	AA	AA	AA	AA	AA	AB	AB	AB	AB	AB	AB	AA	AA	AA	AA	AB	AA	AA	AA	AB	AA	AB	AB	AA	AB	AB	AB	AA	AB	AB	AB	AB	AA	AA	AA	AA	AA	AB	AA	AB	AB	AB	AA
Chr10_125380178_T	Chr10	125.38	AB	AA	AA	AA	AA	AA	AA	AA	AA	AB	AB	AB	AB	AB	AB	AA	AA	AA	AA	AB	AA	AA	AA	AB	AA	AB	AA	AA	AB	AB	AB	AA	AB	AB	AB	AB	AA	AA	AA	AA	AA	AB	AA	AB	AB	AB	AA
Chr10_126110026_A	Chr10	126.11	AB	AA	AA	AA	AA	AA	AA	AA	AA	AB	AB	AB	AB	AB	AB	AA	AA	AA	AA	AB	AA	AA	AA	AB	AA	AB	AA	AA	AB	AB	AB	AA	AB	AB	AB	AB	AA	AA	AA	AA	AA	AB	AA	AB	AB	AB	AA
Chr10_126187490_C	Chr10	126.19	AB	AA	AA	AA	AA	AA	AA	AA	AA	AB	AB	AB	AB	AB	AB	AA	AA	AA	AA	AB	AA	AA	AA	AB	AA	AB	AA	AA	AB	AB	AB	AA	AB	AB	AB	AB	AA	AA	AA	AA	AA	AB	AA	AB	AB	AB	AA
Chr10_127493587_G	Chr10	127.49	AB	AA	AA	AA	AA	AA	AA	AA	AA	AB	AB	AB	AB	AB	AB	AA	AA	AA	AA	AB	AA	AA	AA	AB	AA	AB	AA	AA	AB	AB	AB	AA	AB	AB	AB	AB	AA	AA	AA	AA	AA	AB	AA	AB	AB	AB	AA
Chr10_129808958_C	Chr10	129.81	AB	AA	AA	AA	AA	AA	AA	AA	AA	AB	AB	AB	AB	AB	AB	AA	AA	AA	AA	AB	AA	AA	AA	AB	AA	AB	AA	AA	AB	AB	AB	AA	AB	AB	AB	AA	AA	AA	AA	AA	AA	AB	AA	AB	AB	AB	AA
Chr10_130923124_C	Chr10	130.92	AB	AA	AB	AA	AA	AA	AA	AA	AA	AB	AB	AB	AB	AB	AB	AA	AA	AA	AA	AB	AA	AA	AA	AB	AA	AB	AA	AA	AB	AB	AB	AA	AB	AB	AB	AA	AA	AA	AA	AA	AA	AB	AA	AB	AB	AB	AA
Chr10_138511942_G	Chr10	138.51	AB	AB	AA	AA	AA	AB	AB	AB	AA	AB	AB	AA	AB	AA	AB	AA	AA	AA	AA	AB	AA	AA	AA	AB	AA	AB	AA	AA	AB	AB	AA	AA	AA	AB	AB	AA	AB	AA	AA	AA	AA	AB	AA	AA	AB	AB	AA
Chr10_138884851_G	Chr10	138.88	AB	AB	AA	AA	AA	AB	AB	AB	AA	AB	AB	AA	AB	AA	AB	AA	AA	AA	AA	AB	AA	AA	AA	AB	AA	AB	AA	AA	AB	AB	AA	AA	AA	AB	AB	AA	AB	AA	AA	AA	AA	AB	AA	AA	AB	AB	AA
Chr5_23140788_T	Chr5	23.14	AB	AB	AA	AB	AB	AA	AB	AA	AB	AB	AA	AB	AB	AB	AB	AA	AB	BB	AA	AB	AA	AB	AB	AA	AB	AA	AA	AA	AB	AB	AB	AB	AA	AB	AB	AA	AA	AA	AA	AA	AA	BB	AB	AA	AB	AB	AA
Chr7_32632796_A	Chr7	32.63	AA	AA	AA	AA	AB	AB	AB	AA	AA	AA	AA	AB	AA	AB	AA	AB	AA	AB	AB	AB	AA	AA	AB	AB	AB	AA	AA	AB	AA	AB	AA	AA	AB	AA	AB	AB	AB	AB	BB	AB	AA	BB	AA	AB	AA	AB	AA
Chr7_125647822_A	Chr7	125.65	AA	AA	AA	AA	AB	AB	AB	AA	AA	AA	AA	AB	AA	AB	AA	AB	AB	AB	AA	AB	AA	AA	AB	AB	AB	AB	AA	AB	AA	AB	AA	AA	AA	AA	AB	AA	AA	AB	AB	AB	AA	AB	AA	AB	AA	AB	AA
Chr10_90194595_G	Chr10	90.19	AB	AA	AA	AA	AA	AA	AA	AA	AA	AB	AB	AB	AB	AB	AB	AA	AA	AA	AA	AA	AA	AA	AA	AB	AA	AB	AB	AA	AB	AB	AB	AA	AB	AB	AB	AB	AA	AA	AA	AA	AA	AB	AA	AB	AB	AB	AA
Chr1_120809794_C	Chr1	120.81	AB	AB	AB	AA	AA	AA	AB	AA	AB	AA	AB	AA	AA	AA	AB	AA	AB	AA	AB	AB	AA	AB	AB	AA	AA	AB	AB	AA	AA	AB	AA	AA	AA	AA	AB	AB	AB	AA	AB	AB	AA	AB	AA	AA	AB	AA	AA
Chr2_204819637_A	Chr2	204.82	AA	AB	AA	BB	AA	AB	AB	AA	AB	BB	AB	AA	AB	AB	AA	AB	AB	AB	AA	AB	AA	AA	AA	AB	AB	AA	AB	AB	AB	BB	AB	AA	AA	AA	AB	AA	AB	AB	AA	AB	AA	AA	AB	AB	AB	AA	AA
Chr4_52466405_A	Chr4	52.47	AA	AA	AA	AA	AB	AA	BB	AB	AB	AB	AA	AA	AA	AB	AB	AB	AA	AB	AA	AB	AB	AA	AB	AB	AA	AA	AA	AA	AA	AA	AB	AB	AA	AA	AA	AB	AA	AA	AA	AB	AB	AA	AA	AB	AB	AB	AB
Chr2_187918783_C	Chr2	187.92	AA	BB	AA	AB	AA	AB	AB	AA	AA	AB	AB	AA	AB	AB	AA	AB	AA	AB	AA	AA	AB	BB	AA	AB	BB	AA	AB	AB	AA	AB	AB	AA	AA	AB	BB	AA	BB	AB	AA	AA	AA	AB	AB	AA	AB	AA	BB
Chr5_97436619_C	Chr5	97.44	AB	AB	AB	AB	AB	BB	AB	AB	AB	AB	BB	AB	BB	AB	AA	AA	AA	BB	AA	AA	AB	AB	AA	BB	AB	AA	AB	AA	AB	AB	AB	AA	AB	AB	AB	AA	AA	AA	AA	AA	AA	AA	AA	AA	AA	AB	AB
Chr10_115865883_A	Chr10	115.87	AB	AA	AA	AA	AA	AA	AA	AA	AA	AB	AB	AB	AB	AB	AB	AA	AA	AA	AA	AB	AA	AA	AA	AB	AA	AB	AB	AA	BB	AB	AB	AA	BB	AB	AB	AB	AA	AA	AA	AA	AA	AB	AA	AB	AB	AB	AA
Chr10_121759913_A	Chr10	121.76	BB	AA	AA	AA	AA	AA	AA	AA	AA	AB	AB	AB	AB	AB	AB	AA	AA	AA	AA	AB	AA	AA	AA	AB	AA	AB	AA	AA	BB	AB	AB	AA	BB	AB	AB	AB	AA	AA	AA	AA	AA	AB	AA	AB	AB	AB	AA
Chr2_190580789_A	Chr2	190.58	AA	BB	AA	AB	AA	AB	AB	AA	AA	AB	AB	AA	AB	AB	AA	AB	AA	AB	AA	AB	AB	AA	AA	AB	BB	AB	AB	AB	AA	AB	AB	AA	AA	AB	BB	AA	AB	AB	AA	AA	AA	AB	AB	AA	AB	AA	BB
Chr2_191325555_T	Chr2	191.33	AA	AB	AA	AB	AA	AB	AB	AA	AA	AB	AB	AA	AB	AB	AA	AB	AA	AB	AA	AB	AB	AA	AA	AB	BB	AB	AB	AB	AA	AB	AB	AA	AA	AB	BB	AA	AB	AB	AA	AA	AA	AB	AB	AB	AB	AA	BB
Chr10_78697123_T	Chr10	78.7	AB	AA	AA	AA	AA	AA	AA	AA	AA	AB	AB	BB	BB	AB	BB	AA	AA	AA	AA	AA	AA	AA	AA	AB	AA	AB	AB	AA	AB	AB	BB	AB	AB	AB	AB	AB	AA	AA	AB	AA	AA	AB	AA	AA	BB	AB	AA
Chr10_118852980_T	Chr10	118.85	BB	AA	AA	AA	AA	AA	AA	AA	AA	AB	AB	AB	AB	AB	AB	AA	AA	AA	AA	AB	AA	AA	AA	AB	AA	AB	AB	AA	BB	AB	AB	AA	BB	AB	AB	AB	AA	AA	AA	AA	AA	AB	AA	AB	AB	AB	AA
Chr2_85794456_G	Chr2	85.79	AB	AB	AB	AB	AB	AA	AB	AA	AA	AA	AB	AA	AB	AA	AB	AB	AA	AB	AA	AA	AB	AA	AA	AB	AA	AA	AB	AB	AA	AB	AB	AA	AA	AB	AB	AA	AB	AA	AA	AA	AA	AB	AB	AA	AB	AB	AB
Chr4_188826336_G	Chr4	188.83	AA	AA	AA	AA	AB	AB	AA	AA	AB	AB	AA	AB	AB	AA	AA	AB	AA	AB	AA	AB	AB	AA	AA	AA	AA	AB	AA	AB	AA	AB	AA	AA	AA	AA	AA	AB	AA	AA	AB	AB	AB	AB	AB	AB	AB	AB	AB
Chr5_210786353_C	Chr5	210.79	AA	AB	AA	AA	AB	AB	AB	AB	AB	AB	AB	AB	AB	AA	AB	AB	AA	AB	AA	AB	AB	AA	AB	AB	AB	AB	AA	AA	AB	AA	AA	AA	AB	AA	AB	AB	AB	AA	AB	AA	AB	AA	AB	AB	AB	AA	AA
Chr5_213500003_G	Chr5	213.5	AA	AB	AA	AA	AB	AB	AB	AA	AB	AB	AB	AB	AB	AA	AB	AB	AA	AB	AA	AB	AB	AA	AA	AB	AB	AB	AA	AA	AB	AA	AA	AA	AB	AA	AB	AB	AB	AA	AB	AA	AB	AA	AA	AB	AB	AA	AA
Chr6_118955070_T	Chr6	118.96	AA	AB	AA	AB	AA	AA	AB	AB	AB	AB	AB	AA	AA	AA	AB	AB	AA	AA	AB	AB	AB	AA	AA	AB	AA	AB	AB	AB	AA	AB	AA	AA	AB	AA	AB	AA	AA	AA	AB	AB	AB	AB	AB	AB	AB	AA	AA
Chr6_170975871_A	Chr6	170.98	AB	AB	BB	AA	AA	AA	AB	AA	AB	AA	AB	AA	AA	AB	AB	AB	AB	AA	AA	AA	AB	AA	AA	AB	AB	AB	AA	AB	AA	AA	AB	AB	AA	AA	AA	AB	AB	AB	AB	AA	AA	AA	AB	AA	AB	AB	AB
Chr3_218143956_T	Chr3	218.14	AA	AB	AB	AB	AA	AB	AA	AA	AB	AB	AB	AA	AB	AB	AA	AA	AB	AB	AA	AA	AA	AA	AA	AB	AB	AB	AA	BB	AA	AA	AB	AB	AA	AB	AA	AB	AB	AB	AA	AA	BB	AB	AA	AA	AA	AB	AB
Chr5_81072484_A	Chr5	81.07	AB	AB	AA	AA	AB	AA	AB	AA	AB	AB	AB	AB	AB	AB	AB	AA	AB	BB	AA	AB	AA	AB	AB	AA	AB	AA	AA	AA	AB	AB	AB	AA	AA	AB	AB	AA	AA	AA	AA	AA	AA	AB	AB	AA	AB	AB	AA
Chr8_13969550_T	Chr8	13.97	AA	AB	AB	AA	AA	AA	AA	AB	AA	AB	AA	AA	AA	AB	AA	AA	AB	AA	AA	AB	AB	AA	AB	AB	AB	AB	AA	AB	AA	AA	AA	AB	AB	AA	AB	AA	AB	AA	BB	AB	AA	AB	AA	AA	AB	AA	AB
Chr10_118612697_A	Chr10	118.61	BB	AA	AA	AA	AA	AA	AA	AA	AA	AB	AB	AB	AB	AB	AB	AA	AA	AA	AA	AB	AA	AA	AA	AB	AA	AB	AB	AA	BB	AB	AB	AA	BB	AB	AB	AB	AA	AA	AA	AA	AA	AB	AA	AB	AB	AB	AA
Chr4_84784049_T	Chr4	84.78	AA	AA	AA	AA	AB	AA	BB	AB	AB	AB	AA	AA	AA	AB	AB	AB	AA	AB	AA	AA	AB	AA	AB	AB	AA	AA	AA	AA	AA	AA	AB	AB	AA	AA	AA	AB	AA	AA	AA	AB	AB	AA	AA	AB	AB	AB	AB
Chr2_2119818_T	Chr2	2.12	AA	AA	AA	AB	AA	AA	AB	AB	AA	AB	AB	AB	AB	AB	AA	AA	AB	AB	AB	AB	AA	AB	BB	AA	AA	AB	AB	AB	AB	AA	AB	AB	AA	AA	AA	AA	AB	AA	AA	AA	AA	AB	AB	AB	BB	BB	AA
Chr2_201831711_T	Chr2	201.83	AA	AB	AA	BB	AA	AB	AB	AA	BB	BB	AB	AA	AB	AB	AA	AB	AB	AB	AA	AB	AA	AB	AA	AB	AB	AA	AB	AB	AA	BB	AB	AA	AA	AA	AB	AA	AB	AB	AA	AB	AA	AA	AB	AA	AB	AA	AA
Chr2_241538124_G	Chr2	241.54	AA	AB	AA	AB	AB	AB	AB	AA	AA	AA	BB	AA	AB	AB	AA	BB	AB	AA	AB	AB	AA	AB	AA	AA	AB	AA	AA	AB	AA	AA	AB	AA	AB	AA	AB	AA	AB	AB	AB	AB	AB	AA	AA	AB	AA	AA	AA
Chr1_235905038_C	Chr1	235.91	AB	AA	AA	AB	AB	AA	AB	AA	AB	AB	AB	AA	AB	AA	AB	AB	AA	AB	AA	AB	AA	AA	AB	AB	AB	AB	AB	AB	AA	AB	AA	AA	AA	AB	AB	AB	AB	AA	AB	AB	AA	AA	AA	AA	AB	AA	AA
Chr1_255832058_T	Chr1	255.83	AB	AA	AA	AB	AB	AA	AB	AA	AA	AB	AB	AA	AB	AA	AB	AB	AA	AA	AA	AB	AA	AA	AA	AA	AB	AA	AA	AB	AA	AB	AB	AA	AA	AB	AB	AB	AB	AB	AB	AB	AA	AA	AA	AA	AB	AB	AA
Chr1_300991884_G	Chr1	300.99	AB	AA	AA	AB	AB	AB	AB	AB	AA	AA	AA	AB	AA	AA	AB	AB	AA	AA	AA	AA	AA	AA	AA	AA	AB	AA	AA	AB	AA	AA	AA	AA	AA	AB	AA	AB	AA	AB	AB	AA	AA	AB	AA	AA	AA	AB	AA
Chr1_302474697_A	Chr1	302.47	AB	AA	AA	AB	AB	AB	AB	AB	AA	AA	AA	AB	AA	AA	AB	AB	AA	AA	AA	AA	AA	AA	AA	AA	AB	AA	AA	AB	AA	AB	AA	AA	AA	AB	AA	AB	AA	AB	AB	AA	AA	AB	AA	AA	AA	AB	AA
Chr2_190022205_C	Chr2	190.02	AA	AB	AA	AB	AA	AB	AB	AA	AA	AB	AB	AA	AB	AB	AA	AB	AA	AB	AA	AB	AB	AA	AA	AB	AB	AB	AB	AB	AA	AB	AB	AA	AA	AA	AB	AA	AB	AB	AA	AA	AA	AB	AB	AA	AB	AA	AB
Chr2_208749968_A	Chr2	208.75	AA	AB	AA	AB	AA	AB	AB	AA	AB	AB	AB	AA	AB	AB	AA	AB	AB	AB	AA	AB	AA	AB	AA	AB	AB	AA	AB	AB	AA	AB	AB	AA	AA	AA	AB	AA	AB	AB	AA	AB	AA	AA	AB	AB	AB	AA	AA
Chr2_214679491_C	Chr2	214.68	AA	AB	AA	AB	AA	AB	AB	AA	AB	AB	AB	AA	AB	AB	AA	AB	AB	AB	AA	AB	AA	AB	AA	AB	AB	AB	AB	AB	AA	AB	AB	AA	AA	AA	AB	AA	AB	AB	AA	AB	AA	AA	AB	AB	AB	AA	AA
Chr2_229626004_C	Chr2	229.63	AA	AB	AA	AB	AB	AB	AB	AA	AB	AB	AB	AA	AB	AB	AA	AB	AB	AB	AA	AB	AA	AB	AA	AB	AB	AA	AB	AB	AA	AB	AB	AA	AA	AA	AB	AA	AB	AB	AB	AB	AA	AA	AB	AB	AA	AA	AA
Chr3_180792757_C	Chr3	180.79	AB	AB	AB	AB	AB	AB	AB	AB	AB	AB	AB	AA	AB	AB	AA	AA	AA	AB	AB	AA	AA	AB	AA	AB	AB	AA	AA	AB	AA	AA	AB	AA	AB	AB	AB	AA	AA	AA	AA	AA	AA	AA	AA	AA	AA	AA	AB
Chr3_184833499_C	Chr3	184.83	AB	AB	AB	AB	AB	AB	AB	AB	AB	AB	AB	AA	AB	AB	AA	AA	AA	AB	AB	AA	AA	AB	AA	AB	AB	AA	AA	AB	AA	AA	AB	AA	AB	AB	AA	AB	AA	AA	AA	AA	AA	AA	AA	AA	AA	AA	AB
Chr4_5140320_C	Chr4	5.14	AA	AB	AB	AA	AB	AB	AA	AA	AB	AB	AA	AA	AB	AB	AA	AA	AA	AB	AA	AA	AB	AB	AB	AB	AA	AA	AB	AB	AB	AB	AA	AB	AB	AB	AA	AB	AA	AA	AA	AA	AA	AA	AA	AB	AB	AB	AA
Chr4_77464551_A	Chr4	77.46	AA	AA	AA	AA	AB	AA	AB	AB	AB	AB	AA	AA	AA	AB	AB	AB	AA	AB	AB	AB	AB	AA	AB	AB	AA	AA	AA	AA	AA	AA	AB	AB	AA	AA	AA	AB	AA	AA	AB	AB	AB	AA	AA	AB	AB	AB	AB
Chr4_83499091_A	Chr4	83.5	AA	AA	AA	AA	AB	AA	AB	AB	AB	AB	AA	AA	AB	AB	AB	AB	AA	AB	AA	AB	AB	AA	AB	AB	AA	AA	AA	AA	AA	AA	AB	AB	AA	AA	AA	AB	AA	AA	AB	AB	AB	AA	AA	AB	AB	AB	AB
Chr4_166656782_G	Chr4	166.66	AA	AA	AA	AA	AB	AA	AB	AA	AB	AB	AA	AA	AB	AA	AB	AB	AA	AB	AA	AB	AB	AA	AB	AB	AA	AB	AA	AB	AA	AA	AA	AB	AA	AA	AA	AB	AA	AA	AB	AB	AB	AB	AA	AB	AB	AB	AB
Chr4_177968538_A	Chr4	177.97	AA	AA	AA	AA	AB	AA	AB	AA	AB	AB	AA	AB	AB	AA	AB	AB	AA	AB	AA	AB	AB	AA	AA	AB	AA	AB	AA	AB	AA	AA	AA	AA	AA	AA	AA	AB	AA	AA	AB	AB	AB	AB	AA	AB	AB	AB	AB
Chr4_202763217_A	Chr4	202.76	AA	AA	AA	AB	AB	AB	AA	AA	AB	AB	AA	AB	AB	AA	AA	AB	AA	AA	AB	AB	AB	AA	AA	AA	AA	AB	AA	AB	AB	AB	AA	AA	AB	AA	AA	AB	AA	AA	AB	AB	AB	AB	AB	AB	AB	AB	AB
Chr4_205836221_G	Chr4	205.84	AA	AA	AA	AB	AB	AB	AB	AA	AB	AB	AA	AB	AB	AA	AA	AB	AA	AA	AB	AB	AB	AA	AA	AA	AA	AB	AA	AB	AB	AB	AA	AA	AB	AA	AA	AB	AA	AA	AB	AB	AB	AB	AB	AB	AB	AB	AB
Chr5_216744616_G	Chr5	216.74	AA	AB	AA	AB	AB	AB	AB	AA	AB	AB	AB	AB	AA	AA	AB	AB	AA	AB	AA	AB	AB	AA	AA	AB	AB	AB	AA	AA	AB	AA	AA	AA	AB	AA	AB	AB	AB	AA	AB	AA	AB	AA	AA	AB	AB	AA	AA
Chr5_217270579_G	Chr5	217.27	AA	AB	AA	AB	AB	AB	AB	AA	AB	AB	AB	AB	AA	AA	AB	AB	AA	AB	AA	AB	AB	AA	AA	AB	AB	AB	AA	AA	AB	AA	AA	AA	AB	AA	AB	AB	AB	AA	AB	AA	AB	AA	AA	AB	AB	AA	AA
Chr6_87642162_T	Chr6	87.64	AA	AA	AA	AB	AA	AA	AB	AB	AB	AA	AA	AB	AA	AA	AB	AB	AA	AA	AA	AB	AB	AA	AA	AB	AA	AA	AB	AB	AA	AB	AA	AA	AB	AA	AB	AB	AB	AA	AB	AB	AB	AB	AA	AB	AB	AA	AA
Chr6_147221755_A	Chr6	147.22	AB	AB	AA	AA	AA	AA	AB	AB	AA	AB	AB	AA	AA	AA	AB	AB	AA	AA	AB	AB	AB	AA	AA	AA	AB	AB	AB	AB	AA	AB	AA	AA	AB	AA	AA	AA	AA	AA	AB	AB	AB	AB	AB	AB	AA	AB	AA
Chr6_148081916_A	Chr6	148.08	AB	AB	AA	AA	AA	AA	AB	AB	AA	AB	AB	AA	AA	AA	AB	AB	AA	AA	AB	AB	AB	AA	AA	AA	AB	AB	AB	AB	AA	AB	AA	AA	AB	AA	AA	AA	AA	AA	AB	AB	AB	AB	AB	AB	AA	AB	AA
Chr6_148093062_G	Chr6	148.09	AB	AB	AA	AA	AA	AA	AB	AB	AA	AB	AB	AA	AA	AA	AB	AB	AA	AA	AB	AB	AB	AA	AA	AA	AB	AB	AB	AB	AA	AB	AA	AA	AB	AA	AA	AA	AA	AA	AB	AB	AB	AB	AB	AB	AA	AB	AA
Chr7_4777772_T	Chr7	4.78	AA	AA	AA	AA	AA	AB	AA	AB	AA	AA	AA	AA	AB	AA	AA	AA	AA	AA	AB	AB	AB	AA	AB	AB	AA	AB	AB	AA	AB	AB	AA	AA	AB	AA	AB	AA	AB	AB	AB	AB	AB	AA	AB	AA	AA	AB	AA
Chr8_156254369_C	Chr8	156.25	AA	AB	AB	AA	AA	AB	AA	AB	AB	AB	AB	AA	AA	AB	AB	AA	AA	AA	AB	AB	AB	AA	AA	AB	AB	AB	AB	AB	AB	AB	AA	AB	AB	AB	AB	AA	AB	AB	AA	AB	AB	AB	AB	AA	AB	AB	AB
Chr9_147612874_C	Chr9	147.61	AB	AB	AB	AA	AA	AA	AB	AB	AA	AB	AB	AB	AA	AA	AB	AB	AA	AA	AA	AB	AA	AA	AB	AB	AA	AB	AB	AA	AB	AA	AA	AB	AA	AB	AB	AB	AA	AA	AB	AB	AB	AA	AA	AA	AA	AA	AB
Chr10_100653479_T	Chr10	100.65	AB	AA	AA	AA	AA	AA	AA	AA	AA	AB	AB	AB	AB	AB	AB	AA	AA	AA	AA	AA	AA	AA	AA	AB	AA	AB	AB	AA	AB	AB	AB	AA	AB	AB	AB	AB	AA	AA	AA	AA	AA	AB	AA	AB	AB	AB	AA
Chr10_127003153_C	Chr10	127	AB	AA	AA	AA	AA	AA	AA	AA	AA	AB	AB	AB	AB	AB	AB	AA	AA	AA	AA	AB	AA	AA	AA	AB	AA	AB	AA	AA	AB	AB	AB	AA	AB	AB	AB	AB	AA	AA	AA	AA	AA	AB	AA	AB	AB	AB	AA
Chr10_128274461_T	Chr10	128.27	AB	AA	AA	AA	AA	AA	AA	AA	AA	AB	AB	AB	AB	AB	AB	AA	AA	AA	AA	AB	AA	AA	AA	AB	AA	AB	AA	AA	AB	AB	AB	AA	AB	AB	AB	AB	AA	AA	AA	AA	AA	AB	AA	AB	AB	AB	AA
Chr10_133241814_A	Chr10	133.24	AB	AA	AA	AA	AA	AB	AA	AA	AA	AB	AB	AB	AB	AB	AB	AA	AA	AA	AA	AB	AA	AA	AA	AB	AA	AB	AA	AA	AB	AB	AB	AA	AB	AB	AB	AA	AA	AA	AA	AA	AA	AB	AA	AB	AB	AB	AA
Chr10_134111082_G	Chr10	134.11	AB	AA	AA	AA	AA	AB	AA	AA	AA	AB	AB	AB	AB	AB	AB	AA	AA	AA	AA	AB	AA	AA	AA	AB	AA	AB	AA	AA	AB	AB	AB	AA	AB	AB	AB	AA	AA	AA	AA	AA	AA	AB	AA	AB	AB	AB	AA
Chr9_70327484_A	Chr9	70.33	AA	AA	AB	AA	AB	BB	AA	AB	AB	AA	AB	AA	AB	AB	AB	AB	BB	AB	AB	AB	AB	AB	AA	AA	AA	AA	AA	AB	AA	AA	BB	AB	AA	AA	AA	AA	AA	BB	AB	AA	AB	AA	AB	AA	AA	AB	AA
Chr9_125675611_A	Chr9	125.68	AB	AA	AA	AB	AB	AA	AA	AB	AA	AB	AB	AB	AA	AB	AB	AB	AA	AB	AB	AB	AA	AA	AB	AB	AA	AB	AB	AA	AA	AA	AA	AB	AA	AB	AA	AB	AA	AA	AB	AB	AB	AA	AA	AA	AA	AA	AA
Chr7_159582922_C	Chr7	159.58	BB	AB	AB	AA	AA	AB	AB	BB	AB	AA	AA	AB	AA	AB	AB	AB	AB	AA	BB	AB	AB	AB	AA	AA	AB	AA	AA	AB	AB	AB	AB	AB	AB	AB	AB	AB	AA	AA	AB	AB	AB	AB	AB	AB	AA	AA	BB
Chr1_286758140_T	Chr1	286.76	AB	AA	AA	AB	AB	AB	AB	AB	AA	AB	AA	BB	AA	AA	AB	AB	AA	AA	AA	AA	AA	AA	AA	AA	AB	AA	AA	AB	AA	AB	AB	AA	AA	BB	AA	AB	AA	BB	AB	AA	AA	BB	AA	AA	AA	AB	AA
Chr2_7286664_T	Chr2	7.29	AA	AA	AB	AB	AB	AA	AA	AB	AB	AB	AA	AA	AB	AA	AA	AA	AA	AA	AA	AB	AA	AA	AB	BB	AB	AB	AB	AA	AA	BB	AA	AA	AA	AB	AB	AA	AA	AB	AA	BB	AB	AB	AB	AB	AA	AA	BB
Chr10_81141303_T	Chr10	81.14	AB	AA	AA	AA	AA	AA	AA	AA	AA	AB	AB	BB	BB	AB	BB	AA	AA	AA	AA	AA	AA	AA	AA	AB	AA	AB	AB	AA	AB	AB	BB	AA	AB	AB	AB	AB	AA	AA	AA	AA	AA	AB	AA	AA	BB	AB	AA
Chr5_177052280_G	Chr5	177.05	AA	AB	AA	AA	AB	AA	AB	AA	AB	AB	AA	AB	AB	AA	AB	AB	AA	AB	AA	AB	AA	AA	BB	AB	AB	AB	AA	AB	AA	AB	AB	AA	AA	AA	AB	AA	AB	AA	AA	AA	AB	AB	AB	AB	AB	AB	AA
Chr9_16437918_A	Chr9	16.44	AA	AA	AA	AA	AB	AB	AB	AB	AB	AA	AB	AB	AA	AB	AA	AA	AB	AA	AA	AA	AA	AB	AB	AA	AB	AB	AA	BB	AB	AB	AB	AA	AA	AA	AA	BB	AA	BB	AB	AA	AB	AB	AB	AB	AA	BB	AA
Chr1_306357936_G	Chr1	306.36	AB	AA	AB	AA	AB	AB	AB	AB	AA	AA	AA	AB	AA	AA	AB	AB	AA	AA	AA	AA	AA	AA	AA	AA	AB	AA	AB	AB	AA	AB	AA	AA	AA	AB	AA	AA	AA	AA	AB	AA	AA	AB	AA	AA	AA	AB	AA
Chr6_39875188_G	Chr6	39.88	AB	AA	AA	AB	AA	AA	AB	AB	AB	AA	AA	AB	AA	AA	AB	AB	AA	AB	AA	AA	AB	AA	AB	AB	AA	AB	AB	AB	AA	AB	AA	AA	AB	AA	AB	AB	AA	AB	AB	AB	AA	AA	AA	AB	AB	AA	AA
Chr2_185163274_C	Chr2	185.16	AA	AB	AB	BB	AA	AB	AB	AA	AA	AB	AB	AA	AB	AB	AB	AB	AA	AB	AA	AA	AB	AA	AA	AB	BB	AA	AB	AB	AA	AB	AB	AA	AA	BB	AB	AA	AB	AB	AA	AA	AA	AB	AB	AA	AB	AB	BB
Chr10_115848585_T	Chr10	115.85	BB	AA	AA	AA	AA	AA	AA	AA	AA	AB	AB	AB	AB	AB	AB	AA	AA	AA	AA	AB	AA	AA	AA	AB	AA	AB	AB	AA	BB	AB	AB	AA	BB	AB	AB	AB	AA	AA	AA	AA	AA	AB	AA	AB	AB	AB	AA
Chr4_185362519_T	Chr4	185.36	AA	AA	AA	AA	AB	AB	AA	AA	AB	AB	AA	AB	AB	AA	AB	AB	AA	AB	AB	AB	AB	AA	AA	AA	AA	AB	AA	AB	AA	BB	AA	AA	AA	AA	AA	AB	AA	AA	AB	AB	AB	AB	AB	AB	AB	AB	AB
Chr5_38320110_T	Chr5	38.32	AB	AB	AA	AA	AA	AB	AB	AB	AB	AA	AA	AB	AA	AB	AA	AA	AB	AB	AB	AA	AB	AB	AB	AA	AB	AA	AA	AB	AA	AB	AA	AA	AB	AA	AB	AB	BB	AA	AB	BB	AB	AA	AA	AB	AA	AA	AB
Chr1_60021609_T	Chr1	60.02	AA	AB	AA	AB	AB	AA	AB	AA	AA	AA	AA	AB	AB	AA	AB	BB	AA	AA	AA	AA	AB	AA	AB	AA	AA	AB	AA	AA	AB	AA	AB	AB	AB	AB	AB	AB	AA	AB	AA	AB	BB	AB	AA	AA	AB	BB	BB
Chr3_4146713_C	Chr3	4.15	AA	BB	AB	AA	AA	AB	AB	AB	AA	BB	AA	AB	AB	AB	AB	AB	AB	AB	BB	AB	AB	AB	AA	AA	AA	AB	AA	BB	AA	AA	AB	BB	AB	AA	AA	AB	BB	AB	AB	AB	AA	AB	AB	AB	AA	AB	AA
Chr2_36097077_G	Chr2	36.1	AB	AB	AA	AB	AB	AA	AB	AA	AB	AB	AA	AB	AB	AB	BB	AA	BB	AB	AB	BB	AA	AB	BB	AA	AB	AA	AA	AB	AA	AB	BB	AB	AB	AB	AB	AA	AA	AA	AA	AA	AA	AB	BB	AA	BB	AB	AA
Chr10_81141150_C	Chr10	81.14	AB	AA	AA	AA	AA	AA	AA	AA	AA	AB	AA	BB	BB	AB	BB	AA	AA	AA	AA	AA	AA	AA	AA	AB	AA	AB	AB	AA	AB	AB	BB	AA	AB	AB	BB	AB	AA	AA	AA	AA	AA	AB	AA	AA	BB	AB	AA
Chr7_152095521_A	Chr7	152.1	AA	AA	AA	AA	AB	AB	BB	AA	AA	AA	AA	AB	AA	AB	AB	AB	AB	AB	AB	AB	AA	AA	AB	AB	AB	AB	AA	AA	AA	AB	AA	AA	AA	AA	AB	AA	AA	AB	AA	AB	AA	AB	AA	AA	AA	AB	AA
Chr10_91765895_T	Chr10	91.77	AA	AB	AB	AB	AA	AB	AB	AB	AB	AB	AB	AB	AA	AA	AA	AA	AA	AB	AB	AA	AA	AA	AA	AA	AB	AA	AB	AA	AA	AB	AA	AA	AB	AB	AB	AB	AB	AB	AA	AB	AA	AB	AB	AA	AA	AB	AA
Chr4_174982589_C	Chr4	174.98	AA	AA	AA	AA	AB	AA	BB	AA	AB	AB	AA	AA	AB	AA	AB	AB	AA	AB	AA	AB	AB	AA	AA	AB	AA	AB	AA	AA	AA	AA	AA	AA	AA	AA	AA	AB	AA	AA	AB	AB	AB	BB	AA	BB	AB	AB	AB
Chr1_21980863_T	Chr1	21.98	AB	AB	AB	AB	AA	BB	AA	AA	AA	AB	AB	AA	AA	BB	BB	AA	BB	AA	BB	BB	AA	AA	BB	AA	AA	AB	AB	BB	AA	AB	AA	AB	AA	AA	AB	AB	AA	AB	BB	AA	AA	AB	AA	AA	AA	AA	AA
Chr8_8316621_T	Chr8	8.32	AA	AB	AB	AB	AA	AA	AA	AB	AA	AB	AA	AA	AA	AB	AA	AA	BB	AA	AB	AB	BB	AA	AB	AB	AB	AB	AA	AB	AA	AA	AA	BB	AB	AA	AB	AA	AB	AA	BB	AB	AA	AB	AA	AA	AB	AA	AB
Chr1_59950083_G	Chr1	59.95	AA	AB	AA	AB	AB	AA	AB	AA	AA	AA	AA	AB	AB	AA	AB	AB	AA	AA	AA	AA	AB	AA	AB	AA	AA	AB	AA	AA	AB	AA	AB	AB	AB	AB	AB	AB	AA	AA	AA	AB	BB	AB	AB	AA	AB	AB	BB
Chr2_161367808_G	Chr2	161.37	BB	BB	BB	AB	AA	AA	AA	AA	AA	AB	AA	AA	AA	AA	AA	AA	AA	AA	AB	AA	AB	BB	AB	AB	BB	AA	AB	AA	AB	AB	AA	AB	AB	AA	BB	AB	BB	AA	AA	AB	AA	AB	AA	AA	AA	AB	BB
Chr1_302977759_T	Chr1	302.98	AB	AA	AA	AB	AB	AB	AB	AB	AA	AA	AA	AB	AA	AA	AB	AB	AA	AA	AA	AA	AA	AA	AA	AA	AB	AA	AA	AB	AA	AA	AA	AA	AA	AB	AA	AB	AA	AB	AB	AA	AA	AB	AA	AA	AA	AB	AA
Chr2_13769966_G	Chr2	13.77	AB	AA	AB	AA	AA	AA	AB	AA	AB	AA	AB	AA	AA	AB	AB	AB	AB	AA	AA	AA	AB	AA	AB	AB	AB	AB	AA	AB	AA	AA	AB	AB	AA	AA	AB	AB	AB	AB	AB	AA	AA	AA	AB	AA	AB	AB	AB
Chr2_73517851_A	Chr2	73.52	AB	AB	AB	AB	AB	AA	AB	AA	AA	AA	AB	AA	AB	AA	AB	AB	AA	AB	AA	AA	AB	AB	AA	AB	AB	AA	AB	AB	AA	AB	AB	AA	AA	AB	AB	AA	AB	AA	AA	AA	AA	AB	AB	AA	AB	AB	AB
Chr2_191024532_A	Chr2	191.02	AA	AB	AA	AB	AA	AB	AB	AA	AA	AB	AB	AA	AB	AB	AA	AB	AA	AB	AA	AB	AB	AA	AA	AB	AB	AB	AB	AB	AA	AB	AB	AA	AA	AA	AB	AA	AB	AB	AA	AA	AA	AB	AB	AB	AB	AA	AB
Chr2_208858683_A	Chr2	208.86	AA	AB	AA	AB	AA	AB	AB	AA	AB	AB	AB	AA	AB	AB	AA	AB	AB	AB	AB	AB	AA	AB	AA	AB	AB	AB	AB	AB	AA	AB	AB	AA	AA	AA	AB	AA	AB	AB	AA	AB	AA	AA	AB	AB	AB	AA	AA
Chr2_209515527_T	Chr2	209.52	AA	AB	AA	AB	AB	AB	AB	AA	AB	AB	AB	AA	AB	AB	AA	AB	AB	AB	AA	AB	AA	AB	AA	AB	AB	AB	AB	AB	AA	AB	AB	AA	AA	AA	AB	AA	AB	AB	AA	AB	AA	AB	AB	AB	AB	AA	AA
Chr2_215868834_T	Chr2	215.87	AA	AB	AA	AB	AA	AB	AB	AA	AB	AB	AB	AA	AB	AB	AA	AB	AB	AB	AA	AB	AB	AB	AA	AB	AB	AB	AB	AB	AA	AB	AB	AA	AA	AA	AB	AA	AB	AB	AA	AB	AA	AA	AB	AB	AB	AB	AA
Chr2_221399619_C	Chr2	221.4	AA	AB	AA	AB	AA	AB	AB	AA	AB	AB	AB	AA	AB	AB	AA	AB	AB	AB	AA	AB	AA	AB	AA	AB	AB	AA	AB	AB	AA	AB	AB	AA	AA	AA	AB	AA	AB	AB	AA	AB	AA	AA	AB	AB	AA	AA	AA
Chr2_238893650_T	Chr2	238.89	AA	AB	AA	AB	AB	AB	AB	AA	AB	AB	AB	AA	AB	AB	AA	AB	AB	AA	AA	AB	AB	AB	AA	AB	AB	AA	AA	AB	AA	AA	AB	AA	AA	AA	AB	AA	AB	AB	AB	AB	AB	AA	AA	AB	AA	AA	AA
Chr3_7978927_T	Chr3	7.98	AB	AB	AA	AA	AA	AA	AA	AB	AA	AB	AB	AB	AB	AB	AA	AA	AB	AB	AA	AA	AA	AB	AB	AB	AB	AA	AB	AB	AA	AB	AA	AB	AB	AB	AB	AB	AA	AA	AA	AA	AA	AA	AB	AB	AA	AB	AA
Chr3_168260561_C	Chr3	168.26	AB	AB	AB	AB	AB	AB	AB	AB	AB	AB	AB	AB	AB	AB	AA	AA	AA	AB	AA	AA	AA	AB	AA	AB	AB	AA	AB	AB	AB	AB	AB	AA	AB	AB	AB	AA	AA	AA	AA	AA	AA	AA	AA	AA	AA	AB	AB
Chr3_180319238_T	Chr3	180.32	AB	AB	AB	AB	AB	AB	AB	AB	AB	AB	AB	AA	AB	AB	AA	AA	AA	AB	AB	AA	AA	AB	AA	AB	AB	AA	AA	AB	AA	AA	AB	AA	AB	AB	AB	AA	AA	AA	AA	AA	AA	AA	AA	AA	AA	AA	AB
Chr3_187658604_T	Chr3	187.66	AA	AB	AB	AB	AB	AB	AB	AB	AB	AB	AB	AA	AB	AB	AA	AA	AA	AB	AB	AA	AA	AB	AA	AB	AB	AA	AA	AB	AA	AA	AB	AA	AB	AB	AA	AB	AA	AA	AA	AA	AA	AA	AA	AA	AA	AA	AB
Chr4_5143260_T	Chr4	5.14	AB	AB	AB	AA	AB	AB	AA	AA	AB	AB	AA	AA	AA	AB	AA	AA	AA	AB	AA	AA	AB	AB	AB	AB	AA	AA	AB	AB	AB	AB	AA	AB	AB	AB	AA	AB	AA	AA	AA	AA	AA	AA	AA	AB	AB	AB	AA
Chr4_171681337_A	Chr4	171.68	AA	AA	AA	AA	AB	AA	AB	AA	AB	AB	AA	AA	AB	AA	AB	AB	AA	AB	AA	AB	AB	AA	AB	AB	AA	AB	AA	AA	AA	AB	AA	AB	AA	AA	AA	AB	AA	AA	AA	AB	AB	AB	AA	AB	AB	AB	AB
Chr4_178660181_T	Chr4	178.66	AA	AA	AA	AA	AB	AA	AA	AA	AA	AB	AA	AB	AA	AA	AB	AB	AA	AB	AA	AB	AA	AA	AA	AB	AA	AB	AA	AB	AA	AA	AA	AA	AA	AA	AA	AB	AA	AA	AB	AA	AB	AB	AB	AB	AB	AB	AA
Chr4_187008345_A	Chr4	187.01	AA	AA	AA	AA	AB	AB	AA	AA	AB	AB	AA	AB	AB	AA	AB	AA	AA	AB	AA	AB	AB	AA	AA	AA	AA	AB	AA	AB	AA	AB	AA	AA	AA	AA	AA	AB	AA	AA	AB	AB	AB	AB	AB	AB	AB	AB	AB
Chr4_189053621_G	Chr4	189.05	AA	AA	AA	AA	AB	AB	AA	AA	AB	AB	AA	AB	AB	AA	AA	AB	AA	AB	AA	AB	AB	AA	AA	AA	AA	AB	AA	AB	AA	AB	AA	AA	AA	AA	AA	AB	AA	AA	AB	AB	AB	AB	AB	AB	AB	AB	AB
Chr4_206117972_C	Chr4	206.12	AA	AA	AA	AB	AB	AB	AA	AA	AB	AB	AA	AB	AB	AA	AA	AB	AA	AA	AA	AB	AB	AA	AA	AA	AA	AB	AA	AB	AB	AB	AB	AA	AB	AA	AA	AB	AA	AA	AB	AB	AB	AB	AB	AB	AB	AB	AB
Chr5_62775926_G	Chr5	62.78	AB	AB	AA	AA	AB	AA	AB	AA	AB	AB	AB	AB	AB	AB	AB	AA	AB	AB	AA	AB	AA	AB	AB	AA	AB	AB	AA	AA	AB	AB	AB	AA	AA	AB	AB	AA	AA	AA	AA	AA	AA	AB	AB	AA	AB	AB	AA
Chr5_65681630_C	Chr5	65.68	AB	AB	AA	AA	AB	AA	AB	AA	AB	AB	AB	AB	AB	AB	AB	AA	AB	AB	AA	AB	AA	AB	AB	AA	AB	AB	AA	AA	AB	AB	AB	AA	AA	AB	AB	AA	AA	AA	AA	AA	AA	AB	AB	AA	AB	AB	AA
Chr5_68355981_C	Chr5	68.36	AB	AB	AA	AA	AB	AA	AB	AA	AB	AB	AB	AB	AB	AB	AB	AA	AB	AA	AA	AB	AA	AB	AB	AA	AB	AB	AA	AA	AB	AB	AB	AA	AA	AB	AB	AA	AA	AA	AA	AA	AA	AB	AB	AA	AB	AB	AA
Chr5_212634471_C	Chr5	212.63	AA	AB	AA	AA	AB	AB	AB	AA	AB	AB	AB	AB	AB	AA	AB	AB	AA	AB	AA	AB	AB	AA	AB	AB	AB	AB	AA	AA	AB	AA	AA	AB	AB	AA	AB	AB	AB	AA	AB	AA	AB	AA	AA	AB	AB	AA	AA
Chr5_215570538_T	Chr5	215.57	AA	AB	AA	AA	AB	AB	AB	AA	AB	AB	AB	AB	AA	AA	AB	AB	AA	AB	AA	AB	AB	AA	AA	AB	AB	AB	AA	AA	AB	AA	AA	AA	AB	AA	AB	AB	AB	AA	AB	AB	AB	AA	AA	AB	AB	AA	AA
Chr5_215976099_G	Chr5	215.98	AA	AB	AA	AB	AB	AB	AB	AA	AB	AB	AB	AB	AA	AA	AB	AB	AA	AB	AA	AB	AB	AA	AA	AB	AB	AB	AA	AA	AB	AA	AA	AB	AB	AA	AB	AB	AB	AA	AB	AA	AB	AA	AA	AB	AB	AA	AA
Chr6_69000104_C	Chr6	69	AA	AA	AA	AB	AA	AA	AB	AB	AB	AA	AA	AB	AA	AA	AB	AB	AA	AA	AA	AB	AB	AA	AA	AB	AA	AA	AB	AB	AA	AB	AA	AA	AB	AA	AB	AB	AA	AB	AB	AB	AA	AA	AB	AB	AB	AA	AA
Chr6_98776104_A	Chr6	98.78	AA	AA	AA	AB	AA	AA	AA	AB	AB	AB	AB	AA	AA	AA	AB	AB	AA	AA	AA	AB	AB	AA	AA	AB	AA	AA	AB	AA	AA	AB	AA	AA	AB	AA	AB	AB	AA	AA	AB	AA	AB	AB	AB	AB	AB	AA	AA
Chr6_108027811_A	Chr6	108.03	AB	AA	AA	AB	AA	AA	AB	AA	AB	AA	AA	AA	AA	AA	AB	AA	AA	AA	AA	AB	AA	AA	AA	AB	AA	AA	AB	AA	AA	AB	AA	AB	AB	AA	AB	AB	AA	AA	AB	AA	AB	AB	AB	AB	AB	AA	AA
Chr6_136274952_G	Chr6	136.27	AB	AB	AA	AA	AA	AA	AB	AB	AA	AB	AB	AA	AA	AA	AB	AB	AA	AA	AB	AB	AB	AA	AA	AA	AB	AB	AB	AB	AA	AB	AA	AA	AB	AA	AA	AA	AA	AA	AB	AB	AB	AB	AB	AB	AA	AB	AA
Chr6_139775844_T	Chr6	139.78	AB	AB	AA	AA	AA	AA	AB	AB	AA	AB	AB	AA	AA	AB	AB	AB	AB	AA	AB	AB	AB	AA	AA	AA	AB	AB	AB	AB	AA	AB	AA	AA	AB	AA	AA	AA	AA	AA	AB	AB	AB	AB	AB	AB	AA	AB	AA
Chr6_169550557_C	Chr6	169.55	AB	AB	AB	AA	AA	AA	AB	AA	AB	AA	AB	AA	AA	AB	AB	AB	AB	AA	AA	AA	AB	AA	AA	AB	AB	AB	AA	AB	AA	AA	AB	AB	AB	AA	AA	AB	AA	AB	AB	AB	AA	AA	AB	AA	AB	AB	AB
Chr7_167818161_G	Chr7	167.82	AA	AA	AA	AB	AB	AB	AB	AA	AA	AB	AA	AA	AA	AB	AA	AB	AA	AA	AB	AB	AA	AA	AB	AB	AB	AA	AA	AA	AA	AB	AA	AA	AA	AA	AB	AB	AA	AB	AB	AA	AA	AB	AA	AB	AA	AB	AA
Chr7_170561344_T	Chr7	170.56	AA	AA	AA	AB	AB	AB	AB	AA	AB	AB	AA	AB	AA	AB	AA	AB	AB	AB	AB	AB	AA	AA	AB	AB	AB	AB	AB	AA	AB	AB	AA	AA	AA	AA	AB	AB	AA	AB	AB	AB	AA	AB	AA	AB	AA	AB	AA
Chr7_172960239_T	Chr7	172.96	AB	AA	AA	AB	AB	AB	AB	AA	AA	AB	AB	AB	AA	AB	AA	AB	AB	AB	AA	AB	AA	AA	AB	AB	AB	AB	AB	AA	AA	AB	AA	AA	AA	AA	AB	AB	AA	AB	AB	AB	AA	AB	AA	AB	AA	AB	AA
Chr8_1668558_A	Chr8	1.67	AB	AB	AB	AB	AA	AA	AB	AA	AA	AA	AA	AB	AB	AA	AA	AA	AB	AA	AB	AA	AA	AB	AA	AB	AB	AB	AA	AB	AA	AB	AA	AB	AB	AA	AB	AB	AB	AA	AB	AB	AB	AB	AA	AA	AA	AA	AB
Chr8_176682630_T	Chr8	176.68	AA	AB	AB	AB	AA	AB	AB	AB	AB	AB	AB	AB	AB	AB	AB	AB	AA	AA	AB	AB	AA	AA	AA	AB	AA	AB	AB	AB	AB	AB	AB	AB	AB	AB	AA	AA	AB	AB	AA	AB	AB	AB	AA	AB	AB	AB	AB
Chr9_3076466_C	Chr9	3.08	AA	AB	AB	AB	AB	AB	AB	AB	AA	AA	AA	AB	AB	AA	AA	AB	AA	AB	AB	AA	AA	AA	AA	AB	AA	AB	AB	AA	AB	AA	AB	AB	AB	AA	AA	AA	AA	AB	AA	AA	AA	AB	AB	AA	AA	AA	AA
Chr9_12700754_T	Chr9	12.7	AB	AB	AB	AB	AB	AA	AB	AB	AB	AA	AA	AB	AA	AA	AA	AB	AA	AB	AB	AB	AA	AA	AA	AB	AA	AB	AB	AA	AB	AA	AA	AB	AA	AA	AA	AA	AB	AB	AA	AB	AA	AA	AA	AA	AA	AA	AA
Chr10_100647044_C	Chr10	100.65	AB	AA	AA	AA	AA	AA	AA	AA	AB	AB	AB	AB	AB	AB	AB	AA	AA	AA	AA	AA	AA	AA	AA	AB	AA	AB	AB	AA	AB	AB	AB	AA	AB	AB	AB	AB	AA	AA	AA	AA	AA	AB	AA	AB	AB	AB	AB
Chr10_125104989_A	Chr10	125.1	AB	AA	AA	AA	AA	AA	AA	AA	AA	AB	AB	AB	AB	AB	AB	AA	AA	AA	AA	AB	AB	AA	AA	AB	AA	AB	AA	AA	AB	AB	AB	AA	AB	AB	AB	AB	AA	AA	AA	AA	AA	AB	AA	AB	AB	AB	AA
Chr10_138974863_C	Chr10	138.97	AB	AB	AA	AA	AA	AB	AB	AB	AA	AB	AB	AA	AB	AA	AB	AA	AA	AA	AA	AB	AA	AA	AA	AB	AA	AB	AA	AA	AB	AB	AA	AA	AA	AB	AB	AA	AB	AA	AA	AA	AA	AB	AA	AA	AB	AB	AA
Chr9_16437085_C	Chr9	16.44	AA	AA	AA	AA	AB	AB	AB	AB	AB	AA	AB	AB	AA	AB	AA	AA	AB	AA	AA	AA	AA	AB	AB	AA	AB	AB	AA	BB	AB	AB	AB	AA	AA	AA	AA	BB	AA	BB	AB	AA	AB	AA	AB	AB	AA	BB	AA
Chr2_231173343_A	Chr2	231.17	AA	AB	AA	AB	AB	AB	AB	AA	AB	AB	AB	AA	AB	AB	AA	AB	AB	AB	AA	AB	AA	AB	AA	AB	AB	AA	AB	AB	AA	AA	AB	AA	AA	AA	AB	AA	AB	AB	AB	AB	AA	AA	AB	AB	AA	AA	AA
Chr5_197873549_C	Chr5	197.87	AA	AB	AA	AA	BB	AB	BB	AB	AB	AB	AB	AB	BB	AA	AB	AB	AA	AB	AA	BB	AB	AA	BB	AB	AB	BB	AA	AA	AB	AA	AB	AA	AB	AA	AB	AB	AB	AA	BB	AA	AB	AA	AB	AB	BB	AA	AA
Chr6_119891808_A	Chr6	119.89	AA	BB	AA	AB	AA	AA	AB	BB	AA	AB	AB	AA	AA	AA	AB	AB	AA	AA	AB	AB	AB	AA	AA	BB	BB	BB	AB	AB	AA	AB	AA	AA	AB	AB	AB	AB	AA	AA	AB	BB	AB	AB	AB	BB	AB	AA	AA
Chr10_133315594_G	Chr10	133.32	AB	AA	AA	AA	AA	AB	AA	AA	AA	AB	AB	BB	AB	AB	AB	AA	AA	AA	AA	AB	AA	AA	AA	BB	AA	AB	AA	AA	BB	AB	AB	AA	BB	AB	AB	AA	AA	AA	AA	AA	AA	AB	AA	AB	BB	AB	AA
Chr3_4165384_T	Chr3	4.17	AA	AB	AB	AA	AA	AB	AB	AB	AA	BB	AA	AB	AB	AB	AB	AB	AB	AB	BB	AB	AA	AB	AA	AA	AA	AB	AA	BB	AA	AA	AB	BB	AB	AA	AA	AB	BB	AB	AA	AB	AA	AB	AB	AB	AA	AB	AA
Chr8_17307328_C	Chr8	17.31	AA	AB	AB	AA	AB	AA	AA	AB	AB	AB	BB	AA	AA	BB	AA	AA	BB	AA	AB	AB	AB	AA	AB	AB	AB	AA	AA	AB	AA	AA	AA	BB	AB	AA	AB	AA	AB	AA	AB	AB	AA	AB	AA	AA	AB	AA	AB
Chr10_140946546_T	Chr10	140.95	AB	AB	AA	AA	AA	AB	AB	AB	AB	AB	AB	AA	AB	AA	AB	AA	AA	AA	AA	AB	AA	AA	AA	AB	AB	AB	AA	AA	BB	AA	AA	AA	AB	AB	AA	AA	AB	AA	AA	AA	AA	AB	AA	AA	AB	AB	AA
Chr2_105826731_G	Chr2	105.83	AB	AB	AB	AB	AB	AA	AB	AA	AA	AA	AB	AA	AB	AA	AB	AB	AA	AB	AA	AA	AB	AB	AA	AB	AB	AA	AB	AB	AA	AB	AB	AA	AA	AB	AB	AA	AB	AA	AB	AA	AA	AB	AB	AA	AB	AB	AB
Chr5_208265609_A	Chr5	208.27	AA	AB	AA	AA	AB	AB	AB	AB	AB	AB	AB	AB	AB	AA	AB	AB	AA	AB	AA	AB	AB	AA	AB	AB	AB	AB	AA	AA	AB	AA	AB	AA	AB	AA	AB	AB	AB	AA	AA	AA	AB	AA	AB	AB	AB	AA	AA
Chr6_173064106_G	Chr6	173.06	AB	AA	AB	AA	AB	AA	AB	AA	AB	AA	AB	AA	AA	AB	AB	AB	AB	AA	AA	AA	AB	AA	AB	AB	AB	AB	AA	AB	AA	AA	AB	AB	AA	AA	AB	AB	AB	AB	AB	AA	AA	AA	AB	AA	AB	AB	AB
Chr9_38444518_A	Chr9	38.44	AB	AB	AA	AB	AB	AA	AA	AA	AA	AA	AA	AB	AA	AB	AA	AA	AA	AB	AB	AB	AA	AA	AB	AB	AA	AB	AB	AA	AB	AA	AA	AB	AA	AB	AA	AA	AB	AA	AB	AA	AA	AA	AA	AA	AA	AA	AA
Chr9_51160553_T	Chr9	51.16	AB	AB	AA	AA	AB	AA	AA	AB	AA	AB	AA	AB	AA	AA	AA	AA	AA	AB	AB	AB	AA	AB	AB	AB	AA	AB	AB	AA	AB	AA	AA	AB	AA	AB	AA	AA	AB	AA	BB	AB	AA	AA	AA	AA	AA	AA	AA
Chr10_135676412_C	Chr10	135.68	AB	AA	AA	AA	AA	AB	AB	AB	AA	AB	AB	AA	AB	AB	AB	AA	AA	AA	AA	AB	AA	AA	AA	AB	AA	AB	AA	AA	AB	AB	AB	AA	AB	AB	AB	AA	AA	AA	AA	AA	AA	AB	AA	AB	AB	AB	AA
Chr9_8671734_G	Chr9	8.67	AA	AB	AB	AB	BB	AA	AB	AB	AA	AA	AA	AB	AA	AA	AB	AB	AA	AB	AB	AA	AB	AA	AA	AB	AA	BB	BB	AB	AB	AA	AA	AB	AA	AA	AA	AA	AA	AB	AA	AB	AA	AA	AA	AA	AA	AA	AA
Chr9_8671851_A	Chr9	8.67	AA	AB	AB	AB	BB	AA	AB	AB	AA	AA	AA	AB	AA	AA	AB	AB	AA	AB	AB	AA	AB	AA	AA	AB	AA	BB	BB	AB	AB	AA	AA	AB	AA	AA	AA	AA	AA	AB	AA	AB	AA	AA	AA	AA	AA	AA	AA
Chr9_25749811_G	Chr9	25.75	AB	AB	AA	AB	BB	AA	AB	AB	AA	AB	AA	AB	AA	AA	AA	AA	AA	AB	AB	AB	AA	AA	AB	AB	AA	AB	AB	AA	AB	AA	AA	BB	AA	AB	AA	AA	AB	AA	BB	AB	AA	AA	AA	AA	AA	AA	AA
Chr6_95983616_G	Chr6	95.98	AA	AA	AA	AB	AA	AA	AB	BB	BB	AB	AB	AB	AA	AA	BB	BB	AA	AA	AA	AB	AB	AA	AA	AB	AA	AA	AB	AB	AA	AB	AA	AA	BB	AA	AB	AB	AA	AA	AB	AB	AB	BB	AA	AB	AB	AA	AA
Chr8_88276242_G	Chr8	88.28	AA	AA	AA	AA	AB	AB	AB	AA	AA	AA	AA	AB	AA	AB	AB	AB	BB	AB	BB	BB	AA	AA	BB	AB	AB	AA	AA	BB	AA	AB	BB	AA	AB	AA	AB	AA	AB	AB	AB	AB	BB	AB	BB	AB	BB	AB	AA
Chr9_26666291_G	Chr9	26.67	AB	AB	AA	AB	BB	AA	AB	AB	AA	AB	AA	AB	AA	AA	AA	AB	AA	AB	AB	AB	AA	AA	AB	AB	AA	AB	AB	AA	AB	AA	AA	BB	AA	AB	AA	AA	AB	AA	AB	AB	AA	AA	AA	AA	AA	AA	AA
Chr10_97533889_A	Chr10	97.53	AB	AA	AA	AA	AA	AA	AA	AA	AA	AB	AB	BB	BB	BB	BB	AA	AA	AA	AA	AA	AA	AA	AA	AB	AB	AB	AB	AA	BB	AB	BB	AA	AB	AB	AB	AB	AA	AA	AA	AA	AB	AB	AA	AB	AB	BB	AA
Chr8_160826109_G	Chr8	160.83	AA	AA	AB	AA	AB	AB	AB	AB	AB	AB	AB	BB	AA	AB	AB	AA	AB	AA	AB	AB	AB	AA	AA	AB	AB	AB	AB	AB	AA	AB	AA	AB	AB	AB	AB	AA	AB	AB	AA	AB	AB	AB	AB	AA	AB	AB	AB
Chr6_93649333_A	Chr6	93.65	AA	AB	AA	AA	AB	AA	AB	AA	AB	AB	AB	AB	BB	AA	BB	BB	AA	AB	AA	AB	AA	AB	AB	AA	AB	AB	AA	AA	BB	AB	AB	AA	AA	AA	AB	AA	AA	AA	AA	AA	AB	AA	BB	AA	AB	AB	AA
Chr1_286270683_G	Chr1	286.27	AB	AA	AA	AB	AB	AA	AB	AB	AA	AB	AA	AA	AA	AA	AB	AB	AA	AA	AA	AA	AA	AA	AA	AA	AB	AA	AA	AB	AA	AB	AB	AA	AA	BB	AA	AB	AA	BB	AB	AA	AA	BB	AA	AA	AA	AB	AA
Chr9_9414359_C	Chr9	9.41	AA	AB	AB	AB	BB	AA	AB	AB	AA	AA	AA	AB	AA	AA	AB	AB	AA	AB	AB	AA	AB	AA	AA	AB	AA	BB	BB	AB	AB	AA	AA	AB	AA	AA	AA	AA	AA	AB	AA	AB	AA	AA	AA	AA	AA	AA	AA
Chr6_116559870_G	Chr6	116.56	AA	AA	AA	AB	AA	AA	AB	BB	AA	AB	AB	AA	AA	AA	AB	AB	AA	AA	AB	AB	AB	AA	AA	BB	BB	BB	AB	BB	AA	AB	AA	AA	AB	AB	AB	BB	AA	AA	AB	BB	AB	AB	AB	BB	AB	AA	AA
Chr7_149130452_T	Chr7	149.13	AA	AA	AA	AA	AB	AB	AA	AA	AA	AA	AA	BB	AA	AB	AB	AB	AB	AB	AB	AB	AA	AA	AB	BB	AB	AB	AA	AB	AA	AB	AA	AA	AA	AA	AB	AA	AA	AB	AB	AB	AA	AB	AA	AB	AA	AA	AA
Chr2_216118968_G	Chr2	216.12	AA	AB	AA	BB	AA	AB	AB	AA	BB	BB	AB	AA	AB	AB	AA	AB	AB	AB	AA	AB	AA	AB	AA	AB	AB	AB	AB	AB	AA	AB	AB	AA	AA	AA	BB	AA	AB	AB	AA	AB	AA	AB	AB	AB	AA	AA	AA
Chr6_98500280_T	Chr6	98.5	BB	AB	AB	AA	AB	AA	AA	AB	AA	AA	AA	AA	AB	AB	AB	AB	AA	BB	BB	AA	AA	AB	AB	AB	AB	AB	AA	AA	AA	AA	AB	AA	AB	AB	AA	AB	AB	AA	AA	AA	AA	AB	AA	AB	AA	AA	BB
Chr7_105323014_G	Chr7	105.32	AA	AA	AA	AA	AB	AB	AB	AA	AA	AA	AA	AB	AA	AB	AA	AB	AB	AB	AB	AB	AA	AA	BB	AB	AB	AA	AA	AB	AA	AB	AA	AA	AB	AA	AB	AB	AB	AB	AB	AB	AA	BB	AA	AB	AA	AB	AA
Chr1_3052078_G	Chr1	3.05	AB	AB	AB	AB	AA	AB	AA	AB	AA	AA	AB	AB	AB	AB	AB	AA	AB	AB	AB	AB	AA	AA	AB	AA	AB	AB	AB	AB	AA	AB	AB	AB	AA	AA	AB	AB	AA	AB	AB	AA	AA	AB	AA	AA	AA	AA	AB
Chr1_248432551_G	Chr1	248.43	AB	AA	AA	AB	AB	AA	AB	AA	AB	AB	AB	AA	AB	AA	AB	AB	AA	AB	AA	AB	AA	AA	AB	AA	AB	AA	AB	AB	AA	AB	AB	AA	AA	AB	AB	AB	AB	AB	AB	AB	AA	AA	AA	AA	AB	AA	AA
Chr1_252138908_T	Chr1	252.14	AB	AA	AA	AB	AB	AA	AB	AA	AB	AB	AB	AA	AB	AA	AB	AB	AA	AB	AB	AB	AA	AA	AA	AB	AB	AA	AA	AB	AA	AB	AB	AA	AA	AB	AB	AB	AB	AB	AB	AB	AA	AA	AA	AA	AB	AA	AA
Chr2_107696414_A	Chr2	107.7	AB	AB	AB	AB	AB	AA	AB	AA	AA	AA	AB	AA	AB	AA	AB	AB	AA	AB	AA	AA	AB	AB	AA	AB	AB	AA	AB	AB	AA	AB	AB	AA	AA	AB	AB	AA	AB	AA	AA	AA	AA	AB	AB	AA	AB	AB	AB
Chr2_227551027_C	Chr2	227.55	AA	AB	AA	AB	AB	AB	AB	AA	AB	AB	AB	AA	AB	AB	AA	AB	AB	AB	AA	AB	AA	AB	AA	AB	AB	AA	AB	AB	AA	AB	AB	AA	AA	AA	AB	AA	AB	AB	AB	AB	AA	AA	AB	AB	AA	AA	AA
Chr2_231629970_T	Chr2	231.63	AA	AB	AA	AB	AB	AB	AB	AA	AB	AB	AB	AA	AB	AB	AA	AB	AB	AB	AA	AB	AA	AB	AA	AB	AB	AA	AB	AB	AA	AA	AB	AA	AA	AA	AB	AA	AB	AB	AB	AB	AA	AA	AB	AB	AA	AA	AA
Chr2_236928683_G	Chr2	236.93	AA	AB	AA	AB	AB	AB	AB	AA	AB	AB	AB	AA	AB	AB	AA	AB	AB	AA	AA	AB	AA	AB	AA	AB	AB	AA	AA	AB	AA	AA	AB	AA	AA	AA	AB	AA	AB	AB	AB	AB	AB	AA	AB	AB	AA	AA	AA
Chr2_240011982_G	Chr2	240.01	AA	AB	AA	AB	AB	AB	AB	AA	AB	AB	AB	AA	AB	AB	AA	AB	AB	AA	AB	AB	AA	AB	AA	AA	AB	AA	AA	AB	AA	AA	AB	AA	AB	AA	AB	AA	AB	AB	AB	AB	AB	AA	AA	AB	AA	AA	AA
Chr2_241878233_C	Chr2	241.88	AA	AB	AA	AB	AB	AB	AB	AA	AA	AA	AB	AA	AB	AB	AA	AB	AB	AA	AB	AB	AA	AB	AA	AA	AB	AA	AA	AB	AA	AA	AB	AA	AB	AA	AB	AA	AB	AB	AB	AB	AB	AA	AA	AB	AA	AA	AA
Chr3_180566924_G	Chr3	180.57	AB	AB	AB	AB	AB	AB	AB	AB	AB	AB	AB	AA	AB	AB	AA	AA	AA	AB	AB	AA	AA	AB	AA	AB	AB	AA	AA	AB	AA	AA	AB	AA	AB	AB	AB	AA	AA	AA	AA	AA	AA	AA	AA	AA	AA	AA	AB
Chr4_180870447_C	Chr4	180.87	AA	AA	AA	AA	AB	AA	AB	AA	AB	AB	AA	AB	AB	AA	AB	AB	AA	AB	AA	AB	AB	AA	AA	AB	AA	AB	AA	AB	AA	AA	AA	AA	AA	AA	AA	AB	AA	AA	AB	AB	AB	AB	AB	AB	AB	AB	AB
Chr4_189030000_G	Chr4	189.03	AA	AA	AA	AA	AB	AB	AA	AA	AB	AB	AA	AB	AB	AA	AA	AB	AA	AB	AA	AB	AB	AA	AA	AA	AA	AB	AA	AB	AA	AB	AA	AA	AA	AA	AA	AB	AA	AA	AB	AB	AB	AB	AB	AB	AB	AB	AB
Chr4_205836050_G	Chr4	205.84	AA	AA	AA	AB	AB	AB	AA	AA	AB	AB	AA	AB	AB	AA	AA	AB	AA	AA	AA	AB	AB	AA	AA	AA	AB	AB	AA	AB	AB	AB	AA	AA	AB	AA	AA	AB	AA	AA	AB	AB	AB	AB	AB	AB	AB	AB	AB
Chr5_59904270_C	Chr5	59.9	AB	AB	AA	AA	AB	AA	AB	AA	AB	AB	AB	AB	AB	AB	AB	AA	AB	AB	AA	AB	AA	AB	AB	AA	AB	AB	AA	AA	AB	AB	AB	AA	AA	AB	AB	AA	AA	AA	AA	AA	AA	AB	AB	AA	AB	AB	AA
Chr5_67361970_T	Chr5	67.36	AB	AB	AA	AA	AB	AA	AB	AA	AB	AB	AB	AB	AB	AB	AB	AA	AB	AB	AA	AB	AA	AB	AB	AA	AB	AB	AA	AA	AB	AB	AB	AA	AA	AB	AB	AA	AA	AA	AA	AA	AA	AB	AB	AA	AB	AB	AA
Chr5_95168444_T	Chr5	95.17	AB	AB	AA	AA	AB	AA	AB	AA	AB	AB	AB	AB	AB	AB	AB	AA	AB	AB	AA	AB	AA	AB	AB	AA	AB	AB	AA	AA	AB	AB	AB	AA	AA	AB	AB	AA	AA	AA	AA	AA	AA	AB	AB	AA	AB	AB	AA
Chr5_193737891_T	Chr5	193.74	AA	AB	AA	AA	AB	AB	AB	AB	AB	AB	AB	AB	AB	AA	AB	AB	AA	AB	AA	AB	AB	AA	AB	AB	AB	AB	AA	AA	AB	AA	AB	AB	AB	AA	AB	AB	AB	AA	AB	AA	AB	AA	AB	AB	AB	AA	AA
Chr5_194303667_G	Chr5	194.3	AA	AB	AA	AA	AB	AB	AB	AB	AB	AB	AB	AB	AB	AA	AB	AB	AA	AB	AA	AB	AB	AA	AB	AB	AB	AB	AA	AA	AB	AA	AB	AA	AB	AA	AB	AB	AB	AA	AB	AA	AB	AA	AB	AB	AB	AA	AA
Chr5_201995014_G	Chr5	202	AA	AB	AA	AA	AB	AB	AB	AB	AB	AB	AB	AB	AB	AA	AB	AB	AA	AB	AA	AB	AB	AA	AB	AB	AB	AB	AA	AA	AB	AA	AB	AA	AB	AA	AB	AB	AB	AA	AB	AA	AB	AA	AB	AB	AB	AA	AA
Chr5_211651317_A	Chr5	211.65	AA	AB	AA	AA	AB	AB	AB	AB	AB	AB	AB	AB	AB	AA	AB	AB	AA	AB	AA	AB	AB	AA	AB	AB	AB	AB	AA	AA	AB	AA	AA	AA	AB	AA	AB	AB	AB	AA	AB	AA	AB	AA	AA	AB	AB	AA	AA
Chr6_149398682_G	Chr6	149.4	AB	AB	AA	AA	AA	AA	AB	AB	AA	AB	AB	AA	AA	AA	AB	AB	AA	AA	AB	AB	AB	AA	AA	AA	AB	AB	AB	AB	AA	AB	AA	AB	AB	AA	AA	AA	AB	AA	AB	AB	AB	AB	AB	AB	AA	AB	AA
Chr7_3035740_G	Chr7	3.04	AA	AA	AA	AA	AB	AB	AA	AB	AA	AA	AA	AA	AB	AA	AA	AA	AA	AA	AB	AB	AB	AA	AB	AA	AA	AB	AB	AA	AB	AB	AA	AA	AA	AA	AB	AA	AA	AB	AB	AB	AB	AA	AB	AA	AA	AB	AA
Chr7_84204138_G	Chr7	84.2	AA	AA	AA	AA	AB	AB	AB	AA	AA	AA	AA	AB	AA	AB	AA	AB	AB	AB	AB	AB	AA	AA	AB	AB	AB	AA	AA	AB	AA	AB	AA	AA	AB	AA	AB	AB	AA	AB	AB	AB	AA	AB	AB	AB	AA	AB	AA
Chr9_32542100_T	Chr9	32.54	AB	AB	AA	AB	AB	AA	AB	AB	AA	AB	AA	AB	AA	AA	AA	AB	AA	AB	AB	AB	AA	AA	AB	AB	AA	AB	AB	AA	AB	AA	AA	AB	AA	AB	AA	AA	AB	AA	AB	AB	AA	AA	AA	AA	AA	AA	AA
Chr10_122607883_G	Chr10	122.61	AB	AA	AA	AA	AA	AA	AA	AA	AA	AB	AB	AB	AB	AB	AB	AA	AA	AA	AA	AB	AA	AA	AA	AB	AA	AB	AA	AA	AB	AB	AB	AA	AB	AB	AB	AB	AA	AA	AA	AA	AA	AB	AA	AB	AB	AB	AA
Chr10_135691735_C	Chr10	135.69	AB	AA	AA	AA	AA	AB	AB	AB	AA	AB	AB	AA	AB	AB	AB	AA	AA	AA	AA	AB	AA	AA	AA	AB	AA	AB	AA	AA	AB	AB	AB	AA	AB	AB	AB	AA	AA	AA	AA	AA	AA	AB	AA	AB	AB	AB	AA
Chr10_136398924_A	Chr10	136.4	AB	AA	AA	AA	AA	AB	AB	AB	AA	AB	AB	AA	AB	AB	AB	AA	AA	AA	AA	AB	AA	AA	AA	AB	AA	AB	AA	AA	AB	AB	AB	AA	AB	AB	AB	AA	AA	AA	AA	AA	AA	AB	AA	AB	AB	AB	AA
Chr10_137837678_C	Chr10	137.84	AB	AB	AA	AA	AA	AB	AB	AB	AA	AB	AB	AA	AB	AB	AB	AA	AA	AA	AA	AB	AA	AA	AA	AB	AA	AB	AA	AA	AB	AB	AB	AA	AB	AB	AB	AA	AB	AA	AA	AA	AA	AB	AA	AA	AB	AB	AA
Chr5_204485686_C	Chr5	204.49	AA	AB	AA	AA	AB	AB	AB	AB	AB	AB	AB	AB	AB	AA	AB	AB	AA	AB	AA	AB	AB	AA	AB	AB	AB	AB	AA	AA	AB	AA	AB	AA	AB	AA	AB	AB	AB	AA	AB	AA	AB	AA	BB	AB	AB	AA	AA
Chr7_6119660_T	Chr7	6.12	AA	AA	AA	AA	AA	AB	AB	AB	AA	AA	AA	AB	AB	AA	AA	AA	AA	AA	AB	AB	AA	AA	AB	AB	AA	AB	AB	AA	AB	AB	AA	AA	AB	AA	AB	AA	AB	AB	AB	AB	AB	AB	AB	AA	AA	AB	AA
Chr9_158409651_T	Chr9	158.41	AA	AA	AB	AA	AA	AA	AB	AB	AA	AB	AB	AA	AA	AA	AA	AB	AB	AB	AA	AB	AA	AB	AB	AA	AA	AA	AB	AA	AB	AA	AA	AB	AB	AB	AB	AA	AB	AA	AB	BB	AA	AB	AA	AB	AA	AB	AB
Chr2_241675304_G	Chr2	241.68	AA	AB	AB	AB	AB	AB	AB	AA	AA	AA	BB	AA	AB	AB	AA	BB	AB	AA	AB	BB	AA	AB	AA	AA	AB	AB	AA	AB	AA	AA	AB	AA	AB	AA	AB	AA	AB	AB	AB	AB	AB	AA	AA	AB	AA	AA	AA
Chr9_26666170_G	Chr9	26.67	AB	AB	AA	AB	BB	AA	AB	AB	AA	AB	AA	AB	AA	AA	AA	AB	AA	AB	AB	AB	AA	AA	AB	AB	AA	AB	AB	AA	AB	AA	AA	BB	AA	AB	AA	AA	AB	AA	AB	AB	AA	AA	AA	AA	AA	AA	AA
Chr10_74303626_C	Chr10	74.3	AB	AA	AA	AA	AA	AA	AA	AB	AA	AB	AB	BB	BB	AB	AA	AA	AA	AA	AA	AA	AA	AA	AA	AB	AA	AB	AB	AA	AB	AB	AB	AA	AB	AB	AB	AB	AA	AA	AA	AA	AA	AB	AA	AA	AB	AB	AA
Chr7_176053670_T	Chr7	176.05	BB	AA	BB	AB	AB	AB	AB	AA	AA	AB	AB	AB	AA	AB	AA	AB	AB	AB	AA	AB	AA	AA	BB	AB	BB	AB	AB	AA	AA	BB	AA	AA	AA	AA	BB	AB	AA	AB	AB	AB	AA	AB	AA	AA	AA	AB	AA
Chr5_109267131_A	Chr5	109.27	AB	AB	AA	AA	AB	AA	AB	AB	AB	AB	AA	AA	AA	AB	AB	AB	AA	AB	AA	AB	AA	AA	AB	AB	AA	AA	AA	AA	AA	AA	AB	AB	AA	AB	BB	AB	AA	AA	AB	AB	AB	AA	AA	AB	AB	AA	AB
Chr5_214756929_C	Chr5	214.76	AB	AB	AA	BB	AA	AA	AB	AB	AB	AB	AA	AB	AA	AB	AA	AA	AA	AA	AA	AA	AA	AB	AB	AB	AB	AA	BB	BB	AA	AB	AB	AA	AA	AB	AA	AA	AA	BB	AA	BB	AA	BB	AA	AA	AA	AB	AB
Chr2_87628470_T	Chr2	87.63	AB	AB	AB	AB	AB	AA	AB	AA	AA	AA	AB	AA	AB	AA	AA	AB	AA	AB	AA	AA	AB	AB	AA	AB	AB	AA	AB	AB	AA	AB	AB	AA	AB	AB	AB	AA	AB	AA	AA	AA	AA	AB	AB	AA	AB	AB	AB
Chr3_179460156_C	Chr3	179.46	AB	AB	AB	AB	AB	AB	AB	AB	AB	AB	AB	AA	AB	AB	AA	AA	AA	AB	AB	AA	AA	AB	AA	AB	AB	AA	AA	AB	AA	AA	AB	AA	AB	AB	AB	AA	AA	AA	AA	AA	AA	AA	AA	AA	AA	AA	AB
Chr5_71414417_A	Chr5	71.41	AB	AB	AA	AA	AB	AA	AB	AA	AB	AB	AB	AB	AB	AB	AB	AA	AB	AB	AB	AB	AA	AB	AB	AA	AB	AB	AA	AA	AB	AB	AB	AA	AA	AB	AB	AA	AA	AA	AA	AA	AA	AB	AB	AA	AB	AB	AA
Chr5_95168510_C	Chr5	95.17	AB	AB	AA	AA	AB	AA	AB	AA	AB	AB	AB	AB	AB	AB	AB	AA	AA	AB	AA	AB	AA	AB	AB	AA	AB	AB	AA	AA	AB	AB	AB	AA	AA	AB	AB	AA	AA	AA	AA	AA	AA	AB	AB	AA	AB	AB	AA
Chr7_180838128_C	Chr7	180.84	AB	AA	AB	AB	AB	AA	AB	AA	AA	AB	AB	AB	AB	AB	AA	AA	AB	AA	AA	AA	AB	AA	AB	AB	AB	AB	AB	AB	AA	AB	AA	AA	AA	AA	AB	AB	AB	AB	BB	AB	AA	AB	AB	AA	AA	AA	AA
Chr7_96371786_C	Chr7	96.37	AA	AA	AA	AA	AB	AB	AB	AA	AA	AA	AA	AB	AA	AB	AA	AB	AB	AB	AB	AB	AA	AA	BB	AB	AB	AA	AA	AB	AA	AB	AA	AA	AB	AA	AB	AB	AB	AB	AB	AB	AA	BB	AA	AB	AA	AB	AA
Chr8_5133908_T	Chr8	5.13	AA	AB	AB	AB	AA	AA	BB	AB	AA	BB	AA	AA	AB	AB	AA	AA	AB	AA	AB	AA	AB	BB	AA	AB	AB	AB	AA	AB	AA	AB	AA	AB	AB	AA	AB	AA	BB	AA	AB	AB	AA	AB	AA	AA	AA	AA	AB
Chr9_128205361_A	Chr9	128.21	AB	AB	AA	AB	AB	AA	AA	AB	AA	AB	AB	AB	AA	AA	AB	AB	AA	AB	AB	AB	AA	AA	AB	AB	AA	AB	AB	AB	AB	AA	AA	AB	AA	AB	AA	AB	AA	AA	AB	AA	AB	AA	AA	AA	AA	AA	AA
Chr10_131494015_T	Chr10	131.49	BB	AA	AA	AA	AA	AA	AA	AA	AA	AB	AB	BB	AB	AA	AB	AA	AA	AA	AA	AB	AA	AA	AA	AB	AA	AB	AA	AA	BB	AB	AB	AA	BB	AB	AB	AA	AA	AA	AA	AA	AA	AB	AA	AB	AB	BB	AA
Chr7_133927224_A	Chr7	133.93	AA	AA	AA	AB	AB	AB	AB	AA	AA	AA	AA	AB	AA	AA	AA	AB	AB	AB	AB	AA	AA	AA	BB	AB	BB	AB	AA	AB	AA	AB	AA	AA	AA	AA	AB	AA	AA	AB	AA	AB	AA	AB	AA	AB	AA	AB	AA
Chr7_101502101_T	Chr7	101.5	AA	AA	AA	AA	AB	AB	AB	AA	AA	AA	AA	AB	AA	AB	AA	AB	AB	AB	AB	AB	AA	AA	BB	AB	AB	AA	AA	AB	AA	AB	AB	AA	AB	AA	AB	AB	AB	AB	AB	AB	AA	BB	AA	AB	AA	AB	AA
Chr2_235098036_G	Chr2	235.1	AA	AB	AA	AB	AB	BB	AB	AB	AB	AB	BB	AA	AB	BB	AA	AB	AB	AA	AA	BB	AB	AB	AA	AA	AA	AA	AB	AA	AB	AA	AB	AB	AA	AA	AB	AB	AA	AB	BB	AB	AB	AB	BB	AB	AA	AA	AA
Chr4_73082287_C	Chr4	73.08	AA	AB	AA	AB	AB	AB	AB	AB	AB	AB	AB	AA	AB	AB	AA	AB	AB	AB	AA	AB	AA	AB	AB	AB	AB	AA	BB	AB	AA	AB	AB	AA	AA	AA	AB	BB	BB	AB	AA	AB	AA	AA	AB	AB	AB	BB	AB
Chr4_199294268_T	Chr4	199.29	AA	AA	AA	AB	AB	AB	AA	AA	AB	BB	AA	AB	BB	AA	AA	AB	AA	AA	AA	BB	AB	AB	AA	AA	AA	AB	AA	AB	AB	BB	AA	AA	AB	AA	AA	AB	AA	AA	BB	BB	AB	AB	AB	BB	BB	AB	BB
Chr2_39895104_C	Chr2	39.9	AB	AB	AB	AB	AB	AA	AB	AA	AA	AA	AB	AA	AB	AB	AB	AB	AA	AB	AA	AA	AB	AB	AA	AB	AB	AA	AB	AB	AA	AB	AB	AA	AB	AB	AB	AA	AB	AA	AA	AA	AA	AB	AB	AA	AB	AB	AB
Chr2_57606429_A	Chr2	57.61	AB	AB	AB	AB	AB	AA	AB	AA	AA	AA	AB	AA	AB	AA	AB	AB	AA	AB	AA	AA	AB	AB	AA	AB	AB	AA	AB	AB	AA	AB	AB	AA	AA	AB	AB	AA	AB	AA	AA	AA	AA	AB	AB	AA	AB	AB	AB
Chr2_82840460_A	Chr2	82.84	AB	AB	AB	AB	AB	AA	AB	AA	AA	AA	AB	AA	AB	AA	AB	AB	AA	AB	AA	AA	AB	AB	AA	AB	AB	AA	AB	AB	AB	AB	AB	AA	AA	AB	AB	AA	AB	AA	AA	AA	AA	AB	AB	AA	AB	AB	AB
Chr2_88468036_A	Chr2	88.47	AB	AB	AB	AB	AB	AA	AB	AA	AA	AA	AB	AA	AB	AA	AB	AB	AA	AB	AA	AA	AB	AB	AA	AB	AB	AA	AB	AB	AA	AB	AB	AA	AA	AB	AB	AA	AB	AA	AA	AA	AA	AB	AB	AA	AB	AB	AB
Chr2_109462404_T	Chr2	109.46	AB	AB	AB	AB	AB	AA	AB	AA	AA	AA	AB	AA	AB	AA	AB	AB	AA	AB	AA	AA	AB	AB	AA	AB	AB	AA	AB	AB	AA	AB	AB	AA	AA	AB	AB	AA	AB	AA	AA	AA	AA	AB	AB	AA	AB	AB	AB
Chr2_232018743_G	Chr2	232.02	AA	AB	AA	AB	AB	AB	AB	AA	AB	AB	AB	AA	AB	AB	AA	AB	AB	AB	AA	AB	AB	AB	AA	AB	AB	AA	AB	AB	AA	AA	AB	AA	AA	AA	AB	AA	AB	AB	AB	AB	AA	AA	AB	AB	AA	AA	AA
Chr2_241668018_A	Chr2	241.67	AA	AB	AA	AB	AB	AB	AB	AA	AA	AA	AB	AA	AB	AB	AA	AB	AB	AA	AB	AB	AA	AB	AA	AA	AB	AA	AA	AB	AA	AA	AB	AA	AB	AA	AB	AA	AB	AB	AB	AB	AB	AA	AA	AB	AA	AA	AA
Chr4_188547504_G	Chr4	188.55	AA	AA	AA	AA	AB	AB	AA	AA	AB	AB	AA	AB	AB	AA	AA	AB	AA	AB	AA	AB	AB	AA	AA	AA	AA	AB	AA	AB	AA	AB	AA	AA	AA	AA	AA	AB	AA	AA	AB	AB	AB	AB	AB	AB	AB	AB	AB
Chr4_188826053_C	Chr4	188.83	AA	AA	AA	AA	AB	AB	AA	AA	AB	AB	AA	AB	AB	AA	AA	AB	AA	AB	AA	AB	AB	AA	AA	AA	AA	AB	AA	AB	AA	AB	AA	AA	AA	AA	AA	AB	AA	AA	AB	AB	AB	AB	AB	AB	AB	AB	AB
Chr5_40899843_A	Chr5	40.9	AB	AB	AA	AA	AB	AA	AB	AA	AB	AB	AB	AB	AB	AB	AB	AA	AB	AB	AA	AB	AA	AB	AB	AA	AB	AB	AA	AA	AB	AB	AB	AA	AA	AB	AB	AA	AA	AA	AA	AA	AA	AB	AB	AA	AB	AB	AA
Chr5_55119983_T	Chr5	55.12	AB	AB	AA	AA	AB	AA	AB	AA	AB	AB	AB	AB	AB	AB	AB	AA	AB	AB	AA	AB	AA	AB	AB	AA	AB	AB	AA	AA	AB	AB	AB	AA	AA	AB	AB	AA	AA	AA	AA	AA	AA	AB	AB	AA	AB	AB	AA
Chr5_61076671_C	Chr5	61.08	AB	AB	AB	AA	AB	AA	AB	AA	AB	AB	AB	AB	AB	AB	AB	AA	AB	AB	AA	AB	AA	AB	AB	AA	AB	AB	AA	AA	AB	AB	AB	AA	AA	AB	AB	AA	AA	AA	AA	AA	AA	AB	AB	AA	AB	AB	AA
Chr5_61636964_T	Chr5	61.64	AB	AB	AA	AA	AB	AA	AB	AA	AB	AB	AB	AB	AB	AB	AB	AA	AB	AB	AA	AB	AA	AB	AB	AA	AB	AB	AA	AA	AB	AB	AB	AA	AA	AB	AB	AA	AA	AA	AA	AA	AA	AB	AB	AA	AB	AB	AA
Chr5_63625493_A	Chr5	63.63	AB	AB	AA	AA	AB	AA	AB	AA	AB	AB	AB	AB	AB	AB	AB	AA	AB	AB	AA	AB	AA	AB	AB	AA	AB	AB	AA	AA	AB	AB	AB	AA	AA	AB	AB	AA	AA	AA	AA	AA	AA	AB	AB	AA	AB	AB	AA
Chr5_82143084_G	Chr5	82.14	AB	AB	AA	AA	AB	AA	AB	AA	AB	AB	AB	AB	AB	AB	AB	AA	AB	AB	AA	AB	AA	AB	AB	AA	AB	AB	AA	AA	AB	AB	AB	AA	AA	AB	AB	AA	AA	AA	AA	AA	AA	AB	AB	AA	AB	AB	AA
Chr5_83436003_T	Chr5	83.44	AB	AB	AA	AA	AB	AA	AB	AA	AB	AB	AB	AB	AB	AB	AB	AA	AB	AB	AA	AB	AA	AB	AB	AA	AB	AB	AA	AA	AB	AB	AB	AA	AA	AB	AB	AA	AA	AA	AA	AA	AA	AB	AB	AA	AB	AB	AA
Chr5_103265516_C	Chr5	103.27	AB	AB	AA	AA	AB	AA	AB	AA	AB	AB	AB	AB	AB	AB	AB	AA	AB	AB	AA	AB	AA	AB	AB	AA	AB	AB	AA	AA	AB	AB	AB	AA	AA	AB	AB	AA	AA	AA	AA	AA	AA	AB	AB	AA	AB	AB	AA
Chr5_104734494_A	Chr5	104.73	AB	AB	AA	AA	AB	AA	AB	AA	AB	AB	AB	AB	AB	AB	AB	AA	AB	AB	AA	AB	AA	AB	AB	AA	AB	AB	AA	AA	AB	AB	AB	AA	AA	AB	AB	AA	AA	AA	AA	AA	AA	AB	AB	AA	AB	AB	AA
Chr5_116975809_A	Chr5	116.98	AB	AB	AA	AA	AB	AA	AB	AA	AB	AB	AB	AB	AB	AB	AB	AA	AB	AB	AA	AB	AA	AB	AB	AA	AB	AB	AA	AA	AB	AB	AB	AA	AA	AB	AB	AA	AA	AA	AA	AA	AA	AB	AB	AA	AB	AB	AA
Chr5_197533513_T	Chr5	197.53	AA	AB	AA	AA	AB	AB	AB	AB	AB	AB	AB	AB	AB	AA	AB	AB	AA	AB	AA	AB	AB	AA	AB	AB	AB	AB	AA	AA	AB	AA	AB	AA	AB	AA	AB	AB	AB	AA	AB	AA	AB	AA	AB	AB	AB	AA	AA
Chr5_208539234_T	Chr5	208.54	AA	AB	AA	AA	AB	AB	AB	AB	AB	AB	AB	AB	AB	AA	AB	AB	AA	AB	AA	AB	AB	AB	AB	AB	AB	AB	AA	AA	AB	AA	AB	AA	AB	AA	AB	AB	AB	AA	AB	AA	AB	AA	AB	AB	AB	AA	AA
Chr5_210775819_T	Chr5	210.78	AA	AB	AA	AA	AB	AB	AB	AB	AB	AB	AB	AB	AB	AA	AB	AB	AA	AB	AA	AB	AB	AA	AB	AB	AB	AB	AA	AA	AB	AA	AA	AA	AB	AA	AB	AB	AB	AA	AB	AA	AB	AB	AB	AB	AB	AA	AA
Chr7_2691991_A	Chr7	2.69	AA	AA	AA	AA	AB	AB	AA	AB	AA	AA	AA	AA	AB	AA	AA	AA	AA	AA	AA	AB	AB	AA	AB	AA	AA	AB	AB	AA	AB	AB	AA	AA	AA	AA	AB	AA	AA	AB	AB	AB	AB	AA	AB	AA	AA	AB	AA
Chr7_3326900_C	Chr7	3.33	AA	AA	AA	AA	AA	AB	AA	AB	AA	AA	AA	AA	AB	AA	AA	AA	AA	AA	AB	AB	AB	AA	AB	AA	AA	AB	AB	AA	AB	AB	AA	AA	AA	AA	AB	AA	AB	AB	AB	AB	AB	AA	AB	AA	AA	AB	AA
Chr7_17948829_T	Chr7	17.95	AA	AA	AA	AA	AB	AB	AA	AB	AA	AA	AA	AB	AA	AB	AA	AA	AA	AB	AB	AB	AA	AA	AB	AB	AB	AA	AA	AB	AA	AA	AA	AA	AB	AA	AB	AA	AB	AB	AB	AB	AB	AA	AB	AA	AA	AB	AA
Chr8_1477910_G	Chr8	1.48	AB	AB	AB	AB	AA	AA	AB	AA	AA	AA	AA	AB	AB	AA	AA	AA	AB	AA	AB	AA	AA	AB	AA	AB	AB	AB	AA	AB	AA	AB	AA	AB	AB	AA	AB	AB	AB	AA	AB	AB	AA	AB	AA	AA	AA	AA	AB
Chr9_49589497_T	Chr9	49.59	AB	AB	AA	AA	AB	AA	AA	AB	AA	AB	AA	AB	AA	AA	AA	AA	AA	AB	AB	AB	AA	AA	AA	AB	AA	AB	AB	AA	AB	AA	AA	AB	AA	AB	AA	AA	AB	AA	AB	AB	AA	AA	AA	AA	AA	AA	AA
Chr10_119967915_T	Chr10	119.97	AB	AA	AA	AA	AA	AA	AA	AA	AA	AB	AB	AB	AB	AB	AB	AA	AA	AA	AB	AB	AA	AA	AA	AB	AA	AB	AB	AA	AB	AB	AB	AA	AB	AB	AB	AB	AA	AA	AA	AA	AA	AB	AA	AB	AB	AB	AA
Chr10_135133880_T	Chr10	135.13	AB	AA	AA	AA	AA	AB	AB	AA	AA	AB	AB	AA	AB	AB	AB	AA	AA	AA	AA	AB	AA	AA	AA	AB	AA	AB	AA	AA	AB	AB	AB	AA	AB	AB	AB	AA	AA	AA	AA	AA	AA	AB	AA	AB	AB	AB	AA
Chr10_135743724_A	Chr10	135.74	AB	AA	AA	AA	AA	AB	AB	AB	AA	AB	AB	AA	AB	AB	AB	AA	AA	AA	AA	AB	AA	AA	AA	AB	AA	AB	AA	AA	AB	AB	AB	AB	AB	AB	AB	AA	AA	AA	AA	AA	AA	AB	AA	AB	AB	AB	AA
Chr10_137392359_G	Chr10	137.39	AB	AA	AA	AA	AA	AB	AB	AB	AA	AB	AB	AA	AB	AB	AB	AA	AA	AA	AB	AB	AA	AA	AA	AB	AA	AB	AA	AA	AB	AB	AB	AA	AB	AB	AB	AA	AB	AA	AA	AA	AA	AB	AA	AA	AB	AB	AA
Chr10_140562323_G	Chr10	140.56	AA	AB	AA	AA	AA	AB	AB	AB	AA	AB	AA	AA	AB	AA	AB	AA	AA	AA	AA	AB	AA	AA	AA	AB	AA	AB	AA	AA	BB	AA	AA	AA	AA	AA	AA	AA	AB	AA	AA	AA	AA	AB	AA	AA	AB	AB	AA
Chr10_135292723_T	Chr10	135.29	AB	AA	AA	AA	AA	AB	BB	AB	AA	AB	AB	AA	AB	AB	AB	AA	AA	AA	AA	AB	AA	AA	AA	BB	AA	AB	AA	AA	BB	AB	AB	AA	BB	AB	AB	AA	AA	AA	AA	AA	AA	BB	AA	AB	BB	AB	AA
Chr4_33730246_T	Chr4	33.73	AA	AA	AA	AA	AB	AA	AB	AB	AB	BB	AA	AA	AA	AB	AB	AB	AA	AB	AA	AA	AB	AA	AB	AB	AA	AA	AA	AA	AA	AA	AA	AB	AA	AA	AA	AB	AA	AA	AA	AB	AA	AA	AA	AB	AB	AB	AB
Chr5_36805167_A	Chr5	36.81	AB	AB	AA	AA	AB	AA	AB	AA	AA	AB	AB	AB	AB	AB	AB	AA	AA	AB	AA	AB	AA	AA	AB	AA	AB	AB	AA	AA	AB	AA	AB	AA	AA	AB	AA	AA	AA	AA	AA	AA	AA	AA	AB	AA	AB	AB	AA
Chr7_45550355_T	Chr7	45.55	AA	AA	AA	AA	AB	AB	BB	AA	AA	AA	AA	AB	AA	AB	AA	AB	AB	AB	AB	AB	AA	AA	AB	AB	AB	AA	AA	AB	AA	AB	AA	AA	AB	AA	AB	AB	AA	AB	AB	AB	AA	AB	AA	AB	AA	AB	AA
Chr8_159524234_C	Chr8	159.52	AA	AB	AB	AA	AA	AB	AB	AB	AB	AB	AB	AA	AA	AB	AB	AA	AA	AA	AB	AB	AB	AA	AA	AB	BB	AB	AB	AB	AA	AB	AA	AB	AB	AB	AB	AA	AB	AB	AA	BB	AB	AB	AB	AB	AB	AB	AB
Chr2_43977155_C	Chr2	43.98	AB	AB	AB	AB	AB	AA	AB	AA	AA	AA	AB	AA	AB	AA	AB	BB	AA	BB	AA	AA	BB	AB	AA	BB	AB	AA	BB	AB	AA	BB	AB	AA	AB	BB	AB	AA	AB	AA	AA	AA	AA	BB	AB	AA	AB	AB	AB
Chr2_175507568_G	Chr2	175.51	AA	AB	AB	AB	AB	AB	AB	AA	AA	AA	AB	AA	AB	AA	AB	AB	AA	AB	AA	AA	AB	AA	AA	AB	BB	AA	AB	AB	AA	AB	AB	AA	AA	AB	AB	AA	AB	AA	AA	AA	AA	AB	AB	AA	AB	AB	BB
Chr1_285322418_A	Chr1	285.32	AA	AB	AA	AB	AA	AB	AB	AB	AA	AB	AB	AA	AB	AB	AB	AB	AB	AB	AB	AB	AB	AA	AB	AB	AB	AA	AB	AA	AB	AB	AB	BB	AB	AA	AB	AA	AA	AA	AB	AB	AA	AA	AB	AB	AB	AA	BB
Chr5_30851709_C	Chr5	30.85	AB	AB	AA	AB	AB	AA	BB	AA	AB	AB	AB	AB	AB	AB	AB	AA	AB	AB	AA	AB	AA	AB	AB	AA	AB	AB	AA	AA	AB	AB	AB	AA	AA	AB	AB	AA	AA	AA	AA	AA	AA	AB	AB	AA	AB	AB	AA
Chr3_114162470_T	Chr3	114.16	AB	AB	AB	AB	AB	AB	AB	AB	BB	BB	BB	AB	BB	AB	AA	AA	AA	AB	AA	AA	AA	AB	AA	AB	AB	AA	AB	AA	BB	BB	AA	AA	AB	AB	AB	AA	AA	AA	AA	AA	AB	AA	AB	AA	AA	AB	AB
Chr3_190315707_A	Chr3	190.32	AA	AA	AB	AA	AA	AA	AA	AA	AA	AA	AA	AB	AA	AA	AB	BB	AB	AA	AB	BB	AA	AA	AB	AB	AA	AB	AB	AA	AB	AA	AB	AB	AA	AA	BB	AA	AA	AB	AA	AB	AB	AB	AB	AB	BB	AA	AA
Chr3_231272134_G	Chr3	231.27	AB	AB	AA	AB	AA	BB	AA	AA	AB	AB	BB	AA	BB	BB	AA	AA	AB	BB	AB	AB	AA	AA	AA	AB	BB	AB	AA	AB	AB	BB	BB	BB	AA	AB	AA	AB	AB	AB	BB	AA	AB	AB	AA	AA	AA	AB	BB
Chr7_171327086_A	Chr7	171.33	AB	AA	AA	AB	AB	BB	AB	AA	AA	AB	AA	AB	AA	BB	AA	BB	BB	BB	AA	BB	AA	AA	AB	AB	AB	AB	AB	AA	AA	AB	AA	AA	AA	AA	AB	AB	AA	AB	BB	AB	AA	BB	AA	AB	AA	AB	AA
Chr7_104038741_T	Chr7	104.04	AA	AA	AA	AA	AB	AB	AB	AA	AA	AA	AA	AB	AA	AB	AA	AB	AB	AB	AB	AB	AA	AA	BB	AB	AB	AA	AA	AB	AA	AB	AA	AA	AB	AA	AB	AB	AB	AB	AB	AB	AA	BB	AA	AB	AA	AB	AA
Chr10_133845645_C	Chr10	133.85	AB	AA	AA	AA	AA	AB	AA	AA	AA	AB	AB	BB	AB	AA	AB	AA	AA	AA	AA	AB	AA	AA	AA	BB	AA	AB	AA	AA	BB	AB	AB	AA	BB	AB	AB	AA	AA	AA	AA	AA	AA	AB	AA	AB	BB	AB	AA
Chr2_175510758_T	Chr2	175.51	AA	AB	AB	AB	AB	AB	AB	AA	AA	AA	AB	AA	AB	AA	AB	AB	AA	AB	AA	AA	AB	AA	AA	AB	BB	AA	AB	AB	AA	AB	AB	AA	AA	AB	AB	AA	AB	AA	AA	AA	AA	AB	AB	AA	AB	AB	BB
Chr9_103555562_C	Chr9	103.56	AB	AB	AA	AB	AB	AA	AB	AB	AA	AB	AB	AB	AA	AA	BB	AB	AA	BB	AB	AB	AA	AA	AB	AB	AA	AB	AB	AA	AB	AA	AA	AB	AA	AB	AA	AA	AB	AA	BB	AB	AA	AA	AA	AA	AA	AA	AA
Chr7_22564662_G	Chr7	22.56	AA	AA	AA	AA	AB	AB	AB	AB	AA	AA	AA	AB	AA	AB	AA	AA	AA	AB	AB	AB	AA	AA	BB	AB	AB	AA	AA	BB	AA	AB	AA	AA	AB	AA	AB	BB	AB	AB	AB	AB	AA	BB	AB	AB	AA	AB	AA
Chr2_47666459_T	Chr2	47.67	AB	AB	AB	AB	AB	AA	AB	AA	AA	AA	AB	AA	AB	AA	AB	BB	AA	BB	AA	AA	BB	AB	AA	BB	AB	AA	BB	AB	AA	BB	AB	AA	AB	BB	AB	AA	AB	AA	AA	AA	AA	BB	AB	AA	AB	AB	AB
Chr1_207856028_G	Chr1	207.86	AB	BB	BB	AA	AA	AA	AB	AA	AB	AA	AA	BB	AA	AB	AA	AB	AA	AB	AB	AA	AA	AB	AB	AB	AA	AB	AA	AB	AA	AA	AA	AB	BB	AB	AB	BB	BB	AB	AA	AA	AB	AA	AB	AA	AB	AB	AA
Chr10_148673587_A	Chr10	148.67	AB	AB	AA	AB	AA	BB	BB	AB	AA	BB	AB	AA	AB	AA	BB	BB	AB	AA	AA	AB	AA	AA	AB	AA	AB	AA	AA	AB	AB	AA	AA	AA	AA	AB	AA	AA	BB	AA	AA	AA	AB	AA	AB	AA	AA	AB	AA
Chr2_198641270_G	Chr2	198.64	AA	AB	AA	BB	AA	AB	AB	AA	AB	BB	AB	AA	AB	AB	AA	AB	AB	AB	AA	AB	AA	AA	AA	AB	AB	AA	AB	AB	AA	AB	AA	AA	AA	AA	AB	AA	AB	AB	AA	AB	AA	AA	AA	AA	AA	AA	AB
Chr7_170383284_A	Chr7	170.38	AB	AA	AA	AB	AB	BB	AB	AA	AA	AB	AA	AB	AA	BB	AA	BB	AB	BB	BB	BB	AA	AA	AB	AB	AB	AB	AB	AA	AA	AB	AA	AA	AA	AA	AB	AB	AA	AB	BB	AB	AA	BB	AA	AB	AA	AB	AA
Chr4_139256269_G	Chr4	139.26	AB	AB	AA	AA	AA	AB	AA	AA	AA	AB	AB	AA	AB	AA	AA	AA	AA	AB	AB	AA	AA	AA	AA	AA	AA	AB	AA	AB	AB	AB	AB	AB	AA	AA	AA	AB	AB	AB	AB	AA	AB	AB	AA	AA	AA	AB	AB
Chr9_23149027_C	Chr9	23.15	AB	AB	AA	AB	AB	AA	AB	AB	AA	AB	AA	AB	AA	AA	AA	AB	AA	AB	AB	AB	AA	AA	AB	AB	AA	AB	AB	AA	AB	AA	AB	BB	AA	AB	AA	AA	AB	AA	BB	AB	AA	AA	AA	AA	AA	AA	AA
Chr2_1310245_T	Chr2	1.31	AA	AA	AA	AB	AA	AA	AB	AB	AA	AB	AB	AB	AB	AB	AB	AA	AB	AB	AB	AB	AA	AB	AB	AA	AA	AB	AB	AB	AB	AA	AB	AB	AA	AA	AA	AA	AB	AA	AA	AA	AA	AB	AB	AB	AB	AB	AA
Chr2_45284643_A	Chr2	45.28	AB	AB	AB	AB	AB	AA	AB	AA	AA	AA	AB	AA	AB	AA	AB	AB	AA	AB	AA	AA	AB	AB	AA	AB	AB	AA	AB	AB	AA	AB	AB	AA	AB	AB	AB	AA	AB	AA	AA	AA	AA	AB	AB	AA	AB	AB	AB
Chr2_55324276_G	Chr2	55.32	AB	AB	AB	AB	AB	AA	AB	AA	AA	AA	AB	AA	AB	AA	AB	AB	AA	AB	AA	AA	AB	AB	AA	AB	AB	AA	AB	AB	AA	AB	AB	AA	AA	AB	AB	AA	AB	AA	AA	AA	AA	AB	AB	AA	AB	AB	AB
Chr2_90769321_C	Chr2	90.77	AB	AB	AB	AB	AB	AA	AB	AA	AA	AA	AB	AA	AB	AA	AB	AB	AA	AB	AA	AA	AB	AB	AA	AB	AB	AA	AB	AB	AA	AB	AB	AA	AA	AB	AB	AA	AB	AA	AA	AA	AA	AB	AB	AA	AB	AB	AB
Chr2_103250132_G	Chr2	103.25	AB	AB	AB	AB	AB	AA	AB	AA	AA	AA	AB	AA	AB	AA	AB	AB	AA	AB	AA	AA	AB	AB	AA	AB	AB	AA	AB	AB	AA	AB	AB	AA	AA	AB	AB	AA	AB	AB	AA	AA	AA	AB	AB	AA	AB	AB	AB
Chr2_104170418_A	Chr2	104.17	AB	AB	AB	AB	AB	AA	AB	AA	AA	AA	AB	AA	AB	AA	AB	AB	AA	AB	AA	AA	AB	AB	AA	AB	AB	AA	AB	AB	AB	AB	AB	AA	AA	AB	AB	AB	AB	AA	AA	AA	AA	AB	AB	AA	AB	AB	AB
Chr2_106295785_G	Chr2	106.3	AB	AB	AB	AB	AB	AA	AB	AA	AA	AA	AB	AA	AB	AA	AB	AB	AA	AB	AA	AA	AB	AB	AA	AB	AB	AA	AB	AB	AA	AB	AB	AA	AA	AB	AB	AA	AB	AA	AA	AA	AB	AB	AB	AA	AB	AB	AB
Chr2_110217424_T	Chr2	110.22	AB	AB	AB	AB	AB	AA	AB	AA	AA	AA	AB	AA	AB	AA	AB	AB	AA	AB	AA	AA	AB	AB	AA	AB	AB	AA	AB	AB	AA	AB	AB	AA	AA	AB	AB	AA	AB	AA	AA	AA	AA	AB	AB	AA	AB	AB	AB
Chr2_229911363_T	Chr2	229.91	AA	AB	AA	AB	AB	AB	AB	AA	AB	AB	AB	AA	AB	AB	AA	AB	AB	AB	AA	AB	AA	AB	AA	AB	AB	AA	AB	AB	AA	AA	AB	AA	AA	AA	AB	AA	AB	AB	AB	AB	AA	AB	AB	AB	AA	AA	AA
Chr2_232018809_T	Chr2	232.02	AA	AB	AA	AB	AB	AB	AB	AA	AB	AB	AB	AA	AB	AB	AA	AB	AB	AB	AA	AB	AA	AB	AA	AB	AB	AA	AB	AB	AA	AA	AB	AA	AA	AA	AB	AA	AB	AB	AB	AB	AA	AB	AB	AB	AA	AA	AA
Chr3_1854661_G	Chr3	1.85	AB	AA	AB	AA	AB	AB	AA	AB	AB	AB	AA	AA	AA	AB	AA	AA	AA	AB	AA	AB	AB	AB	AA	AA	AA	AA	AB	AA	AB	AA	AA	AA	AA	AB	AA	AA	AA	AB	AA	AB	AB	AA	AA	AB	AB	AA	AA
Chr4_167218393_C	Chr4	167.22	AA	AA	AA	AA	AB	AA	AB	AA	AB	AB	AA	AA	AB	AA	AB	AB	AA	AB	AA	AB	AB	AA	AB	AB	AA	AB	AA	AA	AA	AA	AA	AB	AA	AA	AA	AB	AA	AA	AB	AB	AB	AB	AA	AB	AB	AB	AB
Chr4_185528666_T	Chr4	185.53	AA	AA	AA	AA	AB	AB	AA	AA	AB	AB	AA	AB	AB	AA	AB	AB	AA	AB	AA	AB	AB	AA	AA	AA	AA	AB	AA	AB	AA	AB	AA	AA	AA	AA	AA	AB	AA	AA	AB	AB	AB	AB	AB	AB	AB	AB	AB
Chr5_35162242_G	Chr5	35.16	AB	AB	AA	AA	AB	AA	AB	AA	AB	AB	AB	AB	AB	AB	AB	AA	AB	AB	AA	AB	AA	AB	AB	AA	AB	AB	AA	AA	AB	AB	AB	AA	AA	AB	AB	AA	AA	AA	AA	AA	AA	AB	AB	AA	AB	AB	AA
Chr5_53039397_A	Chr5	53.04	AB	AB	AA	AA	AB	AA	AB	AA	AB	AB	AB	AB	AB	AB	AB	AA	AB	AB	AA	AB	AA	AB	AB	AA	AB	AB	AA	AA	AB	AB	AB	AA	AA	AB	AB	AA	AA	AA	AA	AA	AA	AB	AB	AA	AB	AB	AA
Chr5_69767339_A	Chr5	69.77	AB	AB	AA	AA	AB	AA	AB	AA	AB	AB	AB	AB	AB	AB	AB	AA	AB	AB	AA	AB	AA	AB	AB	AA	AB	AB	AA	AA	AB	AB	AB	AA	AA	AB	AB	AA	AA	AA	AA	AA	AA	AB	AB	AA	AB	AB	AA
Chr5_71395262_A	Chr5	71.4	AB	AB	AA	AA	AB	AA	AB	AA	AB	AB	AB	AB	AB	AB	AB	AB	AB	AB	AA	AB	AA	AB	AB	AA	AB	AB	AA	AA	AB	AB	AB	AA	AA	AB	AB	AA	AA	AA	AA	AA	AA	AB	AB	AA	AB	AB	AA
Chr7_3609040_C	Chr7	3.61	AA	AA	AA	AA	AA	AB	AA	AB	AA	AA	AA	AA	AB	AA	AA	AA	AA	AA	AB	AB	AB	AA	AB	AA	AA	AB	AB	AA	AB	AB	AA	AA	AA	AA	AB	AA	AB	AB	AB	AB	AB	AA	AB	AA	AA	AB	AA
Chr7_176154887_C	Chr7	176.15	AB	AA	AB	AB	AB	AB	AB	AA	AA	AB	AB	AB	AA	AB	AA	AB	AB	AB	AA	AB	AA	AA	AB	AB	AB	AB	AB	AA	AA	AB	AA	AA	AA	AA	AB	AB	AA	AB	AB	AB	AA	AB	AA	AA	AA	AB	AA
Chr8_37076739_A	Chr8	37.08	AA	AA	AA	AA	AB	AB	AA	AB	AA	AA	AA	AA	AB	AA	AA	AA	AA	AA	AA	AB	AB	AA	AB	AA	AA	AB	AB	AA	AB	AB	AA	AA	AA	AA	AB	AA	AB	AB	AB	AB	AB	AA	AB	AA	AA	AB	AA
Chr9_32542034_T	Chr9	32.54	AB	AB	AA	AB	AB	AA	AB	AB	AA	AB	AA	AB	AA	AA	AA	AB	AA	AB	AB	AB	AA	AA	AB	AB	AA	AB	AB	AA	AB	AA	AA	AB	AA	AB	AA	AA	AB	AA	AB	AB	AA	AA	AA	AA	AA	AA	AA
Chr9_131017981_G	Chr9	131.02	AB	AB	AA	AB	AB	AA	AB	AB	AA	AB	AB	AB	AA	AA	AB	AB	AA	AB	AB	AB	AA	AA	AB	AB	AA	AB	AB	AB	AB	AA	AA	AB	AA	AB	AA	AB	AA	AA	AB	AB	AB	AA	AA	AA	AA	AA	AA
Chr10_132285252_A	Chr10	132.29	AB	AA	AA	AA	AA	AA	AA	AA	AB	AB	AB	AB	AB	AB	AB	AA	AA	AA	AA	AB	AA	AA	AA	AB	AA	AB	AA	AA	AB	AB	AB	AA	AB	AB	AB	AA	AA	AA	AA	AB	AA	AB	AA	AB	AB	AB	AA
Chr10_135743790_A	Chr10	135.74	AB	AA	AA	AA	AA	AB	AB	AB	AA	AB	AB	AB	AB	AB	AB	AA	AA	AA	AA	AB	AA	AA	AA	AB	AA	AB	AA	AA	AB	AB	AB	AA	AB	AB	AB	AA	AA	AA	AA	AA	AA	AB	AA	AB	AB	AB	AA
Chr10_136255256_A	Chr10	136.26	AB	AA	AA	AA	AA	AB	AB	AB	AA	AB	AB	AA	AB	AB	AB	AA	AA	AA	AA	AB	AA	AA	AA	AB	AA	AB	AA	AA	AB	AB	AB	AA	AB	AB	AB	AA	AA	AA	AA	AA	AA	AB	AA	AB	AB	AB	AA
Chr10_136548313_A	Chr10	136.55	AB	AA	AA	AA	AA	AB	AB	AB	AA	AB	AB	AA	AB	AB	AB	AA	AA	AA	AA	AB	AA	AA	AA	AB	AA	AB	AA	AA	AB	AB	AB	AA	AB	AB	AB	AA	AB	AA	AA	AA	AA	AB	AA	AA	AB	AB	AA
Chr2_13590865_C	Chr2	13.59	AA	AA	AA	AB	AB	AA	AB	AA	AA	AA	AB	AB	AA	AB	AB	AA	AA	AB	AB	AB	AB	AB	AA	AA	AA	AB	AB	AB	AB	AA	AA	AA	AB	BB	AA	AA	AB	AA	AA	AA	AA	AB	AB	AA	AB	AA	AB
Chr6_108218369_A	Chr6	108.22	AA	AA	AA	AB	AA	AA	AA	AA	AB	AA	AA	AB	AA	AA	AB	AA	AA	AA	AA	AB	AA	AA	AA	AB	AA	AA	AB	AA	AA	AB	AA	AA	AB	AA	AB	AB	AA	AA	BB	AA	AA	AB	AB	AB	AB	AA	AA
Chr9_135979252_G	Chr9	135.98	AB	AB	AA	AB	AA	AA	AB	AB	AA	AB	AB	AB	AA	AA	AA	AB	AA	AB	AB	AB	AA	BB	AB	AB	AA	AB	AB	AB	AB	AA	AA	AB	AA	AB	AA	AB	AA	AA	AB	AB	AB	AA	AA	AA	AA	AA	AB
Chr10_137393093_C	Chr10	137.39	AB	AA	AA	AA	AA	AB	AB	AB	AA	AB	AB	AA	AB	AB	AB	AA	AA	AA	AA	AB	AA	AA	AA	AB	AA	AB	AA	AA	AB	AB	AB	AA	AB	AB	AB	AA	AB	AA	AA	AA	AA	BB	AA	AA	AB	AB	AA
Chr1_122201964_A	Chr1	122.2	AB	AB	AB	AA	AA	AA	AB	AA	AB	AA	AB	AA	AA	AA	AB	AA	AB	AA	AB	AB	AA	AB	AB	AA	AA	AB	AB	AA	AA	AB	AA	AA	AA	AA	AB	AA	AB	AA	AA	AB	AA	AB	AA	AA	AB	AA	AA
Chr2_183533350_T	Chr2	183.53	AA	AB	AB	AB	AA	AB	AB	AA	AA	AB	BB	AA	AB	AB	AB	AB	AA	AB	AA	AA	AB	AA	AA	AB	AB	AA	AB	AB	AA	AB	AB	BB	AA	AB	AB	AA	AB	AA	AA	AA	AA	AB	AB	AA	AB	AB	AB
Chr1_65079175_G	Chr1	65.08	AB	BB	AB	AA	AA	AA	AA	AA	AB	AB	AB	AA	AA	AB	AB	AA	AB	AA	AB	AB	AA	AB	BB	AA	AA	BB	AB	AA	AA	AB	AA	AA	AA	AA	BB	BB	AA	AA	AB	AB	AA	AB	AA	AA	AA	AA	AA
Chr4_5624524_C	Chr4	5.62	AB	AB	AA	AB	AA	AB	AB	AB	AA	AB	BB	AB	AB	AB	AB	BB	AB	AB	AB	BB	AB	AA	AA	AB	AA	AB	AA	AA	AA	AA	BB	AB	AB	AA	AA	AB	BB	AB	BB	AA	AB	AB	AB	AA	AB	AB	AA
Chr8_123296303_C	Chr8	123.3	AA	AB	AB	AA	AA	AB	AA	AB	AB	AB	AB	AA	AA	AB	AB	AA	AA	AB	AB	AB	AB	AA	AB	AB	AB	AB	AA	BB	AA	AA	AA	AB	AB	AB	AB	AA	AB	AB	AA	AB	AB	AB	AB	AA	AB	AB	AA
Chr10_73945112_C	Chr10	73.95	AB	AA	AA	AA	AA	AA	AA	AB	AA	AB	AB	BB	BB	AB	AA	AA	AA	AA	AA	AA	AA	AA	AA	AB	AA	AB	AB	AA	AB	AB	BB	AA	AB	AB	AB	AB	AA	AA	AA	AA	AA	AB	AA	AA	AB	AB	AA
Chr4_164074694_T	Chr4	164.07	AB	AB	AA	AA	AB	AA	AB	AA	AB	AB	AA	AA	BB	AA	AB	AB	AB	AB	AB	BB	AB	AA	AB	AB	AA	BB	AB	AA	AA	AA	AB	AB	AA	AA	AA	AB	AA	AA	BB	AB	AB	BB	AA	AB	BB	AB	AB
Chr3_2050745_A	Chr3	2.05	AB	AA	AB	AA	AB	AB	AA	AB	AB	AA	AA	AA	AA	AB	AA	AA	AA	AB	AA	AB	AB	AB	AA	AA	AA	AA	AB	AA	AB	AA	AA	AA	AA	AB	AA	AA	AA	AA	AA	AB	AB	AA	AA	AB	AB	AA	AA
Chr5_57331887_T	Chr5	57.33	AB	AB	AA	AA	AB	AA	AB	AA	AB	AB	AB	AB	AB	AB	AB	AA	AB	AB	AA	AB	AA	AB	AB	AA	AB	AB	AA	AA	AB	AB	AB	AA	AA	AB	AB	AA	AA	AA	AA	AA	AA	AB	AB	AA	AB	AB	AA
Chr7_2862724_G	Chr7	2.86	AA	AA	AA	AA	AB	AB	AA	AB	AA	AA	AA	AA	AB	AA	AA	AA	AA	AA	AA	AB	BB	AA	AB	AA	AA	AB	AB	AA	AB	AB	AA	AA	AA	AA	AB	AA	AA	AB	AB	AB	AB	AA	AB	AA	AA	AB	AA
Chr7_10187732_C	Chr7	10.19	AA	AA	AA	AA	AB	BB	AB	AB	AA	AA	AA	AA	AA	AB	AA	AA	AA	AB	AB	AA	AA	AA	AB	AB	AA	AA	AA	AA	AA	AA	AA	AA	AA	AA	AB	AB	AB	AB	AB	AB	AB	AB	AA	AA	AA	AB	AA
Chr9_121850528_C	Chr9	121.85	AB	AB	AA	AB	AB	AA	AB	AB	AA	AB	AB	AB	AA	AA	AB	AA	AA	AB	AB	AB	AA	AA	AB	AB	AA	AB	AB	AA	AB	AA	AA	AB	AA	AB	AA	AB	AB	AA	BB	AB	AB	AA	AA	AA	AA	AA	AA
Chr8_176646370_T	Chr8	176.65	AA	AB	AB	AB	AA	BB	AB	AB	AB	AB	BB	AB	AB	BB	BB	AB	AA	AA	AB	BB	AA	AA	AA	AB	AA	AB	AB	AB	BB	BB	AB	AB	AB	BB	AA	AA	AB	AB	AA	BB	AB	AB	AA	AB	AB	AB	AB
Chr1_254178783_G	Chr1	254.18	AB	AA	AA	AB	BB	AA	AB	AA	AA	AB	BB	AA	AB	AA	AB	AB	AA	BB	AA	AB	AA	AA	AA	AA	AB	AA	AA	AB	AA	AB	AB	AA	AA	AB	AB	BB	BB	BB	BB	AB	AA	AA	AA	AA	AB	AA	AA
Chr9_148211125_G	Chr9	148.21	AB	AB	AB	AA	AA	AA	BB	AA	AA	AB	AB	AB	AA	AA	AB	AB	AA	AB	AA	AB	AA	AB	AB	AB	AA	AB	AB	AA	AB	AA	AA	AB	AA	AB	AB	AB	AA	AA	AB	AB	AB	AA	AA	AA	AA	AA	AB
Chr1_257404058_C	Chr1	257.4	AB	AA	AA	AB	BB	AA	AB	AA	AA	AB	BB	AA	AB	AA	AB	AB	AA	AA	AA	AB	AA	AA	AA	AA	AB	AA	AA	AB	AA	AB	AB	AA	AA	AB	AB	BB	BB	BB	BB	AB	AA	AA	AA	AA	AB	BB	AA
Chr8_92291776_C	Chr8	92.29	AA	AB	AB	AB	AB	AB	AA	AB	AB	AB	AB	AA	AA	AB	BB	AA	BB	AA	BB	BB	BB	AA	BB	AB	AB	AA	AA	BB	AA	AA	AB	AB	AB	AA	AB	AA	AB	AB	AA	AB	BB	AB	BB	AA	BB	AB	AB
Chr5_76963564_C	Chr5	76.96	AB	AB	AA	AA	AB	AA	AB	AA	AB	BB	AB	BB	AB	BB	AB	AA	BB	BB	AA	AB	AA	BB	AB	AA	BB	AB	AA	AA	BB	BB	AB	AA	AA	AB	AB	AA	AA	AA	AA	AA	AA	BB	AB	AA	AB	AB	AA
Chr5_10764560_A	Chr5	10.76	AA	AA	AA	AA	AA	AB	AB	AA	AB	AA	BB	AB	AA	AA	AA	AA	AB	AB	AB	AA	BB	BB	BB	AB	AA	BB	AB	AB	AB	AA	AB	AA	AB	AA	AA	BB	AA	AA	AA	AB	BB	AB	AA	AA	AA	AB	AB
Chr8_133664252_A	Chr8	133.66	AA	AB	AB	AA	AA	AB	AA	AB	AB	AB	AB	AA	AA	AB	AB	AA	AA	AB	AB	AB	AB	AA	AA	AB	AB	AB	AA	BB	AA	AA	AA	AB	AB	AB	AB	AA	AB	AB	AA	AB	AB	AB	AB	AA	AB	AB	AB
Chr8_19838000_G	Chr8	19.84	AA	AB	AB	AA	AB	AB	AA	AB	AB	AB	BB	AA	AA	BB	AB	AA	BB	AA	AB	AB	AB	AA	AB	AB	AB	AA	AA	AB	AA	AA	AB	BB	AB	AA	AB	AA	AB	AB	AB	AB	AA	AB	AA	AA	AB	AA	AB
Chr2_200200088_G	Chr2	200.2	AA	AB	AA	BB	AA	AB	AB	AB	BB	BB	AB	AA	AB	AB	AB	AB	AB	AB	AA	AB	AB	AA	AA	AB	AA	AA	AB	AB	AA	AB	AA	AB	AA	AA	AB	AA	AB	AB	AA	AA	AB	AA	AB	AA	AB	AA	AA
Chr5_178418482_G	Chr5	178.42	AA	AB	AA	AA	AB	AA	AB	AA	AB	AB	AB	AB	AB	AA	AB	AB	AA	AB	AA	AB	AB	AA	BB	AB	AB	AB	AA	AA	AB	AB	AB	AA	AA	AA	AB	AA	AB	AA	AA	AA	AB	AB	AB	AB	AB	AB	AA
Chr7_106520380_G	Chr7	106.52	AA	AA	AA	AA	AB	AB	AB	AA	AA	AA	AA	AB	AA	AB	AA	AB	AB	AB	AB	AB	AA	AA	BB	AB	AB	AA	AA	AA	AA	AB	AA	AA	AB	AB	AB	AB	AB	AB	AA	AB	AA	BB	AA	AB	AA	AB	AA
Chr4_158536379_C	Chr4	158.54	AA	AA	AA	AA	AB	AA	BB	AA	BB	BB	AA	AA	AB	AA	AB	AB	AA	AB	AA	AB	AB	AA	AB	AB	AA	AA	AA	AA	AA	AB	AB	AB	AA	AA	AA	BB	AA	AA	AB	BB	AB	AA	AA	AB	AB	BB	AB
Chr2_16546600_A	Chr2	16.55	AA	AB	AA	AB	AB	AA	AB	AA	AA	AA	AB	AB	AB	AB	AB	AB	AA	AB	AB	AB	AB	AB	AA	AB	AB	AA	AB	AB	AB	AA	AA	AB	AB	AB	AA	AA	AB	AA	AA	AA	AA	AB	AB	AA	AB	AB	AB
Chr2_63417353_A	Chr2	63.42	AB	AB	AB	AB	AB	AA	AB	AA	AA	AA	AB	AA	AB	AA	AB	AB	AA	AB	AA	AA	AB	AB	AA	AB	AB	AA	AB	AB	AA	AB	AB	AA	AA	AB	AB	AA	AB	AA	AA	AA	AA	AB	AB	AA	AB	AB	AB
Chr2_85696198_T	Chr2	85.7	AB	AB	AB	AB	AB	AA	AB	AA	AA	AA	AB	AA	AB	AA	AB	AB	AA	AB	AA	AA	AB	AB	AA	AB	AB	AA	AB	AB	AA	AB	AB	AA	AA	AB	AB	AA	AB	AA	AA	AA	AA	AB	AB	AA	AB	AB	AB
Chr2_232435011_A	Chr2	232.44	AA	AB	AA	AB	AB	AB	AB	AA	AB	AB	AB	AA	AB	AB	AA	AB	AB	AB	AA	AB	AA	AB	AA	AB	AB	AA	AB	AB	AA	AA	AB	AA	AA	AA	AB	AA	AB	AB	AB	AB	AA	AA	AB	AB	AA	AA	AA
Chr3_1481487_G	Chr3	1.48	AB	AA	AB	AA	AB	AB	AA	AB	AB	AB	AA	AA	AA	AB	AA	AA	AA	AB	AA	AB	AB	AB	AA	AA	AA	AA	AB	AA	AB	AA	AA	AA	AA	AB	AA	AA	AA	AB	AA	AB	AB	AA	AA	AB	AB	AA	AA
Chr4_184282309_G	Chr4	184.28	AA	AA	AA	AA	AB	AB	AB	AA	AB	AB	AA	AB	AB	AA	AB	AB	AA	AB	AA	AB	AB	AA	AA	AB	AA	AB	AA	AB	AA	AB	AA	AA	AA	AA	AA	AB	AA	AA	AB	AB	AB	AB	AB	AB	AB	AB	AB
Chr5_43568300_G	Chr5	43.57	AB	AB	AA	AA	AB	AA	AB	AA	AB	AB	AB	AB	AB	AB	AB	AA	AB	AB	AA	AB	AA	AB	AB	AB	AB	AB	AA	AA	AB	AB	AB	AA	AA	AB	AB	AA	AA	AA	AA	AA	AA	AB	AB	AA	AB	AB	AA
Chr5_47752516_A	Chr5	47.75	AB	AB	AA	AA	AB	AA	AB	AA	AB	AB	AB	AB	AB	AB	AB	AA	AB	AB	AA	AB	AA	AB	AB	AA	AB	AB	AA	AA	AB	AB	AB	AA	AA	AB	AB	AA	AA	AA	AA	AA	AA	AB	AB	AA	AB	AB	AA
Chr5_68322053_A	Chr5	68.32	AB	AB	AA	AA	AB	AA	AB	AA	AB	AB	AB	AB	AB	AB	AB	AA	AB	AB	AA	AB	AA	AB	AB	AA	AB	AB	AA	AA	AB	AB	AB	AA	AA	AB	AB	AA	AA	AA	AA	AA	AA	AB	AB	AA	AB	AB	AA
Chr5_82971208_C	Chr5	82.97	AB	AB	AA	AA	AB	AA	AB	AA	AB	AB	AB	AB	AB	AB	AB	AA	AB	AB	AA	AB	AB	AB	AB	AA	AB	AB	AA	AA	AB	AB	AB	AA	AA	AB	AB	AA	AA	AA	AA	AA	AA	AB	AB	AA	AB	AB	AA
Chr5_204683872_G	Chr5	204.68	AA	AB	AA	AA	AB	AB	AB	AB	AB	AB	AB	AB	AB	AA	AB	AB	AA	AB	AA	AB	AB	AA	AB	AB	AB	AB	AA	AA	AB	AA	AB	AA	AB	AA	AB	AB	AB	AA	AB	AA	AB	AA	AB	AB	AB	AA	AA
Chr7_9658826_G	Chr7	9.66	AA	AA	AA	AA	AA	AB	AB	AB	AA	AA	AA	AB	AA	AB	AA	AA	AA	AB	AB	AA	AA	AA	AB	AB	AA	AB	AA	AA	AA	AA	AA	AA	AA	AA	AB	AB	AB	AB	AB	AB	AB	AB	AB	AA	AA	AB	AA
Chr7_90266003_T	Chr7	90.27	AB	AA	AA	AA	AA	AA	AA	AA	AA	AB	AB	AB	AB	AB	AB	AA	AB	AA	AA	AB	AA	AA	AA	AB	AA	AB	AB	AA	AB	AB	AB	AB	AB	AB	AB	AB	AA	AB	AA	AA	AA	AB	AA	AB	AB	AB	AA
Chr7_174258373_C	Chr7	174.26	AB	AA	AB	AB	AB	AB	AB	AA	AA	AB	AB	AB	AA	AB	AA	AB	AB	AB	AA	AB	AA	AA	AB	AB	AB	AB	AB	AA	AA	AB	AA	AA	AA	AA	AB	AB	AA	AB	AB	AB	AA	AB	AA	AA	AA	AB	AA
Chr8_37076805_A	Chr8	37.08	AA	AA	AA	AA	AB	AB	AA	AB	AA	AA	AA	AA	AB	AA	AA	AA	AA	AA	AA	AB	AB	AA	AB	AA	AA	AB	AB	AA	AB	AB	AA	AA	AA	AA	AB	AA	AA	AB	AB	AB	AB	AA	AB	AA	AA	AB	AA
Chr9_135788881_T	Chr9	135.79	AB	AB	AA	AB	AA	AA	AB	AB	AA	AB	AB	AB	AA	AA	AB	AB	AA	AB	AB	AB	AA	AB	AB	AB	AA	AB	AB	AB	AB	AA	AA	AB	AA	AB	AA	AB	AA	AA	AB	AB	AB	AA	AA	AA	AA	AA	AA
Chr9_135944802_C	Chr9	135.94	AB	AB	AA	AB	AA	AA	AB	AB	AA	AB	AB	AB	AA	AA	AB	AB	AA	AB	AB	AB	AA	AB	AB	AB	AA	AB	AB	AB	AB	AA	AA	AB	AA	AB	AA	AB	AA	AA	AB	AB	AB	AA	AA	AA	AA	AA	AA
Chr9_150294105_A	Chr9	150.29	AB	AB	AB	AA	AA	AA	AB	AB	AA	AB	AB	AB	AA	AA	AB	AA	AA	AB	AA	AB	AA	AB	AB	AB	AA	AB	AB	AA	AB	AA	AA	AB	AA	AB	AB	AB	AA	AA	AB	AB	AB	AA	AA	AA	AA	AB	AB
Chr9_157630714_T	Chr9	157.63	AB	AA	AB	AA	AA	AA	AB	AB	AA	AB	AB	AA	AA	AA	AB	AB	AB	AB	AA	AB	AA	AB	AB	AA	AA	AA	AB	AA	AB	AA	AA	AB	AB	AB	AB	AA	AB	AA	AB	AB	AA	AB	AA	AB	AA	AB	AB
Chr8_161297749_C	Chr8	161.3	AA	AA	AB	AA	AB	AB	AB	AB	AB	AB	AB	BB	AA	AB	AB	AA	AB	AA	AB	AB	AB	AA	AA	AB	AB	AB	AB	AB	AA	AB	AA	AB	AB	AB	AB	AA	AB	AB	AA	AB	AB	AB	AB	AA	AB	AB	AB
Chr10_132465382_G	Chr10	132.47	AB	AA	AA	AA	AA	AA	AA	AA	AA	AB	AB	BB	AB	AB	AB	AA	AA	AA	AA	AB	AA	AA	AA	AB	AA	AB	AA	AA	BB	AB	AB	AA	BB	BB	AB	AA	AA	AA	AA	AA	AA	BB	AA	AB	AB	AB	AA
Chr3_188058274_C	Chr3	188.06	AA	AB	AB	AB	AB	AB	AB	BB	AB	AA	AB	AA	AB	AB	AA	AA	AA	AB	AB	AA	AA	AB	AA	AB	AB	AA	AA	AB	AA	AA	AB	AA	AB	AB	AA	AB	AA	AA	AA	AA	AA	AA	AA	AA	AA	AA	AB
Chr5_53032848_T	Chr5	53.03	AB	AB	AA	AA	AB	AA	BB	AA	AB	BB	AB	BB	AB	BB	AB	AA	BB	BB	AA	AB	AA	BB	AB	AA	BB	AB	AA	AA	AB	BB	AB	AA	AA	AB	AB	AA	AA	AA	AA	AA	AA	AB	AB	AA	AB	AB	AA
Chr10_140174620_G	Chr10	140.17	AB	AB	AA	AA	AA	AB	AB	AB	AB	AB	AB	AA	AB	AA	AB	AA	AA	AA	AA	AB	AA	AA	AA	AB	AB	AB	AA	AA	BB	AB	AA	AA	AB	AB	AA	AA	AB	AA	AA	AA	AA	AB	AA	AA	AB	AB	AA
Chr1_20025705_T	Chr1	20.03	BB	BB	BB	AB	AA	AB	AB	AA	AB	AB	AB	AA	AA	AB	AB	AA	AB	AA	AB	AB	AA	AA	AB	AA	AA	AB	AB	AB	AA	AB	AA	AB	AA	AA	BB	BB	AA	AB	AB	AA	AA	AB	AA	AA	AA	AA	AA
Chr8_88819092_A	Chr8	88.82	AA	AB	AB	AA	AB	AB	AA	AB	AB	AB	AB	AA	AA	AB	BB	AA	BB	AA	BB	BB	AB	AA	BB	AB	AB	AA	AA	BB	AA	AA	BB	AB	AB	AA	AB	AA	AB	AB	AA	AB	BB	AB	BB	AA	BB	AB	AB
Chr3_155541719_G	Chr3	155.54	AA	AA	AA	AB	AA	AA	AB	AA	AB	AB	AA	AA	AA	AA	AB	AA	AB	AA	AA	AB	AB	AA	AB	AA	AB	AA	AB	AB	BB	AB	AA	AB	AA	AB	AA	AA	AA	AB	AA	AB	AB	AB	AA	AA	AA	AA	AA
Chr6_137507279_G	Chr6	137.51	AB	AB	AA	AA	AA	AA	AB	AB	AA	AB	AB	AA	AA	AA	AB	AB	AA	AB	AB	AB	AB	AA	AA	AA	BB	AB	AB	BB	AA	AB	AA	AA	AB	AB	AA	AA	AA	AA	AB	BB	AB	AB	AB	AB	AA	AB	AB
Chr6_141429435_A	Chr6	141.43	BB	BB	AA	AA	AA	AA	BB	BB	AA	AB	AB	AA	AA	AA	AB	AB	AA	AA	AB	AB	AB	AA	AA	AA	BB	AB	AB	AB	AA	AB	AA	AA	AB	AA	AA	AA	AA	AA	AB	AB	AB	AB	AB	AB	AA	AB	AA
Chr6_157248761_G	Chr6	157.25	AB	AB	BB	AA	AA	AA	AB	AB	AA	BB	AB	AA	AA	AA	AB	AB	AA	AA	AB	AB	AB	AA	AA	AA	AB	AB	BB	AB	AA	AA	AA	AA	AB	AA	AA	AA	AA	AA	AB	AB	AB	BB	AB	AB	AA	AB	AA
Chr2_52494910_A	Chr2	52.49	AB	AB	AB	AB	AB	AA	AB	AA	AA	AA	AB	AA	AB	AA	AB	AB	AA	AB	AA	AA	AB	AB	AA	AB	AB	AB	AB	AB	AA	AB	AB	AA	AA	AB	AB	AA	AB	AA	AA	AA	AA	AB	AA	AA	AB	AB	AB
Chr2_183146597_A	Chr2	183.15	AA	AB	AB	AB	AB	AB	AB	AA	AA	AB	AB	AA	AB	AB	AB	AB	AA	AB	AA	AA	AB	AA	AA	AB	AB	AA	AB	AB	AA	AB	AB	AA	AA	AB	AB	AA	AB	AA	AA	AA	AA	AB	AB	AA	AB	AB	AB
Chr3_2113244_C	Chr3	2.11	AB	AA	AB	AA	AB	AB	AA	AB	AB	AA	AA	AA	AA	AB	AA	AA	AA	AB	AA	AB	AB	AB	AA	AA	AA	AA	AB	AA	AB	AA	AA	AA	AA	AB	AA	AA	AA	AA	AA	AB	AB	AA	AA	AB	AB	AA	AA
Chr2_8132717_T	Chr2	8.13	AA	AA	AB	AB	AB	AB	AA	AB	BB	AB	AA	AA	AB	AA	AA	AA	AA	AA	AA	AB	AA	AA	AB	BB	AB	AB	AB	AA	AA	BB	AA	AA	AA	AB	AB	AA	AA	AB	AA	BB	AA	AB	AB	AB	AA	AA	BB
Chr5_65032621_C	Chr5	65.03	AB	AB	AA	AA	AB	AA	BB	AA	AB	BB	AB	BB	AB	BB	AB	AA	BB	BB	AA	AB	BB	BB	AB	AA	BB	AB	AA	AA	AB	BB	AB	AA	AA	AB	AB	AA	AA	AA	AA	AA	AA	BB	AB	AA	AB	AB	AA
Chr6_104297336_C	Chr6	104.3	AA	AB	AB	AA	AA	BB	AB	BB	AB	AB	BB	AA	BB	AA	AA	AA	AB	BB	AA	AA	AB	AA	AA	BB	AB	AB	AB	AB	AB	AA	AB	BB	AA	AB	AB	AB	AA	AA	BB	AA	AB	AA	AA	BB	AA	AA	AB
Chr5_130469336_C	Chr5	130.47	BB	BB	AA	AA	AB	AA	AB	AA	BB	AB	AA	AB	AB	AA	AA	AA	AB	AA	AA	AB	AA	AB	AB	AA	AB	AA	AA	AA	AB	AB	AB	AA	AA	AB	BB	AA	AA	AB	AA	AA	AA	AB	AB	AA	AA	AB	AA
Chr8_13621577_A	Chr8	13.62	AA	AB	AB	AA	AA	AA	AA	AB	AA	AB	AA	AA	AA	AB	AA	AA	BB	AA	AB	AB	BB	AA	AB	AB	AB	AB	AA	AB	AA	AA	AA	BB	AB	AA	AB	AA	AB	AA	BB	AB	AA	AB	AA	AA	AB	AA	AB
Chr9_144777134_G	Chr9	144.78	AB	BB	AB	AA	AA	AA	AB	AB	AA	AB	AB	AB	AA	AA	AB	BB	AA	BB	BB	BB	AA	AB	AB	AB	AA	BB	AB	AA	AB	AA	AA	AB	AA	AB	BB	AB	AA	AA	AB	AB	AB	AA	AA	AA	AA	AA	BB
Chr3_205245927_T	Chr3	205.25	AA	AB	AB	AB	AA	BB	AB	BB	AB	AB	BB	AA	BB	AB	AA	AA	AB	AB	AA	AA	AB	AB	AA	BB	AB	AB	AA	AB	AB	AA	AB	BB	AA	AB	AB	AB	AB	AA	AA	AA	AB	AA	AA	BB	AA	AA	AB
Chr7_143965835_A	Chr7	143.97	AA	AA	AB	AB	AA	BB	AB	AA	AA	AA	AA	AA	AB	BB	AB	AA	AA	AB	AB	AB	AA	AB	AA	AA	AA	AA	AB	AA	AA	BB	AA	AB	AB	AA	AB	AB	AB	AB	AA	AA	AA	AA	AA	AA	AB	AA	AB
Chr5_60847758_T	Chr5	60.85	AB	AB	AA	AA	AB	AA	BB	AA	AB	BB	AB	BB	AB	BB	AB	AA	BB	BB	AA	AB	AA	BB	AB	AA	BB	AB	AA	AA	AB	BB	AB	AA	AA	AB	AB	AA	AA	AA	AA	AA	AA	BB	AB	AA	AB	AB	AA
Chr3_233292581_T	Chr3	233.29	AA	AA	AB	AA	AB	AA	AA	AA	AA	AB	AB	AA	BB	AB	AB	AA	AA	AA	AA	AA	AB	BB	AA	AB	AA	AA	AA	AA	AA	AB	AB	AB	AA	AB	AA	AA	AB	AA	AB	AB	AA	AA	AA	BB	AA	AA	AB
Chr5_104207691_C	Chr5	104.21	BB	BB	AA	AA	AB	AA	AB	AA	BB	AB	AB	AB	AB	AB	AB	AA	AB	AB	AA	AB	AA	AB	AB	AA	AB	AB	AA	AA	AB	AB	AB	AA	AA	AB	BB	AA	AA	AB	AA	AA	AA	AB	AB	AA	AB	AB	AA
Chr6_154895854_G	Chr6	154.9	AB	AB	BB	AA	AA	AA	AB	AB	AA	BB	AB	AA	AA	AA	AB	AB	AA	AA	AB	AB	AB	AA	AA	AA	AB	AB	BB	AB	AA	AA	AA	AA	AB	AA	AA	AA	AA	AA	AB	AB	AB	AB	AB	AB	AA	BB	AA
Chr10_125213905_C	Chr10	125.21	AB	AA	AA	AA	AA	AA	AA	AA	AA	BB	AB	AB	AB	AB	AA	AA	AA	AA	AA	AB	AA	AA	AA	AB	AA	AB	AA	AA	AB	AB	AB	AA	AB	AB	BB	BB	AA	AA	AA	AA	AA	BB	AA	AB	AB	AB	AA
Chr2_216759701_T	Chr2	216.76	AA	AB	AA	AB	AA	AB	AB	AA	AB	AB	BB	AA	AB	AB	AA	AB	BB	BB	AA	BB	AA	BB	AA	BB	AB	AB	AB	AB	AA	AB	AB	AA	AA	AA	AB	AA	BB	AB	AA	AB	AA	AA	BB	BB	AA	AA	AA
Chr2_24248851_T	Chr2	24.25	AB	AB	AA	AB	BB	AA	AB	AA	AA	AA	BB	AB	AB	BB	AB	AB	AA	AB	BB	BB	AB	BB	AA	BB	BB	AA	BB	AB	AA	BB	AA	AB	AB	BB	AB	AB	BB	AA	AA	AA	AA	AB	AB	AA	AB	AB	AB
Chr8_176781174_C	Chr8	176.78	AA	AB	AB	AB	AA	BB	AB	AB	AB	AB	BB	AB	BB	BB	BB	AB	AA	AA	AB	BB	AA	AA	AA	AB	AA	AB	AB	AB	BB	BB	AB	AB	AB	BB	AA	AB	AB	AB	AB	BB	AB	AB	AA	AB	AB	AB	BB
Chr10_148632727_C	Chr10	148.63	AB	BB	AA	AB	AA	BB	BB	AB	AA	BB	AB	AA	AB	AA	BB	BB	AB	AA	AA	AB	AA	AA	AB	AA	AB	AA	AA	AB	AB	AA	AA	AA	AA	AB	AA	AA	BB	AA	AA	AA	AB	AA	AB	AA	AA	AB	AA
Chr1_8309386_G	Chr1	8.31	AA	AB	AB	AB	BB	AA	AA	BB	AA	AA	AA	AA	AB	AA	AA	AB	AA	AA	AA	AA	AA	AB	AA	AB	BB	AB	AA	AB	AB	AB	AA	AA	BB	AB	AB	AB	BB	AB	AA	BB	AA	AA	AA	BB	AA	AB	AA
Chr2_244069161_T	Chr2	244.07	AA	AB	AA	BB	AB	AB	AB	AA	AA	AA	AB	AA	AA	AB	AA	AB	AB	AA	AB	AB	AA	BB	AA	AA	AB	AA	AA	BB	AA	AA	AB	AA	BB	AA	AB	AA	AA	AB	AB	AB	AB	AA	AA	AB	AA	AA	AA
Chr1_11159479_T	Chr1	11.16	AA	AA	AA	AA	AB	AA	AA	AB	AB	AB	AB	AB	AB	AA	AB	AB	AA	AA	AA	AA	AB	AB	AA	AA	AB	AB	AB	AA	AB	AB	AB	AB	AB	BB	AB	AA	AB	AB	AA	AB	BB	AA	AB	AB	BB	AB	AB
Chr7_145429739_A	Chr7	145.43	AA	AA	AA	AA	AB	AB	AB	AA	AA	AA	AA	AB	AA	AB	AB	AB	AB	AB	AB	BB	AA	AA	AB	BB	AB	AB	AA	AB	AA	AB	AA	AA	AA	AA	AB	AA	AA	AB	AB	AB	AA	BB	AA	AB	AA	AA	AA
Chr6_132325502_T	Chr6	132.33	AB	AB	AA	AA	AA	AA	BB	AB	AA	AB	AB	AA	AA	AA	AB	BB	AA	AA	BB	AB	AB	AA	AA	AA	AA	AB	AB	AB	AA	AB	AA	AB	AB	AA	AB	AA	AA	AA	AB	AB	AB	BB	AB	AB	AA	AA	AA
Chr6_153762219_A	Chr6	153.76	AB	AB	BB	AA	AA	AA	AB	AB	AA	BB	AB	AA	AA	AA	AB	AB	AA	AA	AB	AB	AB	AA	AA	AA	AB	AB	BB	AB	AA	AA	AA	AA	AB	AA	AA	AA	BB	AA	AB	AB	AB	AB	AB	AB	AA	BB	AA
Chr1_214320698_G	Chr1	214.32	AB	BB	BB	AA	AA	AA	AB	AA	AA	AA	AA	BB	AA	AB	AA	AB	AB	AA	AB	AA	AA	BB	AB	AA	BB	AB	AA	AB	AB	AB	AB	AB	BB	BB	AB	AB	AB	BB	AA	AB	AB	AA	AB	AA	AB	AB	AB
Chr3_49332327_A	Chr3	49.33	BB	AB	AB	AB	AB	BB	AA	BB	AB	AB	AB	BB	AB	BB	AA	AA	AA	BB	AA	AA	AA	AB	AA	AB	AB	AA	BB	AA	AB	AB	AA	AA	AB	AB	AB	AA	AA	AA	AA	AA	BB	AB	BB	AA	AA	AB	AB
Chr2_1414074_A	Chr2	1.41	AA	AA	AA	AB	AA	AA	AB	AB	AA	AB	AB	AB	AB	AB	AB	AA	AB	AB	AB	AB	AA	AB	AB	AA	AA	AB	AB	AB	AB	AA	AB	AB	AA	AA	AA	AA	AB	AA	AA	AA	AA	AB	AB	AB	AB	AB	AA
Chr2_4658049_C	Chr2	4.66	AA	AA	AA	AB	AB	AA	AB	AB	AA	AB	AB	AB	AB	AB	AB	AA	AA	AB	AB	AB	AA	AB	AB	AA	AA	AB	AB	AB	AB	AA	AB	AB	AA	AA	AA	AA	AB	AA	AA	AA	AA	AB	AB	AB	AB	AA	AA
Chr2_14301598_C	Chr2	14.3	AA	AB	AA	AB	AB	AA	AB	AA	AA	AA	AB	AB	AB	AB	AB	AB	AA	AB	AB	AB	AB	AB	AA	AA	AB	AB	AB	AB	AB	AA	AA	AB	AB	AB	AA	AA	AB	AA	AA	AA	AA	AB	AB	AA	AB	AA	AB
Chr2_14302088_C	Chr2	14.3	AA	AB	AA	AB	AB	AA	AB	AA	AA	AA	AB	AB	AB	AB	AB	AB	AA	AB	AB	AB	AB	AB	AA	AA	AB	AB	AB	AB	AB	AA	AA	AB	AB	AB	AA	AA	AB	AA	AA	AA	AA	AB	AB	AA	AB	AA	AB
Chr2_19119956_C	Chr2	19.12	AA	AB	AA	AB	AB	AA	AB	AA	AA	AA	AB	AB	AB	AB	AB	AB	AA	AB	AA	AB	AB	AB	AA	AB	AB	AA	AB	AA	AA	AB	AA	AB	AB	AB	AA	AA	AB	AA	AA	AA	AA	AB	AB	AA	AB	AB	AB
Chr2_63035407_T	Chr2	63.04	AB	AB	AB	AB	AB	AA	AB	AA	AA	AA	AB	AA	AB	AA	AB	AB	AA	AB	AA	AA	AB	AB	AA	AB	AB	AA	AB	AB	AA	AB	AB	AA	AA	AB	AB	AA	AB	AA	AA	AA	AA	AB	AB	AA	AB	AB	AB
Chr2_71043716_C	Chr2	71.04	AB	AB	AB	AB	AB	AA	AB	AA	AA	AA	AB	AA	AB	AA	AB	AB	AA	AB	AA	AA	AB	AB	AA	AB	AB	AA	AB	AB	AA	AB	AB	AA	AA	AB	AB	AA	AB	AA	AB	AA	AA	AB	AB	AA	AB	AB	AB
Chr2_87778720_A	Chr2	87.78	AB	AB	AB	AB	AB	AA	AB	AA	AA	AA	AB	AA	AB	AA	AB	AB	AA	AB	AA	AA	AB	AB	AA	AB	AB	AA	AB	AB	AA	AB	AB	AA	AA	AB	AB	AA	AB	AB	AA	AA	AA	AB	AB	AA	AB	AB	AB
Chr2_89302476_C	Chr2	89.3	AB	AB	AB	AB	AB	AA	AB	AA	AA	AA	AB	AA	AB	AA	AB	AB	AA	AB	AA	AA	AB	AB	AA	AB	AB	AA	AB	AB	AA	AB	AB	AA	AA	AB	AB	AA	AB	AA	AA	AA	AA	AB	AB	AA	AB	AB	AB
Chr5_72080029_G	Chr5	72.08	AB	AB	AA	AA	AB	AA	AB	AA	AB	AB	AB	AB	AB	AB	AB	AA	AB	AB	AA	AB	AA	AB	AB	AA	AB	AB	AA	AA	AB	AB	AB	AA	AA	AB	AB	AA	AA	AA	AA	AA	AA	AB	AB	AA	AB	AB	AA
Chr5_73930457_G	Chr5	73.93	AB	AB	AA	AA	AB	AA	AB	AA	AB	AB	AB	AB	AB	AB	AB	AA	AB	AB	AA	AB	AA	AB	AB	AA	AB	AB	AA	AA	AB	AB	AB	AA	AA	AB	AB	AA	AA	AA	AA	AA	AA	AB	AB	AA	AB	AB	AA
Chr5_191258822_A	Chr5	191.26	AA	AB	AA	AA	AB	AB	AB	AB	AB	AB	AB	AB	AB	AA	AB	AB	AA	AB	AA	AB	AB	AA	AB	AB	AB	AB	AA	AA	AB	AA	AB	AA	AB	AA	AB	AB	AB	AA	AB	AA	AB	AA	AB	AB	AB	AA	AA
Chr5_207850532_A	Chr5	207.85	AA	AB	AA	AA	AB	AB	AB	AB	AB	AB	AB	AB	AB	AA	AB	AB	AA	AB	AA	AB	AB	AA	AB	AB	AB	AB	AA	AA	AB	AA	AB	AB	AB	AA	AB	AB	AB	AA	AB	AA	AB	AA	AB	AB	AB	AA	AA
Chr6_109715805_G	Chr6	109.72	AB	AB	AB	AB	AB	AB	AA	AB	AB	AB	AB	AB	AB	AB	AA	AA	AA	AB	AA	AB	AA	AB	AA	AB	AA	AA	AB	AA	AB	AB	AA	AA	AB	AB	AB	AA	AA	AA	AA	AA	AB	AA	AB	AA	AA	AB	AB
Chr7_3849929_G	Chr7	3.85	AA	AA	AA	AA	AA	AB	AA	AB	AA	AA	AA	AA	AB	AA	AA	AA	AA	AA	AB	AB	AB	AA	AB	AA	AA	AB	AB	AA	AB	AB	AA	AA	AA	AA	AB	AA	AB	AB	AB	AB	AB	AA	AB	AA	AA	AB	AA
Chr7_76137062_C	Chr7	76.14	AB	AB	AA	AB	AA	AB	AA	AB	AA	AA	AB	AB	AA	AB	AB	AB	AA	AB	AA	AA	AA	AA	AB	AB	AB	AB	AB	AA	AA	AA	AB	AA	AA	AA	AB	AB	AB	AA	AA	AB	AA	AB	AB	AA	AB	AA	AB
Chr9_126284791_A	Chr9	126.28	AB	AB	AA	AB	AB	AA	AB	AB	AA	AB	AB	AB	AA	AA	AB	AB	AA	AB	AB	AB	AA	AA	AB	AB	AA	AB	AB	AA	AB	AA	AA	AB	AA	AB	AA	AB	AA	AA	AB	AB	AB	AA	AA	AA	AA	AA	AA
Chr9_126364847_A	Chr9	126.36	AB	AB	AA	AB	AB	AA	AB	AB	AA	AB	AB	AB	AA	AA	AB	AB	AA	AB	AB	AB	AA	AA	AB	AB	AA	AB	AB	AA	AB	AA	AA	AB	AA	AB	AA	AB	AB	AA	AB	AB	AB	AA	AA	AA	AA	AA	AA
Chr9_131986407_A	Chr9	131.99	AB	AB	AA	AB	AB	AA	AB	AB	AA	AB	AB	AB	AA	AA	AB	AB	AA	AB	AB	AB	AA	AB	AB	AB	AA	AB	AB	AB	AB	AA	AA	AB	AA	AB	AA	AB	AA	AA	AB	AB	AB	AA	AA	AA	AA	AA	AA
Chr10_136407624_C	Chr10	136.41	AB	AA	AA	AA	AA	AB	AB	AB	AA	AB	AB	AA	AB	AB	AB	AA	AA	AA	AA	AB	AB	AA	AA	AB	AA	AB	AA	AA	AB	AB	AB	AA	AB	AB	AB	AA	AA	AA	AA	AA	AA	AB	AA	AB	AB	AB	AA
Chr5_65460716_T	Chr5	65.46	AB	AB	AA	AA	AB	AA	BB	AA	AB	BB	AB	BB	AB	BB	AB	AA	BB	BB	AA	AB	AA	BB	AB	AA	BB	AB	AA	AA	AB	BB	AB	AA	AA	AB	AB	AA	AA	AA	AB	AA	AB	BB	AB	AA	AB	AB	AA
Chr2_21384755_T	Chr2	21.38	AA	AB	AA	AB	AB	AA	AB	AA	AA	AA	AB	AB	AB	AB	AB	AB	AA	AB	AB	AB	AB	AB	AA	AB	AB	AA	AB	AB	AA	AB	AA	AB	AB	AB	AA	AA	AB	AA	AA	AA	AA	AB	AB	AA	AB	AB	AB
Chr1_205430349_T	Chr1	205.43	BB	BB	BB	AA	AA	AA	AB	AA	AB	AA	AA	BB	AA	AB	AA	AB	AA	AB	AB	AA	AA	AB	BB	AB	AA	AB	AA	AB	AA	AA	AA	AB	BB	AB	AB	BB	BB	AB	AA	AA	AB	AA	AB	AA	AB	AB	AA
Chr3_137540711_T	Chr3	137.54	AA	AA	AB	AB	AB	AA	AB	AA	AB	AB	AA	AA	AA	AA	BB	AA	AB	AA	AB	AB	AB	AA	AB	AA	AA	AA	AA	BB	AA	AB	AB	AA	AA	AB	AA	AA	AA	AB	BB	AA	AB	BB	AB	AB	AA	AA	AA
Chr7_109926137_A	Chr7	109.93	AA	AA	AA	AA	AB	AB	AB	AA	AA	AA	AA	AB	AA	AB	AA	AB	AB	AB	AB	AB	AA	AA	AB	AB	AB	AA	AA	AB	AA	AB	AA	AA	AB	AA	AB	AB	AB	AB	BB	AB	AA	BB	AA	AB	AA	AB	AA
Chr4_239816851_T	Chr4	239.82	AA	AA	AA	AB	BB	AB	AA	AA	AB	AB	AA	AB	AB	AA	AA	AB	AA	AA	AB	AA	AB	AA	AA	AA	AA	BB	AA	AB	AB	AA	AA	AA	AB	BB	AA	AA	AA	BB	AA	BB	AB	AA	AB	AB	AA	BB	AB
Chr6_71043910_C	Chr6	71.04	AA	AA	AA	AB	BB	AB	AA	AA	AA	AA	AB	AA	AB	AB	AB	BB	AB	BB	AA	AB	BB	AB	AA	BB	AB	AB	BB	AA	AA	BB	AB	AA	AB	BB	AA	AA	AA	AB	AA	AB	AA	BB	AB	AB	AA	AA	AA
Chr3_231270443_C	Chr3	231.27	AB	AB	AA	AB	AA	BB	AA	AA	AA	AB	BB	AA	BB	BB	AA	AA	AB	BB	AB	AB	AA	AA	AA	BB	BB	AB	AA	AB	AB	BB	BB	BB	AA	AB	AA	AB	AB	AB	BB	AA	AB	AB	AA	AA	AA	AB	BB
Chr3_233855430_A	Chr3	233.86	AB	AB	AA	BB	AA	BB	AA	AA	AB	AB	AB	AB	AB	AB	AA	AB	BB	AB	BB	BB	AA	AA	AB	AB	AA	AB	AA	BB	BB	AB	AB	AB	AA	AB	AA	BB	AB	AB	AB	AA	AB	AB	AB	AA	AA	AB	AB
Chr5_170325809_C	Chr5	170.33	AB	BB	AA	AB	AA	AA	AB	AA	BB	AB	AA	AA	AB	AA	AA	AA	AA	AA	AA	AB	AB	AB	BB	BB	AA	AB	AB	AB	AB	AB	AB	AB	AB	AA	BB	AA	AA	AB	AA	AA	AB	BB	AA	AA	AB	BB	AA
Chr1_150128095_G	Chr1	150.13	BB	AB	AB	AB	AA	AB	AB	AA	AB	AA	AB	AA	AA	AA	AB	AA	AB	AA	AB	AB	AA	AB	AB	AA	AA	AB	AB	AA	AA	AB	AA	AA	AA	AA	AB	AB	AB	AA	AB	AB	AA	BB	AA	AA	AB	AA	AA
Chr3_221729328_T	Chr3	221.73	AA	AB	AB	AB	AA	BB	AA	AA	AB	AB	BB	AA	BB	BB	AA	AA	AB	BB	AA	AA	AA	AA	AA	BB	BB	AB	AA	AB	AA	BB	AB	BB	AA	AB	AA	AB	AB	AB	BB	AA	AB	AB	AA	AA	AA	AB	BB
Chr8_13695189_C	Chr8	13.7	AA	AB	AB	AA	AA	AA	AA	AB	AA	AB	AA	AA	AA	BB	AA	AA	BB	AA	AB	AB	AB	AA	AB	AB	AB	AB	AA	AB	AA	AA	AA	BB	AB	AA	AB	AA	AB	AA	BB	AB	AA	AB	AA	AA	AB	AA	AB
Chr5_7548544_T	Chr5	7.55	AB	BB	AA	AB	AB	AA	AB	AA	AB	AA	AA	AB	BB	AB	BB	AA	AB	BB	AB	BB	AA	AB	AA	AA	AB	AA	AA	AA	AA	AB	AA	BB	AB	AB	BB	AA	AA	AA	AB	AA	AA	AB	BB	AA	BB	AB	AA
Chr8_83212828_G	Chr8	83.21	AA	AB	AB	AA	AB	AB	AA	AB	AB	AB	AB	AA	AA	AB	BB	AA	BB	AA	BB	BB	BB	AA	BB	AB	AB	AA	AA	BB	AA	AA	BB	AB	AB	AA	AB	AA	AB	AB	AA	AB	BB	AB	BB	AA	BB	AB	AB
Chr9_142633843_A	Chr9	142.63	BB	AB	AA	AB	AA	AA	BB	BB	AA	AB	AB	BB	AA	AA	AB	AB	AA	AB	AB	AB	AA	AB	AB	AB	AA	AB	AB	AA	AB	AA	AA	AB	AA	BB	AB	AB	AA	AA	AB	BB	AB	AA	AA	AA	AA	AA	AA
Chr8_123296149_G	Chr8	123.3	AA	AB	AB	AA	AA	AB	AA	AB	AB	AB	AB	AA	AA	AB	AB	AA	AA	AB	AB	AB	AB	AA	AB	AB	AB	AB	AA	BB	AA	AA	AA	AB	AB	AB	AB	AA	AB	AB	AA	AB	AB	AB	AB	AA	AB	AB	AB
Chr2_6133768_A	Chr2	6.13	AA	AA	AA	AB	AB	AA	BB	AB	AA	AB	BB	BB	AB	AB	BB	BB	AA	BB	BB	AB	BB	BB	AB	AA	AB	AB	AB	BB	AB	AA	BB	BB	AA	AB	AA	AA	BB	AA	AA	AA	AA	AB	AB	AB	AB	AA	AA
Chr5_202991492_C	Chr5	202.99	AA	AB	AA	AA	AB	AB	AB	AB	AB	AB	AB	AB	AB	AA	AB	AB	AA	AB	AA	AB	AB	AA	AB	AB	AB	AB	AA	AA	AB	AA	AB	AA	AB	AA	AB	AB	AB	AA	AB	AA	AB	AA	AB	AB	AB	AA	AA
Chr9_27798887_A	Chr9	27.8	BB	AB	AB	AA	AA	AA	AB	AA	AB	AA	AB	AA	AA	AA	AB	AA	AB	AA	AB	AB	AA	AB	AB	AA	AA	AB	AB	AA	AA	AB	AA	AA	AA	AA	BB	AB	AB	AA	AB	AB	AA	BB	AA	AA	AB	AA	AA
Chr5_221371992_C	Chr5	221.37	AA	BB	AA	AB	AB	AB	BB	AA	AB	AB	AB	BB	AA	AA	AA	AB	AA	AB	AA	AB	AB	AB	AA	AB	AB	AA	AB	AA	AB	BB	AA	AB	BB	AA	BB	AB	AB	AA	AB	AA	BB	AA	AA	AB	BB	AA	AA
Chr2_6290112_C	Chr2	6.29	AA	AA	AA	AB	AB	AA	BB	AB	AA	AB	BB	BB	AB	AB	BB	BB	AA	BB	BB	AB	BB	BB	AB	AA	AB	AB	AB	BB	BB	AA	BB	AB	AA	AB	AA	AA	BB	AA	AA	AA	AA	AB	AB	AB	AB	AA	AA
Chr10_139667199_A	Chr10	139.67	AB	AB	AA	AA	AA	AB	AB	AB	AB	AB	AB	AA	AB	AA	AB	AA	AA	AA	AA	AB	AA	AA	AA	AB	AB	AB	AA	AA	AB	AB	AA	AA	AB	AB	AA	AA	AB	AA	AA	AA	AA	AB	AA	AA	AB	AB	AA
Chr2_35349137_T	Chr2	35.35	AA	AA	AA	AB	BB	AB	AA	AA	AA	AA	AB	AA	AB	AB	AB	BB	AB	BB	AA	AB	BB	AB	AA	BB	AB	AB	BB	AA	AA	BB	AB	AA	AB	BB	AA	AA	AB	AB	AA	AB	AA	BB	AB	AB	AA	AA	AA
Chr2_236407655_A	Chr2	236.41	AA	AB	AA	AA	AA	AB	AA	AB	AA	AA	AB	AA	AA	AA	AA	AA	AB	AA	AA	AB	AB	AA	AA	AB	AB	AA	AA	AB	AB	AA	AA	AB	AA	AA	AA	AB	AB	AA	AA	AA	BB	AB	AB	AA	AA	AA	AA
Chr2_5978068_G	Chr2	5.98	AA	AA	AA	AB	AB	AA	BB	AB	AA	AB	BB	BB	AB	AB	BB	BB	AA	BB	BB	AB	BB	BB	AB	AA	AB	AB	AB	BB	BB	AA	BB	BB	AA	AB	AA	AA	BB	AA	AA	AA	AA	AB	AB	AB	AB	AA	AA
Chr9_143470698_T	Chr9	143.47	BB	AB	AA	AB	AA	AA	BB	AB	AA	AB	AB	BB	AA	AA	AB	AB	AA	AB	AB	AB	AB	AB	AB	AB	AA	AB	AB	AA	AB	AA	AA	AB	AA	BB	AB	AB	AA	AA	AB	BB	AB	AA	AA	AA	AA	AA	AB
Chr3_207109522_G	Chr3	207.11	AA	AB	AB	AB	AA	BB	AB	BB	AB	AB	BB	AA	BB	AB	AA	AA	AB	BB	AA	AA	AB	AA	AA	BB	AB	AB	AB	AB	AB	AA	AB	BB	AA	AB	AB	AB	AA	AA	AB	AA	AB	AA	AA	BB	AA	AA	AB
Chr4_4165428_C	Chr4	4.17	AB	AB	AA	AB	AB	AB	BB	AB	AA	AB	BB	AB	AB	AB	AB	BB	AB	AB	AB	BB	AB	AA	AA	AB	AA	AB	AA	AA	AA	AA	BB	AB	AB	AA	AB	BB	BB	AB	BB	AA	AB	AB	AB	AA	AB	AB	AA
Chr2_1249812_C	Chr2	1.25	AA	AA	AA	AB	AA	AA	AB	AB	AA	AB	AB	AB	AB	AB	AB	AA	AB	AB	AB	AB	AA	AB	AB	AA	AA	AB	AB	AB	AB	AA	AB	AB	AA	AA	AA	AA	AB	AA	AA	AA	AA	AB	AB	AB	AB	AB	AA
Chr2_26122016_C	Chr2	26.12	AB	AB	AA	AB	AB	AA	AB	AA	AA	AA	AB	AB	AB	AB	AB	AB	AA	AB	AB	AB	AB	AB	AA	AB	AB	AA	AB	AB	AA	AB	AA	AB	AB	AB	AB	AA	AB	AA	AA	AA	AA	AB	AB	AA	AB	AB	AB
Chr2_31094824_G	Chr2	31.09	AB	AB	AB	AB	AB	AA	AB	AA	AA	AA	AB	AB	AB	AB	AB	AB	AA	AB	AB	AA	AB	AB	AA	AB	AB	AA	AB	AB	AA	AB	AB	AB	AB	AB	AB	AA	AB	AA	AA	AA	AA	AB	AB	AA	AB	AB	AB
Chr2_54351002_T	Chr2	54.35	AB	AB	AB	AB	AB	AA	AB	AA	AA	AA	AB	AA	AB	AA	AB	AB	AA	AB	AA	AB	AB	AB	AA	AB	AB	AA	AB	AB	AA	AB	AB	AA	AA	AB	AB	AA	AB	AB	AA	AA	AA	AB	AB	AA	AB	AB	AB
Chr2_69383991_C	Chr2	69.38	AB	AB	AB	AB	AB	AA	AB	AA	AA	AA	AB	AA	AB	AA	AB	AB	AA	AB	AA	AA	AB	AB	AA	AB	AB	AA	AB	AB	AA	AB	AB	AA	AA	AB	AB	AA	AB	AA	AA	AA	AA	AB	AB	AA	AB	AB	AB
Chr2_178268688_A	Chr2	178.27	AA	AB	AB	AB	AB	AB	AB	AA	AA	AB	AB	AA	AB	AA	AB	AB	AA	AB	AA	AA	AB	AA	AA	AB	AB	AA	AB	AB	AA	AB	AB	AA	AA	AB	AB	AA	AB	AA	AA	AA	AA	AB	AB	AA	AB	AB	AB
Chr5_30846099_G	Chr5	30.85	AB	AB	AA	AB	AB	AA	AB	AA	AB	AB	AB	AB	AB	AB	AB	AA	AB	AB	AB	AB	AA	AB	AB	AA	AB	AB	AA	AA	AB	AB	AB	AA	AA	AB	AB	AA	AA	AA	AA	AA	AA	AB	AB	AA	AB	AB	AA
Chr5_78985520_A	Chr5	78.99	AB	AB	AA	AA	AB	AA	AB	AA	AB	AB	AB	AB	AB	AB	AB	AA	AB	AB	AA	AB	AA	AB	AB	AA	AB	AB	AA	AA	AB	AB	AB	AA	AA	AB	AB	AA	AA	AA	AA	AA	AA	AB	AB	AA	AB	AB	AA
Chr5_78986352_G	Chr5	78.99	AB	AB	AA	AA	AB	AA	AB	AA	AB	AB	AB	AB	AB	AB	AB	AA	AB	AB	AA	AB	AA	AB	AB	AA	AB	AB	AA	AA	AB	AB	AB	AA	AA	AB	AB	AA	AA	AA	AA	AA	AA	AB	AB	AA	AB	AB	AA
Chr5_80285946_T	Chr5	80.29	AB	AB	AA	AA	AB	AA	AB	AA	AB	AB	AB	AB	AB	AB	AB	AA	AB	AB	AB	AB	AB	AB	AB	AA	AB	AB	AA	AA	AB	AB	AB	AA	AA	AB	AB	AA	AA	AA	AA	AA	AA	AB	AB	AA	AB	AB	AA
Chr5_181719291_C	Chr5	181.72	AA	AB	AA	AA	AB	AA	AB	AA	AB	AB	AB	AB	AB	AA	AB	AB	AA	AB	AA	AB	AB	AA	AB	AB	AB	AB	AA	AA	AB	AB	AB	AA	AB	AA	AB	AA	AB	AA	AB	AA	AB	AA	AB	AB	AB	AA	AA
Chr5_203501939_T	Chr5	203.5	AA	AB	AA	AA	AB	AB	AB	AB	AB	AB	AB	AB	AB	AA	AB	AB	AA	AB	AA	AB	AB	AA	AB	AB	AB	AB	AA	AA	AB	AA	AB	AA	AB	AA	AB	AB	AB	AA	AB	AB	AB	AB	AB	AB	AB	AA	AA
Chr6_38817253_T	Chr6	38.82	AA	AB	AA	AA	AB	AA	AB	AB	AA	AA	AA	AB	AA	AB	AA	AB	AA	AB	AB	AA	AA	AA	AB	AB	AA	AB	AA	AA	AB	AA	AA	AB	AA	AB	AA	AA	AB	AA	AB	AB	AA	AA	AA	AA	AA	AA	AA
Chr9_108895492_T	Chr9	108.9	AB	AB	AA	AB	AB	AA	AB	AB	AA	AB	AB	AB	AA	AA	AB	AB	AA	AB	AB	AB	AA	AA	AB	AB	AA	AB	AB	AA	AB	AA	AA	AB	AA	AB	AA	AB	AB	AA	AB	AB	AB	AA	AA	AA	AA	AA	AA
Chr9_124888072_A	Chr9	124.89	AB	AB	AA	AB	AB	AA	AB	AB	AA	AB	AB	AB	AA	AA	AB	AB	AA	AB	AB	AB	AA	AA	AB	AB	AA	AB	AB	AA	AB	AA	AA	AB	AA	AB	AA	AB	AA	AA	AB	AB	AB	AA	AA	AA	AA	AA	AA
Chr9_125243161_C	Chr9	125.24	AB	AB	AA	AB	AB	AA	AB	AB	AA	AB	AB	AB	AA	AA	AB	AB	AA	AB	AB	AB	AA	AA	AB	AB	AA	AB	AB	AA	AB	AA	AA	AB	AA	AB	AA	AB	AA	AA	AB	AB	AB	AA	AA	AA	AA	AA	AA
Chr9_127646573_A	Chr9	127.65	AB	AB	AA	AB	AB	AA	AB	AB	AA	AB	AB	AB	AA	AA	AB	AB	AA	AB	AB	AB	AA	AA	AB	AB	AA	AB	AB	AB	AB	AA	AA	AB	AA	AB	AA	AB	AA	AA	AB	AB	AB	AA	AA	AA	AA	AA	AA
Chr9_128057266_T	Chr9	128.06	AB	AB	AA	AB	AB	AA	AB	AB	AA	AB	AB	AB	AA	AA	AB	AB	AA	AB	AB	AB	AA	AA	AB	AB	AA	AB	AB	AB	AB	AA	AA	AB	AA	AB	AA	AB	AA	AA	AB	AB	AB	AA	AA	AA	AA	AA	AA
Chr9_128559934_C	Chr9	128.56	AB	AB	AA	AB	AB	AA	AB	AB	AA	AB	AB	AB	AA	AA	AB	AB	AA	AB	AB	AB	AA	AA	AB	AB	AA	AB	AB	AB	AB	AA	AA	AB	AA	AB	AA	AB	AA	AA	AB	AB	AB	AA	AA	AA	AA	AA	AA
Chr9_136392823_C	Chr9	136.39	AB	AB	AA	AB	AA	AA	AB	AB	AA	AB	AB	AB	AA	AA	AB	AB	AA	AB	AB	AB	AA	AB	AB	AB	AA	AB	AB	AB	AB	AA	AA	AB	AA	AB	AA	AB	AA	AB	AB	AB	AB	AA	AA	AA	AA	AA	AA
Chr9_136393060_G	Chr9	136.39	AB	AB	AA	AB	AA	AA	AB	AB	AA	AB	AB	AB	AA	AA	AB	AB	AA	AB	AB	AB	AA	AB	AB	AB	AA	AB	AB	AB	AB	AA	AA	AB	AA	AB	AA	AB	AA	AA	AB	AB	AB	AA	AA	AA	AA	AA	AA
Chr9_147882112_G	Chr9	147.88	AB	AB	AB	AA	AA	AA	AB	AB	AA	AB	AB	AB	AA	AA	AB	AB	AA	AB	AA	AB	AA	AB	AB	AB	AA	AB	AB	AA	AB	AA	AA	AB	AA	AB	AB	AB	AA	AA	AB	AB	AB	AA	AA	AA	AA	AA	AB
Chr10_136223638_T	Chr10	136.22	AB	AA	AA	AA	AA	AB	AB	AB	AA	AB	AB	AA	AB	AB	AB	AB	AA	AA	AA	AB	AA	AA	AA	AB	AA	AB	AA	AA	AB	AB	AB	AA	AB	AB	AB	AA	AA	AA	AA	AA	AA	AB	AA	AB	AB	AB	AA
Chr10_136548247_G	Chr10	136.55	AB	AA	AA	AA	AA	AB	AB	AB	AA	AB	AB	AA	AB	AB	AB	AA	AA	AA	AA	AB	AA	AA	AA	AB	AA	AB	AA	AA	AB	AB	AB	AA	AB	AB	AB	AA	AB	AA	AA	AA	AA	AB	AB	AA	AB	AB	AA
Chr3_124468583_T	Chr3	124.47	AB	AB	AA	AA	AA	AB	AA	AB	AA	AA	AA	AA	AA	AB	AB	AB	AB	AB	AA	AA	AB	AB	AB	AB	AB	BB	AB	AA	AA	AA	AA	AA	AB	AA	AB	BB	BB	AB	AA	AB	AB	AA	AB	AB	AB	AB	AB
Chr7_28089281_G	Chr7	28.09	AB	AA	AA	AA	AB	AB	AB	AA	AA	AA	AA	AB	AA	AB	AA	AB	AA	AB	AB	AB	AB	AA	BB	AB	AB	AA	AB	BB	AB	AB	AA	AB	AB	AA	AB	BB	AB	AB	AA	AB	AB	BB	BB	AB	AA	AB	AA
Chr5_171558587_C	Chr5	171.56	AA	AB	AA	AA	AB	AA	BB	AA	AB	AB	AB	AB	AA	AA	AB	AB	AA	AB	AA	AB	AA	AA	AB	AA	AB	AA	AA	AA	AA	AB	AA	AA	AA	AA	AB	AA	AA	AA	AA	AA	AB	AA	AB	AA	AA	AB	AA
Chr8_123296083_T	Chr8	123.3	AA	AB	AB	AA	AA	AB	AA	AB	AB	AB	AB	AA	AA	AB	AB	AA	AA	AB	AB	AB	AB	AA	AB	AB	AB	AB	AA	BB	AA	AA	AA	AB	AB	AB	AB	AA	AB	AB	AA	AB	AB	AB	AB	AA	AB	AB	AB
Chr10_86312530_G	Chr10	86.31	AB	AA	AA	AA	AA	AA	AA	AA	AA	AB	AB	BB	BB	AB	BB	AA	AA	AA	AA	AA	AA	AA	AA	BB	AA	AB	BB	AA	AB	BB	BB	AA	AB	AB	AB	AB	AA	AA	AA	AA	AA	AB	AA	AA	BB	AB	AA
Chr7_29579058_T	Chr7	29.58	AA	AA	AA	AA	AB	AB	AB	AA	AA	AA	AA	AB	AA	AB	AA	AB	AA	AB	AB	AB	AA	AA	BB	AB	AB	AA	AA	BB	AA	AB	AA	AA	AB	AA	AB	BB	AB	AB	AB	AB	AA	BB	AA	AB	AA	AB	AA
Chr7_9398239_G	Chr7	9.4	AA	AA	AA	AA	AA	AB	AB	AB	AA	AA	AA	AB	AB	AB	AA	AA	AA	BB	BB	AA	AA	AA	AB	AB	AA	AB	AA	AA	AA	AB	AA	AA	AA	AA	AB	AB	AB	AB	AB	AB	AB	AB	AB	AA	AA	AB	AA
Chr7_113973758_T	Chr7	113.97	AA	AA	AA	AA	AB	AB	AB	AA	AA	AA	AA	AB	AA	AB	AA	AA	AA	AB	BB	AB	AA	AA	AB	AB	AB	AA	AA	AB	AA	AB	AA	AA	AB	AA	AB	AA	AB	AB	AB	AB	AA	AB	AA	AB	AA	AB	AA
Chr8_77923802_T	Chr8	77.92	AA	AB	AB	AA	AB	AB	AA	AB	AB	AB	AB	AA	AA	AB	BB	AA	BB	AA	BB	BB	BB	AA	AB	AB	AB	AA	AA	BB	AA	AA	BB	AB	AB	AA	AB	AA	AB	AB	AA	AB	BB	AB	BB	AA	BB	AB	AB
Chr6_128658596_A	Chr6	128.66	AB	BB	AB	AB	AA	AA	AB	AA	BB	AA	AA	AA	AA	AB	AA	AA	AB	BB	AB	AA	AA	BB	AB	BB	BB	AB	AA	BB	AA	AA	AA	AA	AB	AB	AA	AA	BB	AB	AB	AB	AA	AA	AA	AB	AA	AB	AA
Chr7_180317729_C	Chr7	180.32	AA	BB	AA	AB	AB	AB	AB	AA	AB	AB	BB	AB	AB	AB	BB	BB	AA	AA	AB	AB	AB	AB	AA	AB	AA	AB	AA	AA	AA	AA	BB	AB	AB	AB	AB	AA	AB	AB	AB	AA	AB	AA	BB	BB	AA	AB	AA
Chr7_165328160_A	Chr7	165.33	AB	AA	AA	AB	AB	BB	AB	AA	AA	AA	AA	AB	AA	BB	BB	BB	BB	BB	BB	BB	AA	AA	AB	AB	AB	AB	AA	AA	AA	AB	AA	AA	AA	AA	AB	AB	AA	AB	BB	AB	AA	BB	AA	AB	AA	AB	AA
Chr9_107926754_G	Chr9	107.93	AB	AB	AA	AB	AB	AA	AB	AB	AB	AB	AB	AB	AA	AA	AB	AB	AA	AB	AB	AB	AA	AA	AB	AB	AA	AB	AB	AA	AB	AA	AA	AB	AA	BB	AA	AB	AB	AA	AB	AB	AB	AA	AA	AA	AA	AA	AA
Chr7_25023950_A	Chr7	25.02	AA	AA	AA	AA	AB	AB	AB	AA	AA	AA	AA	AB	AA	AB	AA	AA	AA	AB	AB	AA	AA	AA	AB	AB	AB	AB	AA	AB	AA	BB	AA	AA	AB	AA	AB	AB	AA	AB	AA	BB	AA	AB	AB	AB	AA	AB	AA
Chr3_205828565_A	Chr3	205.83	AA	AB	AB	AB	AA	BB	AB	BB	AB	AB	BB	AA	BB	AB	AA	AA	AB	BB	AA	AA	AB	AA	AA	BB	AB	AB	AB	AB	AB	AA	AB	BB	AA	AB	AB	AB	AA	AA	AB	AA	AB	AA	AA	BB	AA	AA	AB
Chr4_18892637_C	Chr4	18.89	AA	AA	AA	AA	BB	AA	AB	BB	AB	AB	AA	AA	AA	AB	AB	AB	AA	AB	AA	AB	AB	AA	AB	BB	AA	AA	AB	AA	AA	AA	AA	AB	AB	AA	AA	BB	AA	AA	AA	AB	BB	AA	AA	BB	BB	BB	BB
Chr8_86262321_T	Chr8	86.26	AA	AB	AB	AA	AB	AB	AA	AB	AB	AB	AB	AA	AA	AB	BB	AA	BB	AA	BB	BB	BB	AA	BB	AB	AB	AA	AA	BB	AA	AA	BB	AB	AB	AA	AB	AA	AB	AB	AA	AB	BB	AB	BB	AA	BB	AB	AB
Chr5_7698466_T	Chr5	7.7	AB	BB	AA	AB	AB	AA	AB	AA	AB	AA	AA	AB	BB	AB	BB	AA	AB	BB	AB	BB	AA	AB	AA	AA	AB	AA	AA	AA	AA	AB	AA	BB	AB	AB	BB	AA	AA	AA	AA	AA	AA	AB	BB	AA	BB	AB	AA
Chr10_143049054_C	Chr10	143.05	AA	AA	AB	AA	AA	AA	AA	AA	BB	AA	AA	AB	AB	AB	AA	AA	AA	BB	AB	AA	AB	AB	AA	AA	BB	AA	AA	AB	AB	AB	AB	AB	BB	AA	AB	AA	AA	AB	AB	AA	AB	AA	AA	AB	AA	AA	AB
Chr3_66028051_T	Chr3	66.03	AB	AB	AA	AB	AA	AB	AA	AB	AA	AA	AA	AB	AA	AB	AB	AB	AA	AB	AA	AA	AB	AB	AB	AB	AB	BB	AB	AA	AA	AA	AB	AA	AA	AA	AB	AB	BB	AB	AA	AB	AB	AB	AB	AB	AB	AA	AB
Chr7_79911011_A	Chr7	79.91	AA	AA	AA	AA	AB	AB	AB	AA	AA	AA	AA	AB	AA	AB	AA	AB	AB	AB	AB	AB	AA	AA	BB	AB	AB	AA	AA	AB	AA	AB	AA	AA	AB	AA	AB	AB	AA	AB	AB	AB	AA	AB	AA	AB	AA	AB	AA
Chr1_232693318_T	Chr1	232.69	AB	AA	AA	BB	AB	AA	BB	AA	BB	BB	AB	AA	BB	AA	BB	BB	AA	AB	AA	BB	AA	AA	AB	AB	AB	AB	BB	AB	AA	AB	AA	AA	AA	AB	AB	AB	AB	AA	AB	AB	AA	AA	AA	AA	AB	AA	AA
Chr9_15860959_G	Chr9	15.86	BB	AB	BB	AB	AA	AA	AA	AA	AB	BB	AA	AA	AB	AB	AB	AB	AA	AB	AB	BB	AB	AB	AB	AB	AB	AA	BB	AA	AA	AB	AB	AB	BB	BB	BB	AB	AB	AA	AA	BB	AB	BB	AA	AB	BB	AA	BB
Chr1_52680413_C	Chr1	52.68	AA	AB	AA	AB	AB	AA	AB	AA	AA	AB	AA	AB	AB	AA	AB	AB	AA	AA	AA	AA	AB	AA	AB	AA	AA	AB	AB	AA	AB	AA	BB	AB	AB	AB	AB	AB	AA	AA	AA	AB	BB	AB	AA	AA	BB	AB	BB
Chr6_157515930_C	Chr6	157.52	AA	AA	AB	AB	AB	AA	AA	AA	AA	AB	AA	AA	AA	AA	AA	AA	AA	AA	AA	AA	AA	AB	AA	AA	AA	AA	AB	AA	AB	AA	AA	AA	AA	AB	BB	BB	BB	AA	AA	AA	AA	AB	AA	AA	AB	AA	BB
Chr9_39183495_A	Chr9	39.18	AB	AB	AA	AB	AB	AA	AA	AB	AA	AB	AA	AB	AA	AA	AA	AA	AA	AB	AB	AB	AA	AA	AB	AB	AA	AB	AB	AA	BB	AA	AA	AB	AA	AB	AA	AA	AB	AA	AB	AB	AA	AA	AA	AA	AA	AA	AA
Chr6_110501667_A	Chr6	110.5	AA	AB	AB	AB	AB	AA	AA	AB	AA	AB	AB	AB	AB	AB	AA	AB	AA	AB	AB	AA	AA	AB	AB	AB	BB	AB	AA	AB	AB	AB	AA	AA	AA	BB	BB	AB	AA	AB	AA	AB	AB	AA	AA	AB	AB	BB	AB
Chr3_102479753_A	Chr3	102.48	AB	AB	AB	AA	AB	BB	AA	AA	AB	AB	AB	AA	AA	AB	AB	AA	BB	AA	BB	BB	AA	AA	AB	AA	AA	AB	AB	AB	AA	AB	AB	BB	AA	AA	AB	AB	AA	BB	BB	AB	AA	AB	AA	AA	AA	AA	AA
Chr9_104676795_G	Chr9	104.68	AB	BB	AA	AB	AB	AA	AB	BB	AA	AB	AB	AB	AA	AA	AB	AB	AA	AB	AB	AB	AA	AA	AB	BB	AA	BB	AB	AA	AB	AA	AA	AB	AB	BB	AB	AB	AB	AA	AB	BB	BB	AA	AA	AA	AA	AA	AA
Chr3_204509324_C	Chr3	204.51	AA	AB	AB	AB	AA	BB	AB	BB	AB	AB	BB	AA	BB	AB	AA	AA	AB	BB	AA	AA	AB	AB	AA	BB	AB	AB	AA	AB	AB	AA	AB	BB	AA	AB	AB	AB	AA	AA	AB	AA	AB	AA	AA	BB	AA	AA	AB
Chr7_161104485_G	Chr7	161.1	AB	AA	AA	AA	AB	BB	AB	AA	AA	AA	AA	AB	AA	BB	BB	BB	BB	AB	BB	BB	AA	AA	AB	AB	AB	AB	AA	AB	AA	AB	AA	AA	AA	AA	AB	AA	AA	AB	BB	AB	AA	BB	AA	AB	AA	AB	AA
Chr9_155603363_A	Chr9	155.6	BB	AA	AB	AA	AA	AA	AB	AB	AA	AB	AB	AA	AA	AA	AB	AB	AB	AB	AA	BB	AA	AB	AB	AA	AA	AA	AB	AA	BB	AA	AB	BB	BB	AB	BB	AA	BB	AA	BB	AB	AB	AA	AA	BB	AB	AB	BB
Chr1_141629104_T	Chr1	141.63	BB	AB	AB	AA	AA	AA	AB	AA	AB	AA	AB	AA	AA	AA	AB	AA	AB	AA	AB	AB	AA	AB	AB	AA	AA	AB	AB	AA	AA	AB	AA	AA	AA	AA	AB	AB	AB	AA	AB	AB	AA	BB	AA	AA	AB	AA	AA
Chr2_1441276_G	Chr2	1.44	AA	AA	AA	AA	AA	AA	AB	AA	AA	AB	AB	AB	AB	AA	AB	AA	AB	AB	AB	AB	AA	BB	BB	AA	AA	BB	BB	AB	AB	AA	AB	AB	AA	AA	AA	AA	BB	AA	AA	AA	AA	AA	AB	BB	AB	AB	AA
Chr2_1541658_C	Chr2	1.54	AA	AA	AA	AA	AA	AA	AB	AA	AA	AB	AB	AB	AB	AA	AB	AA	AB	AB	AB	AB	AA	BB	BB	AA	AA	BB	BB	AB	AB	AA	AB	AB	AA	AA	AA	AA	BB	AA	AA	AA	AA	AA	AB	BB	AB	AB	AA
Chr5_1288778_G	Chr5	1.29	AA	AA	AB	AB	AA	BB	AB	AA	AA	AA	AA	AA	AB	BB	AB	AA	AA	AB	AA	AB	AB	AB	AA	AA	AA	AA	AB	AA	AA	BB	AA	AB	AB	BB	AB	AB	AB	AB	AA	AA	AA	AA	AA	AA	AB	AA	AB
Chr2_12639630_T	Chr2	12.64	AA	AB	AA	AB	AB	AA	AB	AA	AA	AB	AB	AB	AB	AB	AB	AB	AA	AB	AB	AB	AB	AB	AA	AA	AB	AB	AB	AB	AB	AA	AA	AB	AB	AB	AA	AA	AB	AA	AA	AA	AA	AB	AB	AB	AB	AA	AB
Chr2_29220776_T	Chr2	29.22	AB	AB	AB	AB	AB	AA	AB	AA	AA	AA	AB	AB	AB	AB	AB	AB	AA	AB	AB	AA	AB	AB	AA	AB	AB	AA	AB	AB	AA	AB	AB	AB	AB	AB	AB	AA	AB	AA	AA	AA	AA	AB	AB	AA	AB	AB	AB
Chr2_30348258_A	Chr2	30.35	AB	AB	AB	AB	AB	AA	AB	AA	AA	AA	AB	AB	AB	AB	AB	AB	AA	AB	AB	AA	AB	AB	AA	AB	AB	AA	AB	AB	AA	AB	AB	AB	AB	AB	AB	AA	AB	AA	AA	AA	AA	AB	AB	AA	AB	AB	AB
Chr2_30671983_C	Chr2	30.67	AB	AB	AB	AB	AB	AA	AB	AA	AA	AA	AB	AB	AB	AB	AB	AB	AA	AB	AB	AA	AB	AB	AA	AB	AB	AA	AB	AB	AA	AB	AB	AB	AB	AB	AB	AA	AB	AA	AA	AA	AA	AB	AB	AA	AB	AB	AB
Chr2_42060625_C	Chr2	42.06	AB	AB	AB	AB	AB	AA	AB	AA	AA	AA	AB	AA	AB	AA	AB	AB	AA	AB	AA	AA	AB	AB	AA	AB	AB	AA	AB	AB	AA	AB	AB	AA	AB	AB	AB	AA	AB	AA	AA	AA	AA	AB	AB	AA	AB	AB	AB
Chr2_44638609_G	Chr2	44.64	AB	AB	AB	AB	AB	AA	AB	AA	AA	AA	AB	AA	AB	AA	AB	AB	AA	AB	AA	AA	AB	AB	AA	AB	AB	AA	AB	AB	AA	AB	AB	AA	AB	AB	AB	AA	AB	AA	AA	AA	AA	AB	AB	AA	AB	AB	AB
Chr2_178268956_A	Chr2	178.27	AA	AB	AB	AB	AB	AB	AB	AA	AA	AB	AB	AA	AB	AA	AB	AB	AA	AB	AA	AA	AB	AA	AA	AB	AB	AA	AB	AB	AA	AB	AB	AA	AA	AB	AB	AA	AB	AA	AA	AA	AA	AB	AB	AA	AB	AB	AB
Chr5_177558406_T	Chr5	177.56	AA	AB	AA	AA	AB	AA	AB	AA	AB	AB	AB	AB	AB	AA	AB	AB	AA	AB	AA	AB	AA	AA	AB	AB	AB	AB	AA	AA	AB	AB	AB	AA	AA	AA	AB	AA	AB	AA	AA	AA	AB	AA	AB	AB	AB	AB	AA
Chr5_190360022_A	Chr5	190.36	AA	AB	AA	AA	AB	AB	AB	AB	AB	AB	AB	AB	AB	AA	AB	AB	AB	AB	AA	AB	AB	AA	AB	AB	AB	AB	AA	AA	AB	AB	AB	AA	AB	AA	AB	AB	AB	AA	AB	AA	AB	AA	AB	AB	AB	AA	AA
Chr5_198713377_G	Chr5	198.71	AA	AB	AA	AA	AB	AB	AB	AB	AB	AB	AB	AB	AB	AA	AB	AB	AA	AB	AA	AB	AB	AA	AB	AB	AB	AB	AA	AA	AB	AA	AB	AA	AB	AA	AB	AB	AB	AA	AB	AA	AB	AA	AB	AB	AB	AA	AA
Chr7_179632699_T	Chr7	179.63	AB	AA	AB	AB	AB	AB	AB	AA	AA	AB	AB	AB	AA	AB	AA	AA	AB	AA	AA	AA	AB	AA	AB	AB	AB	AB	AB	AB	AA	AB	AA	AA	AA	AA	AB	AB	AB	AB	AB	AB	AA	AB	AB	AA	AA	AA	AA
Chr9_103143731_T	Chr9	103.14	AB	AB	AA	AB	AB	AA	AB	AB	AA	AB	AB	AB	AA	AA	AB	AB	AA	AB	AB	AB	AA	AA	AB	AB	AB	AB	AB	AA	AB	AA	AA	AB	AA	AB	AA	AB	AB	AA	AB	AB	AA	AA	AA	AA	AA	AA	AA
Chr9_107895399_C	Chr9	107.9	AB	AB	AA	AB	AB	AA	AB	AB	AA	AB	AB	AB	AA	AA	AB	AB	AA	AB	AB	AB	AA	AA	AB	AB	AA	AB	AB	AA	AB	AA	AA	AB	AB	AB	AA	AB	AB	AA	AB	AB	AB	AA	AA	AA	AA	AA	AA
Chr9_107925811_C	Chr9	107.93	AB	AB	AA	AB	AB	AA	AB	AB	AA	AB	AB	AB	AA	AA	AB	AB	AA	AB	AB	AB	AA	AA	AB	AB	AA	AB	AB	AA	AB	AA	AA	AB	AA	AB	AA	AB	AB	AA	AB	AB	AB	AA	AA	AA	AA	AA	AA
Chr9_120106355_A	Chr9	120.11	AB	AB	AA	AB	AB	AA	AB	AB	AA	AB	AB	AB	AA	AA	AB	AB	AA	AB	AB	AB	AA	AA	AB	AB	AA	AB	AB	AA	AB	AA	AA	AB	AA	AB	AA	AB	AB	AA	AB	AB	AB	AA	AA	AA	AA	AA	AA
Chr9_121698045_G	Chr9	121.7	AB	AB	AA	AB	AB	AA	AB	AB	AA	AB	AB	AB	AA	AA	AB	AB	AA	AB	AB	AB	AA	AA	AB	AB	AA	AB	AB	AA	AB	AA	AA	AB	AA	AB	AA	AB	AB	AA	AA	AB	AB	AA	AA	AA	AA	AA	AA
Chr9_127224628_T	Chr9	127.22	AB	AB	AA	AB	AB	AA	AB	AB	AA	AB	AB	AB	AA	AA	AB	AB	AA	AB	AB	AB	AA	AA	AB	AB	AA	AB	AB	AB	AB	AA	AA	AB	AA	AB	AA	AB	AA	AA	AB	AB	AB	AA	AA	AA	AA	AA	AA
Chr9_136737768_G	Chr9	136.74	AB	AB	AA	AB	AA	AA	AB	AB	AA	AB	AB	AB	AA	AA	AB	AB	AA	AB	AB	AB	AA	AB	AB	AB	AA	AB	AB	AB	AB	AA	AA	AB	AA	AB	AA	AB	AA	AA	AB	AB	AB	AA	AA	AA	AA	AA	AA
Chr9_141026628_C	Chr9	141.03	AB	AB	AA	AB	AA	AA	AB	AB	AA	AB	AB	AB	AA	AA	AB	AB	AA	AB	AB	AB	AA	AB	AB	AB	AA	AB	AB	AA	AB	AA	AA	AB	AA	AB	AB	AB	AA	AA	AB	AB	AB	AA	AA	AA	AA	AA	AA
Chr9_141140046_A	Chr9	141.14	AB	AB	AA	AB	AA	AA	AB	AB	AA	AB	AB	AB	AA	AA	AB	AB	AA	AB	AB	AB	AA	AB	AA	AB	AA	AB	AB	AA	AB	AA	AA	AB	AA	AB	AB	AB	AA	AA	AA	AB	AB	AA	AA	AA	AA	AA	AA
Chr9_154490555_A	Chr9	154.49	AB	AA	AB	AA	AA	AA	AB	AB	AA	AB	AB	AA	AA	AA	AB	AB	AA	AB	AA	AB	AA	AB	AB	AA	AA	AA	AB	AA	AB	AA	AA	AB	AB	AB	AB	AA	AB	AA	AB	AB	AB	AA	AA	AB	AA	AB	AB
Chr10_127156250_C	Chr10	127.16	AB	AA	AA	AA	AA	AA	AA	AA	AA	AB	AB	AB	AB	AB	AB	AA	AA	AA	AA	AB	AA	AA	AA	AB	AA	AB	AA	AA	AB	AB	AB	AB	AB	AB	AB	AB	AA	AA	AA	AA	AA	AB	AA	AB	AB	AB	AA
Chr2_27027467_C	Chr2	27.03	AB	AB	AA	AB	AB	AA	AB	AA	AA	AA	AB	AB	AB	AB	AB	AB	AA	AB	AB	AB	AB	AB	AA	AB	AB	AA	AB	AB	AA	AB	AA	AB	BB	AB	AB	AA	AB	AA	AA	AA	AA	AB	AB	AA	AB	AB	AB
Chr7_50192369_G	Chr7	50.19	AA	AA	AA	AA	AB	AB	AB	AA	AA	AA	AA	AB	AA	AB	AA	AB	AA	AB	AA	AB	AA	AA	AA	AB	AB	AA	AA	AB	AA	AB	AA	AA	AB	AA	AB	AA	AB	AB	AB	AB	AA	AB	AB	AB	AA	AB	AA
Chr2_113082293_T	Chr2	113.08	AA	AB	AB	AB	AA	AB	AB	BB	AB	AB	AA	AB	AA	AA	AA	AA	AA	AA	AB	AB	AA	AB	AA	AA	AB	AB	AA	AA	AB	AA	AA	AA	AB	AA	AA	BB	AA	AA	AA	AB	AB	AA	AA	AA	AA	AA	AB
Chr3_625134_C	Chr3	0.63	AB	AA	BB	AA	AB	AB	AB	AB	AB	AB	AB	AB	AB	AB	AA	AA	AA	AB	AB	AB	AB	AA	AA	AA	AB	AA	BB	BB	AB	AA	AB	AA	AA	AB	AA	AB	BB	AB	AB	AB	AB	AB	AA	AB	AB	AA	AB
Chr7_165629307_T	Chr7	165.63	BB	AB	AA	AB	AB	BB	AB	AB	AB	AA	AA	AB	AA	BB	BB	BB	BB	BB	BB	BB	AB	AA	AB	AB	AB	AA	AA	AA	AA	AB	AB	AB	AA	AA	AB	AB	AA	AB	BB	AA	AA	BB	AB	AB	AA	AB	AB
Chr2_179450915_T	Chr2	179.45	AA	AB	AB	AB	AB	AB	AB	AA	AA	AB	AB	AA	AB	AB	AB	AB	AA	AB	AA	AA	AB	AA	AA	AB	BB	AA	AB	AB	AA	AB	AB	AA	AA	AB	AB	AA	AB	AA	AA	AA	AA	AB	AB	AA	AB	AB	BB
Chr9_26830037_C	Chr9	26.83	AB	AB	AA	AB	BB	AA	AB	BB	AA	AB	AA	AB	AA	AA	AA	AB	AA	AB	AB	AB	AA	AA	AB	AB	AA	AB	AB	AA	AB	AA	AA	BB	AA	AB	AA	AA	AB	AA	AB	AB	AA	AA	AA	AA	AA	AA	AA
[truncated: 154 more columns]
