# Supplementary material for: Identification of QTLs for grain yield and other traits in tropical maize under Striga infestation
Source: PLoS One. 2020 Sep 14;15(9):e0239205. doi: 10.1371/journal.pone.0239205 (PMC7489516; doi:10.1371/journal.pone.0239205)
Supplement: S5 Table — (CSV) [file pone.0239205.s008.csv]

ID	YIELD	EPP	RAT	CO
[(TZEEI 23 x TZEEI 29) F1 - 102 x TZEEI 23] BC1S1	1502.3	0.5062	4.7	27.2
[(TZEEI 23 x TZEEI 29) F1 - 106 x TZEEI 23] BC1S1	1655.2	0.6622	5.4	24.9
[(TZEEI 23 x TZEEI 29) F1 - 107 x TZEEI 23] BC1S1	1391.5	0.4887	5.8	11
[(TZEEI 23 x TZEEI 29) F1 - 11 x TZEEI 23] BC1S1	1636.9	0.6828	4.9	20.4
[(TZEEI 23 x TZEEI 29) F1 - 110 x TZEEI 23] BC1S1	1997.7	0.7708	4.1	16.5
[(TZEEI 23 x TZEEI 29) F1 - 118 x TZEEI 23] BC1S1	1180.7	0.6064	5.4	22.5
[(TZEEI 23 x TZEEI 29) F1 - 121 x TZEEI 23] BC1S1	2022.2	0.7982	4.1	12
[(TZEEI 23 x TZEEI 29) F1 - 125 x TZEEI 23] BC1S1	940.4	0.4917	5.7	20
[(TZEEI 23 x TZEEI 29) F1 - 126 x TZEEI 23] BC1S1	1501.1	0.6092	4.8	17.5
[(TZEEI 23 x TZEEI 29) F1 - 129 x TZEEI 23] BC1S1	1819.6	0.6982	4.6	23.2
[(TZEEI 23 x TZEEI 29) F1 - 13 x TZEEI 23] BC1S1	1834.2	0.6918	3.9	17.9
[(TZEEI 23 x TZEEI 29) F1 - 131 x TZEEI 23] BC1S1	1512.5	0.6961	5.2	19.8
[(TZEEI 23 x TZEEI 29) F1 - 137 x TZEEI 23] BC1S1	2284.9	0.6971	3.6	20.6
[(TZEEI 23 x TZEEI 29) F1 - 14 x TZEEI 23] BC1S1	1490.2	0.4684	4.4	14
[(TZEEI 23 x TZEEI 29) F1 - 140 x TZEEI 23] BC1S1	1567.6	0.6229	5	17.9
[(TZEEI 23 x TZEEI 29) F1 - 144 x TZEEI 23] BC1S1	1646.2	0.7382	4	17.7
[(TZEEI 23 x TZEEI 29) F1 - 146 x TZEEI 23] BC1S1	1420.6	0.5961	5.3	26.9
[(TZEEI 23 x TZEEI 29) F1 - 149 x TZEEI 23] BC1S1	1390.5	0.5086	4.9	41.4
[(TZEEI 23 x TZEEI 29) F1 - 153 x TZEEI 23] BC1S1	913.1	0.5055	5.4	9.5
[(TZEEI 23 x TZEEI 29) F1 - 154 x TZEEI 23] BC1S1	1143	0.7196	5.8	9.8
[(TZEEI 23 x TZEEI 29) F1 - 155 x TZEEI 23] BC1S1	1371.2	0.5521	5.3	21.9
[(TZEEI 23 x TZEEI 29) F1 - 156 x TZEEI 23] BC1S1	1530.2	0.558	4.9	17.4
[(TZEEI 23 x TZEEI 29) F1 - 157 x TZEEI 23] BC1S1	1153.1	0.6242	5.7	30.4
[(TZEEI 23 x TZEEI 29) F1 - 160 x TZEEI 23] BC1S1	1484.5	0.7794	4.6	25.7
[(TZEEI 23 x TZEEI 29) F1 - 161 x TZEEI 23] BC1S1	1536	0.5668	4.4	27.8
[(TZEEI 23 x TZEEI 29) F1 - 162 x TZEEI 23] BC1S1	1040.2	0.4972	5.5	15
[(TZEEI 23 x TZEEI 29) F1 - 166 x TZEEI 23] BC1S1	1536.9	0.7678	4.8	21.2
[(TZEEI 23 x TZEEI 29) F1 - 17 x TZEEI 23] BC1S1	1715.6	0.712	4.5	14.7
[(TZEEI 23 x TZEEI 29) F1 - 170 x TZEEI 23] BC1S1	1143.7	0.5068	5.1	23.3
[(TZEEI 23 x TZEEI 29) F1 - 173 x TZEEI 23] BC1S1	1436.5	0.6071	4.8	33.7
[(TZEEI 23 x TZEEI 29) F1 - 176 x TZEEI 23] BC1S1	970.8	0.4207	5.9	21.6
[(TZEEI 23 x TZEEI 29) F1 - 183 x TZEEI 23] BC1S1	867	0.5113	6	14.9
[(TZEEI 23 x TZEEI 29) F1 - 184 x TZEEI 23] BC1S1	794.1	0.4019	6	27.2
[(TZEEI 23 x TZEEI 29) F1 - 191 x TZEEI 23] BC1S1	1142.9	0.3915	4.3	33.2
[(TZEEI 23 x TZEEI 29) F1 - 194 x TZEEI 23] BC1S1	1024	0.6916	5.5	10.4
[(TZEEI 23 x TZEEI 29) F1 - 195 x TZEEI 23] BC1S1	1190.4	0.6282	5.6	14.4
[(TZEEI 23 x TZEEI 29) F1 - 196 x TZEEI 23] BC1S1	1511.2	0.7797	5.1	22.6
[(TZEEI 23 x TZEEI 29) F1 - 2 x TZEEI 23] BC1S1	933.4	0.5005	5.9	26.8
[(TZEEI 23 x TZEEI 29) F1 - 20 x TZEEI 23] BC1S1	1710.9	0.8206	4.5	18.3
[(TZEEI 23 x TZEEI 29) F1 - 200 x TZEEI 23] BC1S1	1768.3	0.8099	4.3	17.1
[(TZEEI 23 x TZEEI 29) F1 - 202 x TZEEI 23] BC1S1	1179.9	0.5592	5.3	22.9
[(TZEEI 23 x TZEEI 29) F1 - 203 x TZEEI 23] BC1S1	2308.6	0.8581	4.3	19
[(TZEEI 23 x TZEEI 29) F1 - 204 x TZEEI 23] BC1S1	1103.6	0.559	5.8	6.2
[(TZEEI 23 x TZEEI 29) F1 - 205 x TZEEI 23] BC1S1	1054.2	0.5741	5.4	39.6
[(TZEEI 23 x TZEEI 29) F1 - 206 x TZEEI 23] BC1S1	1889.2	0.6725	5	18.4
[(TZEEI 23 x TZEEI 29) F1 - 208 x TZEEI 23] BC1S1	1977.9	0.8152	2.8	22
[(TZEEI 23 x TZEEI 29) F1 - 212 x TZEEI 23] BC1S1	1524.3	0.5597	5.3	32.2
[(TZEEI 23 x TZEEI 29) F1 - 214 x TZEEI 23] BC1S1	632.6	0.3756	7.2	2.5
[(TZEEI 23 x TZEEI 29) F1 - 215 x TZEEI 23] BC1S1	1227.3	0.6187	5	8.8
[(TZEEI 23 x TZEEI 29) F1 - 220 x TZEEI 23] BC1S1	2219	0.7317	4.9	15.5
[(TZEEI 23 x TZEEI 29) F1 - 226 x TZEEI 23] BC1S1	1073.4	0.4092	5.7	25.4
[(TZEEI 23 x TZEEI 29) F1 - 227 x TZEEI 23] BC1S1	1539.2	0.7706	5.3	25.9
[(TZEEI 23 x TZEEI 29) F1 - 229 x TZEEI 23] BC1S1	1690.5	0.7071	4.2	26.8
[(TZEEI 23 x TZEEI 29) F1 - 231 x TZEEI 23] BC1S1	1325.7	0.5836	5.2	14
[(TZEEI 23 x TZEEI 29) F1 - 237 x TZEEI 23] BC1S1	1244.2	0.5533	5.5	12.3
[(TZEEI 23 x TZEEI 29) F1 - 241 x TZEEI 23] BC1S1	1971.5	0.7712	4.2	25.7
[(TZEEI 23 x TZEEI 29) F1 - 242 x TZEEI 23] BC1S1	1636	0.5742	4.6	9.9
[(TZEEI 23 x TZEEI 29) F1 - 244 x TZEEI 23] BC1S1	2009	0.7907	4.5	18.2
[(TZEEI 23 x TZEEI 29) F1 - 245 x TZEEI 23] BC1S1	2106.4	0.6727	4.8	20.6
[(TZEEI 23 x TZEEI 29) F1 - 246 x TZEEI 23] BC1S1	1849.8	0.6769	4.9	23.5
[(TZEEI 23 x TZEEI 29) F1 - 248 x TZEEI 23] BC1S1	2329.3	0.8367	3.8	18.4
[(TZEEI 23 x TZEEI 29) F1 - 249 x TZEEI 23] BC1S1	1881.8	0.7823	4.1	22.9
[(TZEEI 23 x TZEEI 29) F1 - 25 x TZEEI 23] BC1S1	1154.9	0.631	5.5	27.2
[(TZEEI 23 x TZEEI 29) F1 - 250 x TZEEI 23] BC1S1	1277.4	0.5525	5.1	25.8
[(TZEEI 23 x TZEEI 29) F1 - 252 x TZEEI 23] BC1S1	1467.7	0.8151	4.4	14
[(TZEEI 23 x TZEEI 29) F1 - 253 x TZEEI 23] BC1S1	1533.1	0.7739	4.8	34
[(TZEEI 23 x TZEEI 29) F1 - 254 x TZEEI 23] BC1S1	870.6	0.5577	5.5	19.8
[(TZEEI 23 x TZEEI 29) F1 - 257 x TZEEI 23] BC1S1	2246.3	0.8607	4.1	17
[(TZEEI 23 x TZEEI 29) F1 - 26 x TZEEI 23] BC1S1	1421.8	0.5585	5.1	27.2
[(TZEEI 23 x TZEEI 29) F1 - 261 x TZEEI 23] BC1S1	659.8	0.5491	6.2	17.1
[(TZEEI 23 x TZEEI 29) F1 - 262 x TZEEI 23] BC1S1	1500.3	0.6353	4.7	19.1
[(TZEEI 23 x TZEEI 29) F1 - 267 x TZEEI 23] BC1S1	983.7	0.6759	5.2	21.2
[(TZEEI 23 x TZEEI 29) F1 - 27 x TZEEI 23] BC1S1	1372.1	0.5383	4.8	17.5
[(TZEEI 23 x TZEEI 29) F1 - 271 x TZEEI 23] BC1S1	2285.7	0.7683	4.1	22.8
[(TZEEI 23 x TZEEI 29) F1 - 272 x TZEEI 23] BC1S1	1481.5	0.6177	5.5	18.1
[(TZEEI 23 x TZEEI 29) F1 - 274 x TZEEI 23] BC1S1	3139.4	0.9639	2.5	22.1
[(TZEEI 23 x TZEEI 29) F1 - 275 x TZEEI 23] BC1S1	2206.6	0.6458	4.8	16.8
[(TZEEI 23 x TZEEI 29) F1 - 276 x TZEEI 23] BC1S1	1299.9	0.5563	5.2	22.1
[(TZEEI 23 x TZEEI 29) F1 - 277 x TZEEI 23] BC1S1	1812.9	0.5631	4.9	29.4
[(TZEEI 23 x TZEEI 29) F1 - 278 x TZEEI 23] BC1S1	1759.6	0.6529	4.5	24.3
[(TZEEI 23 x TZEEI 29) F1 - 280 x TZEEI 23] BC1S1	1699.6	0.6897	4.3	20.6
[(TZEEI 23 x TZEEI 29) F1 - 281 x TZEEI 23] BC1S1	1880.6	0.8674	4.5	18
[(TZEEI 23 x TZEEI 29) F1 - 283 x TZEEI 23] BC1S1	1612.9	0.6892	4.2	11.8
[(TZEEI 23 x TZEEI 29) F1 - 284 x TZEEI 23] BC1S1	1328.7	0.4873	5.1	20.3
[(TZEEI 23 x TZEEI 29) F1 - 286 x TZEEI 23] BC1S1	826.1	0.5065	5.8	11.3
[(TZEEI 23 x TZEEI 29) F1 - 287 x TZEEI 23] BC1S1	1344.5	0.7665	4.6	18.8
[(TZEEI 23 x TZEEI 29) F1 - 29 x TZEEI 23] BC1S1	1570.9	0.7463	4.9	40.8
[(TZEEI 23 x TZEEI 29) F1 - 292 x TZEEI 23] BC1S1	1945	0.7406	4.7	21.9
[(TZEEI 23 x TZEEI 29) F1 - 297 x TZEEI 23] BC1S1	1507.3	0.6274	5	25.3
[(TZEEI 23 x TZEEI 29) F1 - 298 x TZEEI 23] BC1S1	1516.7	0.6878	4.7	29.1
[(TZEEI 23 x TZEEI 29) F1 - 299 x TZEEI 23] BC1S1	1282.5	0.7229	5.8	9.9
[(TZEEI 23 x TZEEI 29) F1 - 3 x TZEEI 23] BC1S1	1181.5	0.6793	5	27.3
[(TZEEI 23 x TZEEI 29) F1 - 30 x TZEEI 23] BC1S1	955	0.496	5.6	16.2
[(TZEEI 23 x TZEEI 29) F1 - 301 x TZEEI 23] BC1S1	1246.4	0.5482	5.4	15.4
[(TZEEI 23 x TZEEI 29) F1 - 302 x TZEEI 23] BC1S1	1655.8	0.691	4.3	19.1
[(TZEEI 23 x TZEEI 29) F1 - 305 x TZEEI 23] BC1S1	1373.6	0.6939	4.6	9.7
[(TZEEI 23 x TZEEI 29) F1 - 306 x TZEEI 23] BC1S1	1359.3	0.6705	5	17.1
[(TZEEI 23 x TZEEI 29) F1 - 311 x TZEEI 23] BC1S1	1477.9	0.7364	5.3	13.9
[(TZEEI 23 x TZEEI 29) F1 - 313 x TZEEI 23] BC1S1	1190	0.4096	5.5	16.9
[(TZEEI 23 x TZEEI 29) F1 - 314 x TZEEI 23] BC1S1	2413.7	0.6709	4.7	21.7
[(TZEEI 23 x TZEEI 29) F1 - 316 x TZEEI 23] BC1S1	1381.6	0.4156	5.7	20.5
[(TZEEI 23 x TZEEI 29) F1 - 317 x TZEEI 23] BC1S1	907.8	0.5188	5.6	22.6
[(TZEEI 23 x TZEEI 29) F1 - 32 x TZEEI 23] BC1S1	1547.3	0.6004	4.6	8.7
[(TZEEI 23 x TZEEI 29) F1 - 323 x TZEEI 23] BC1S1	1780.5	0.8036	4.4	18
[(TZEEI 23 x TZEEI 29) F1 - 324 x TZEEI 23] BC1S1	1346	0.6502	4.9	15.8
[(TZEEI 23 x TZEEI 29) F1 - 33 x TZEEI 23] BC1S1	1496.2	0.6916	4.9	27.3
[(TZEEI 23 x TZEEI 29) F1 - 334 x TZEEI 23] BC1S1	2019.5	0.7497	2.4	24.3
[(TZEEI 23 x TZEEI 29) F1 - 336 x TZEEI 23] BC1S1	1735.1	0.6881	4.4	15.5
[(TZEEI 23 x TZEEI 29) F1 - 34 x TZEEI 23] BC1S1	1236.6	0.6531	4.2	13.1
[(TZEEI 23 x TZEEI 29) F1 - 346 x TZEEI 23] BC1S1	1251.1	0.6294	5.5	15.6
[(TZEEI 23 x TZEEI 29) F1 - 348 x TZEEI 23] BC1S1	1514.5	0.6308	5.2	22.5
[(TZEEI 23 x TZEEI 29) F1 - 350 x TZEEI 23] BC1S1	1413.4	0.6864	5.4	23.3
[(TZEEI 23 x TZEEI 29) F1 - 352 x TZEEI 23] BC1S1	1607.7	0.4796	4.8	23.7
[(TZEEI 23 x TZEEI 29) F1 - 356 x TZEEI 23] BC1S1	1034.6	0.5315	5.3	10.7
[(TZEEI 23 x TZEEI 29) F1 - 357 x TZEEI 23] BC1S1	1498	0.4696	4.9	14.4
[(TZEEI 23 x TZEEI 29) F1 - 361 x TZEEI 23] BC1S1	941.5	0.3941	5.3	32.1
[(TZEEI 23 x TZEEI 29) F1 - 364 x TZEEI 23] BC1S1	1441.1	0.618	4.7	16.2
[(TZEEI 23 x TZEEI 29) F1 - 365 x TZEEI 23] BC1S1	1244	0.6741	5.6	16
[(TZEEI 23 x TZEEI 29) F1 - 367 x TZEEI 23] BC1S1	1128.4	0.559	5.6	21.1
[(TZEEI 23 x TZEEI 29) F1 - 368 x TZEEI 23] BC1S1	1143.6	0.6389	5.3	25.4
[(TZEEI 23 x TZEEI 29) F1 - 375 x TZEEI 23] BC1S1	1356.2	0.6991	4.4	27.4
[(TZEEI 23 x TZEEI 29) F1 - 376 x TZEEI 23] BC1S1	2137.5	0.823	3.2	16.5
[(TZEEI 23 x TZEEI 29) F1 - 377 x TZEEI 23] BC1S1	1008.3	0.4137	5.5	36
[(TZEEI 23 x TZEEI 29) F1 - 378 x TZEEI 23] BC1S1	1344.5	0.6134	5.2	25.4
[(TZEEI 23 x TZEEI 29) F1 - 380 x TZEEI 23] BC1S1	929.6	0.6577	4.8	30.6
[(TZEEI 23 x TZEEI 29) F1 - 382 x TZEEI 23] BC1S1	1257	0.7243	4.9	12.1
[(TZEEI 23 x TZEEI 29) F1 - 384 x TZEEI 23] BC1S1	2380.3	0.8509	3.8	12.8
[(TZEEI 23 x TZEEI 29) F1 - 385 x TZEEI 23] BC1S1	1692.4	0.7589	4.7	15.2
[(TZEEI 23 x TZEEI 29) F1 - 387 x TZEEI 23] BC1S1	1821.4	0.7782	4.9	31.5
[(TZEEI 23 x TZEEI 29) F1 - 390 x TZEEI 23] BC1S1	989.6	0.4032	6.3	22.9
[(TZEEI 23 x TZEEI 29) F1 - 391 x TZEEI 23] BC1S1	1377.2	0.6456	5	32
[(TZEEI 23 x TZEEI 29) F1 - 393 x TZEEI 23] BC1S1	1782.7	0.7141	4.5	35.6
[(TZEEI 23 x TZEEI 29) F1 - 394 x TZEEI 23] BC1S1	1274.9	0.5568	5	10.7
[(TZEEI 23 x TZEEI 29) F1 - 397 x TZEEI 23] BC1S1	1677.9	0.7945	4.3	43.7
[(TZEEI 23 x TZEEI 29) F1 - 399 x TZEEI 23] BC1S1	1482.4	0.5219	5.1	35
[(TZEEI 23 x TZEEI 29) F1 - 400 x TZEEI 23] BC1S1	2176.4	0.9507	4.5	17.2
[(TZEEI 23 x TZEEI 29) F1 - 401 x TZEEI 23] BC1S1	2497.1	0.8605	4.5	26.1
[(TZEEI 23 x TZEEI 29) F1 - 402 x TZEEI 23] BC1S1	1811.1	0.6214	4.6	22.2
[(TZEEI 23 x TZEEI 29) F1 - 407 x TZEEI 23] BC1S1	2134.7	0.8366	4.6	15.9
[(TZEEI 23 x TZEEI 29) F1 - 42 x TZEEI 23] BC1S1	1187.4	0.6672	5.1	3.2
[(TZEEI 23 x TZEEI 29) F1 - 421 x TZEEI 23] BC1S1	1187	0.4868	5.2	28.6
[(TZEEI 23 x TZEEI 29) F1 - 422 x TZEEI 23] BC1S1	1855.5	0.6078	5.1	27.9
[(TZEEI 23 x TZEEI 29) F1 - 423 x TZEEI 23] BC1S1	1756.4	0.7127	4.8	25.8
[(TZEEI 23 x TZEEI 29) F1 - 433 x TZEEI 23] BC1S1	2131	0.8059	4.4	19.4
[(TZEEI 23 x TZEEI 29) F1 - 434 x TZEEI 23] BC1S1	1654.2	0.7478	4.7	22.6
[(TZEEI 23 x TZEEI 29) F1 - 435 x TZEEI 23] BC1S1	1322.6	0.4839	5.9	19.1
[(TZEEI 23 x TZEEI 29) F1 - 437 x TZEEI 23] BC1S1	1008.4	0.5117	5.3	34.3
[(TZEEI 23 x TZEEI 29) F1 - 438 x TZEEI 23] BC1S1	1739	0.6458	4.7	22.3
[(TZEEI 23 x TZEEI 29) F1 - 443 x TZEEI 23] BC1S1	874.2	0.4675	5.7	43.6
[(TZEEI 23 x TZEEI 29) F1 - 444 x TZEEI 23] BC1S1	1600.9	0.7012	4.6	31.4
[(TZEEI 23 x TZEEI 29) F1 - 445 x TZEEI 23] BC1S1	1747.6	0.6648	4.8	21.3
[(TZEEI 23 x TZEEI 29) F1 - 45 x TZEEI 23] BC1S1	1767.2	0.8524	4	15.6
[(TZEEI 23 x TZEEI 29) F1 - 456 x TZEEI 23] BC1S1	1104.6	0.6082	5.2	19.4
[(TZEEI 23 x TZEEI 29) F1 - 457 x TZEEI 23] BC1S1	1902.3	0.7806	4.2	34.3
[(TZEEI 23 x TZEEI 29) F1 - 458 x TZEEI 23] BC1S1	2041.2	0.7518	4.1	21.2
[(TZEEI 23 x TZEEI 29) F1 - 459 x TZEEI 23] BC1S1	1634.2	0.8184	4.3	27
[(TZEEI 23 x TZEEI 29) F1 - 461 x TZEEI 23] BC1S1	1952.8	0.7672	4.2	24
[(TZEEI 23 x TZEEI 29) F1 - 463 x TZEEI 23] BC1S1	1407.9	0.686	5.1	13.3
[(TZEEI 23 x TZEEI 29) F1 - 464 x TZEEI 23] BC1S1	2105	0.783	3.6	21.9
[(TZEEI 23 x TZEEI 29) F1 - 467 x TZEEI 23] BC1S1	1542.2	0.6604	4.7	22.5
[(TZEEI 23 x TZEEI 29) F1 - 470 x TZEEI 23] BC1S1	1410.8	0.6795	4.8	31.5
[(TZEEI 23 x TZEEI 29) F1 - 471 x TZEEI 23] BC1S1	1578.2	0.7873	5.1	18.9
[(TZEEI 23 x TZEEI 29) F1 - 472 x TZEEI 23] BC1S1	1518.8	0.7103	5.2	16.7
[(TZEEI 23 x TZEEI 29) F1 - 473 x TZEEI 23] BC1S1	2162.6	0.8806	3.5	18.7
[(TZEEI 23 x TZEEI 29) F1 - 474 x TZEEI 23] BC1S1	2048.6	0.7717	4.3	18.6
[(TZEEI 23 x TZEEI 29) F1 - 475 x TZEEI 23] BC1S1	770.5	0.4907	6.3	17.1
[(TZEEI 23 x TZEEI 29) F1 - 476 x TZEEI 23] BC1S1	1169.6	0.5668	5.2	37.7
[(TZEEI 23 x TZEEI 29) F1 - 477 x TZEEI 23] BC1S1	1007.2	0.6282	4.9	12.4
[(TZEEI 23 x TZEEI 29) F1 - 478 x TZEEI 23] BC1S1	1605.1	0.7172	4.5	30
[(TZEEI 23 x TZEEI 29) F1 - 479 x TZEEI 23] BC1S1	1331	0.8412	4.7	15.8
[(TZEEI 23 x TZEEI 29) F1 - 48 x TZEEI 23] BC1S1	1736.2	0.7712	4.6	19.3
[(TZEEI 23 x TZEEI 29) F1 - 480 x TZEEI 23] BC1S1	1567.2	0.7381	5.2	8.6
[(TZEEI 23 x TZEEI 29) F1 - 484 x TZEEI 23] BC1S1	1392.7	0.7481	5.1	22.3
[(TZEEI 23 x TZEEI 29) F1 - 486 x TZEEI 23] BC1S1	1781.6	0.7036	4.9	18.8
[(TZEEI 23 x TZEEI 29) F1 - 488 x TZEEI 23] BC1S1	1615.4	0.7421	4.9	21.3
[(TZEEI 23 x TZEEI 29) F1 - 489 x TZEEI 23] BC1S1	1941.8	0.8907	4.9	18.7
[(TZEEI 23 x TZEEI 29) F1 - 490 x TZEEI 23] BC1S1	2426	0.7323	3.7	21.8
[(TZEEI 23 x TZEEI 29) F1 - 492 x TZEEI 23] BC1S1	1482.5	0.6731	5.2	16.2
[(TZEEI 23 x TZEEI 29) F1 - 493 x TZEEI 23] BC1S1	1109.2	0.6716	5.7	31.4
[(TZEEI 23 x TZEEI 29) F1 - 494 x TZEEI 23] BC1S1	1675.7	0.6538	5.2	17.7
[(TZEEI 23 x TZEEI 29) F1 - 495 x TZEEI 23] BC1S1	1457	0.6528	5.2	25.5
[(TZEEI 23 x TZEEI 29) F1 - 496 x TZEEI 23] BC1S1	997.6	0.4406	6.5	18.6
[(TZEEI 23 x TZEEI 29) F1 - 498 x TZEEI 23] BC1S1	1162.3	0.6705	4.5	11.2
[(TZEEI 23 x TZEEI 29) F1 - 499 x TZEEI 23] BC1S1	1228.5	0.4879	5.7	12.7
[(TZEEI 23 x TZEEI 29) F1 - 5 x TZEEI 23] BC1S1	1566.5	0.6785	4.8	9.9
[(TZEEI 23 x TZEEI 29) F1 - 501 x TZEEI 23] BC1S1	1303.8	0.6195	5.4	31.6
[(TZEEI 23 x TZEEI 29) F1 - 506 x TZEEI 23] BC1S1	1539.9	0.6795	5.3	24.1
[(TZEEI 23 x TZEEI 29) F1 - 53 x TZEEI 23] BC1S1	1169.3	0.5622	4.7	17.4
[(TZEEI 23 x TZEEI 29) F1 - 54 x TZEEI 23] BC1S1	1435	0.713	4.8	17
[(TZEEI 23 x TZEEI 29) F1 - 62 x TZEEI 23] BC1S1	820.8	0.3689	5.3	22.4
[(TZEEI 23 x TZEEI 29) F1 - 64 x TZEEI 23] BC1S1	1761.4	0.6116	4.6	19.5
[(TZEEI 23 x TZEEI 29) F1 - 7 x TZEEI 23] BC1S1	920.7	0.4125	6.6	31.3
[(TZEEI 23 x TZEEI 29) F1 - 8 x TZEEI 23] BC1S1	2167.2	0.7572	3.7	13.1
[(TZEEI 23 x TZEEI 29) F1 - 82 x TZEEI 23] BC1S1	2392.9	0.7551	4.1	25.1
[(TZEEI 23 x TZEEI 29) F1 - 88 x TZEEI 23] BC1S1	1683.8	0.7194	4.2	37.1
[(TZEEI 23 x TZEEI 29) F1 - 9 x TZEEI 23] BC1S1	1279	0.6179	4.4	28
[(TZEEI 23 x TZEEI 29) F1 - 96 x TZEEI 23] BC1S1	2097.1	0.6831	5.1	15.2
[(TZEEI 23 x TZEEI 29) F1 - 98 x TZEEI 23] BC1S1	840.1	0.4982	6.2	19.2
TZEEI 29 (Parent 1)	2891.1	0.928	2.6	7.2
TZEEI 23 (Parent 2)	661.4	0.421	7	19.7
